# Supplementary material for: Physiological and transcriptomic analyses characterized high temperature stress response mechanisms in Sorbus pohuashanensis
Source: Sci Rep. 2021 May 12;11:10117. doi: 10.1038/s41598-021-89418-7 (PMC8115228; doi:10.1038/s41598-021-89418-7)
Supplement: Supplementary file 1 — Supplementary Information 1. [file 41598_2021_89418_MOESM1_ESM.xlsx]

## Sheet: Table S12
Table S3. Expression of unigene under high-temperature stress.
Unigene_id	Unigene_length	protein_ID:protein_description	CK1_FPKM	CK2_FPKM	CK3_FPKM	HT1_FPKM	HT2_FPKM	HT3_FPKM	CK1_reads	CK2_reads	CK3_reads	HT1_reads	HT2_reads	HT3_reads
First_Contig19976	334	gi|694393737|ref|XP_009372296.1|:gi|694393737|ref|XP_009372296.1| PREDICTED: sulfite oxidase-like isoform X2 [Pyrus x bretschneideri]	0	2.2	0	0	0	4.487	0	2	0	0	0	3
Contig_83449	443	-	0	0.808	1.887	0.593	0.973	2.841	0	2	4	1	2	5
Contig_3010	1536	gi|657993856|ref|XP_008389223.1|:gi|657993856|ref|XP_008389223.1| PREDICTED: putative 1-phosphatidylinositol-3-phosphate 5-kinase FAB1C [Malus domestica]	9.126	5.675	6.649	5.877	7.493	2.404	138	91	91	65	94	26
First_Contig14104	313	gi|694438397|ref|XP_009346175.1|:gi|694438397|ref|XP_009346175.1| PREDICTED: uncharacterized protein LOC103937920 [Pyrus x bretschneideri]	23.374	37.997	39.159	65.334	34.573	46.57	17	28	25	33	24	24
Contig_178277	349	gi|645264624|ref|XP_008237766.1|:gi|645264624|ref|XP_008237766.1| PREDICTED: uncharacterized protein LOC103336496 [Prunus mume]	0	2.112	0	0	0	0	0	2	0	0	0	0
Contig_22089	408	gi|697160544|ref|XP_009589044.1|:gi|697160544|ref|XP_009589044.1| PREDICTED: NADH dehydrogenase [ubiquinone] iron-sulfur protein 7, mitochondrial-like [Nicotiana tomentosiformis]	7.174	1.87	4.94	15.681	3.77	15.694	15	4	9	23	7	25
Contig_74921	617	gi|694411638|ref|XP_009334174.1|:gi|694411638|ref|XP_009334174.1| PREDICTED: cell division protein FtsZ homolog 1, chloroplastic-like isoform X1 [Pyrus x bretschneideri]	0.569	2.503	0.332	0	0	0	2	9	1	0	0	0
Contig_112171	519	gi|658004713|ref|XP_008337488.1|:gi|658004713|ref|XP_008337488.1| PREDICTED: kinesin-like protein KIN12B [Malus domestica]	2.242	0.905	0.705	0	0.361	0	7	3	2	0	1	0
Contig_170857	276	-	0	0.371	0	0	0	0	0	1	0	0	0	0
Contig_75262	792	gi|657965774|ref|XP_008374554.1|:gi|657965774|ref|XP_008374554.1| PREDICTED: expansin-A1-like [Malus domestica]	1.775	0.839	0.484	1.414	0	0	12	6	3	7	0	0
First_Contig9754	1095	gi|694440807|ref|XP_009347202.1|:gi|694440807|ref|XP_009347202.1| PREDICTED: probable protein S-acyltransferase 4 [Pyrus x bretschneideri]	7.044	6.095	4.799	4.181	2.424	0.885	78	71	48	34	23	7
Contig_131246	639	-	0	0.48	0	0	0	0	0	1	0	0	0	0
Contig_64507	1987	gi|694355643|ref|XP_009358794.1|:gi|694355643|ref|XP_009358794.1| PREDICTED: rop guanine nucleotide exchange factor 7-like [Pyrus x bretschneideri]	10.202	9.224	9.852	13.278	10.616	9.387	220	212	193	212	189	143
Contig_163478	442	-	0	1.852	2.917	0	0	0	0	3	4	0	0	0
Contig_37601	816	gi|658037720|ref|XP_008354414.1|:gi|658037720|ref|XP_008354414.1| PREDICTED: uncharacterized protein LOC103418042 isoform X1 [Malus domestica]	0	0.853	1.844	0.21	0.18	0	0	6	11	1	1	0
Contig_27189	1024	gi|657964961|ref|XP_008374119.1|:gi|657964961|ref|XP_008374119.1| PREDICTED: methionine gamma-lyase-like [Malus domestica]	108.127	196.689	201.988	186.479	172.349	382.17	1083	2093	1832	1341	1468	2577
Contig_82568	583	-	0.557	1.375	2.279	2.015	0.731	4.035	2	5	7	5	2	9
First_Contig18318	2523	gi|657954240|ref|XP_008366762.1|:gi|657954240|ref|XP_008366762.1| PREDICTED: WD repeat-containing protein 44-like [Malus domestica]	8.628	5.77	7.752	10.561	8.377	6.74	346	249	287	315	299	200
First_Contig11196	298	-	23.794	0.551	1.437	0.424	11.282	1.091	16	4	9	2	7	5
First_Contig26130	550	-	0	0	0.192	0	0	0.236	0	0	1	0	0	1
Second_Contig3559	435	gi|694409517|ref|XP_009379392.1|:gi|694409517|ref|XP_009379392.1| PREDICTED: receptor homology region, transmembrane domain- and RING domain-containing protein 1-like [Pyrus x bretschneideri]	2.192	0.547	0	0	1.948	8.43	4	1	0	0	3	10
Contig_166469	351	gi|357147215|ref|XP_003574265.1|:gi|357147215|ref|XP_003574265.1| PREDICTED: monosaccharide-sensing protein 2-like [Brachypodium distachyon]	0	1.143	0	0	0	0	0	1	0	0	0	0
Contig_156212	524	-	0.395	0.781	0	1.136	1.003	0	1	2	0	2	2	0
Contig_100310	699	-	0.336	0	0.186	0.717	1.867	0	2	0	1	3	9	0
Second_Contig2705	569	gi|694404477|ref|XP_009377117.1|:gi|694404477|ref|XP_009377117.1| PREDICTED: UDP-glucuronic acid decarboxylase 1-like [Pyrus x bretschneideri]	1.608	8.854	6.781	0.944	11.778	2.515	11	68	45	5	80	13
Contig_161548	298	-	0	0	0	0.599	0	0	0	0	0	2	0	0
Contig_79352	243	-	0.295	0	0.653	4.545	3.799	2.931	1	0	2	11	11	7
Contig_135117	237	gi|657989976|ref|XP_008387210.1|:gi|657989976|ref|XP_008387210.1| PREDICTED: uncharacterized protein LOC103449659 [Malus domestica]	0	0	0	0	0	0.233	0	0	0	0	0	1
Contig_149999	513	-	0.356	1.037	0.81	0	0.811	0	1	3	2	0	2	0
Contig_103531	1041	-	2.186	0.713	0	1.447	5.378	1.156	15	5	0	7	28	5
First_Contig15460	660	-	14.011	12.383	10.998	5.967	6.451	13.702	54	49	36	16	19	33
First_Contig24145	2345	gi|697165063|ref|XP_009591347.1|:gi|697165063|ref|XP_009591347.1| PREDICTED: uncharacterized protein LOC104088392, partial [Nicotiana tomentosiformis]	0.448	0.415	0.557	0.231	1.429	4.551	13	13	15	5	36	97
Contig_165821	375	-	1.423	0	6.928	0	0	0	1	0	4	0	0	0
Contig_37681	918	gi|657950681|ref|XP_008349134.1|:gi|657950681|ref|XP_008349134.1| PREDICTED: uncharacterized protein LOC103412327 [Malus domestica]	4.87	4.591	4.267	2.939	4.384	1.976	34	33	26	15	24	9
Contig_152261	424	-	1.024	2.992	0	0	1.289	0	1	3	0	0	1	0
Contig_173595	266	-	0	0.49	0.288	0	0	0	0	2	1	0	0	0
Contig_106030	385	-	3.621	0	0	0	0	1.551	3	0	0	0	0	1
Contig_184364	260	-	0	0	2.044	0	0	0	0	0	3	0	0	0
Contig_87164	842	gi|657976422|ref|XP_008380097.1|:gi|657976422|ref|XP_008380097.1| PREDICTED: probable xyloglucan glycosyltransferase 12 [Malus domestica]	11.102	8.883	6.791	11.874	19.367	2.938	106	94	62	86	176	23
Contig_83563	1523	gi|694311287|ref|XP_009357041.1|:gi|694311287|ref|XP_009357041.1| PREDICTED: uncharacterized protein LOC103947802 isoform X1 [Pyrus x bretschneideri]	8.943	8.92	8.859	9.082	12.22	4.163	167	179	152	124	194	53
First_Contig8134	441	gi|658004998|ref|XP_008337637.1|:gi|658004998|ref|XP_008337637.1| PREDICTED: dentin sialophosphoprotein isoform X1 [Malus domestica]	15.515	21.127	12.651	14.672	10.11	18.837	34	47	24	22	19	28
Contig_151236	443	gi|694421075|ref|XP_009338401.1|:gi|694421075|ref|XP_009338401.1| PREDICTED: uncharacterized methyltransferase At2g41040, chloroplastic-like isoform X1 [Pyrus x bretschneideri]	1.724	2.842	0	2.526	0	0	3	5	0	3	0	0
Contig_179933	382	-	0	0	0	0	0	2.06	0	0	0	0	0	3
First_Contig2237	539	gi|657959824|ref|XP_008371465.1|:gi|657959824|ref|XP_008371465.1| PREDICTED: protein SCAR3 isoform X3 [Malus domestica]	19.509	28.918	30.353	20.467	34.863	33.54	90	136	125	68	141	107
Contig_25404	1085	-	3.528	1.8	1.324	3.219	0.61	0	41	22	14	28	6	0
Contig_173907	348	-	0	0	0	0	7.002	2.125	0	0	0	0	4	1
Contig_196283	302	-	0	0	0	0	0	17.035	0	0	0	0	0	4
First_Contig238	359	gi|657992648|ref|XP_008388581.1|:gi|657992648|ref|XP_008388581.1| PREDICTED: uncharacterized GPI-anchored protein At3g06035-like [Malus domestica]	119.678	21.877	42.491	77.613	18.016	22.654	111	21	35	49	15	16
Contig_18062	347	-	0.571	3.349	8.356	4.243	0.636	5.288	1	6	13	5	1	6
Contig_35491	371	gi|658031122|ref|XP_008351018.1|:gi|658031122|ref|XP_008351018.1| PREDICTED: 30S ribosomal protein S20, chloroplastic-like [Malus domestica]	12.342	6.233	13.576	6.704	7.241	1.294	14	7	13	5	7	1
Contig_99789	522	-	2.156	6.906	4.715	5.04	4.186	15.358	12	44	26	20	23	55
First_Contig17049	456	-	10.198	5.068	4.307	6.02	1.594	6.85	21	11	8	9	3	11
Contig_103319	464	gi|596027214|ref|XP_007219236.1|:gi|596027214|ref|XP_007219236.1| hypothetical protein PRUPE_ppa017469mg [Prunus persica]	7.515	2.01	0.938	0	0	0	18	5	2	0	0	0
First_Contig23862	809	-	0.913	1.337	1.298	8.058	12.478	0.669	4	6	5	26	44	2
First_Contig13675	1119	-	4.438	3.686	3.788	3.54	3.071	2.991	46	39	34	26	24	20
Contig_136738	614	-	0.313	0	0	4.055	1.171	0	1	0	0	9	3	0
Contig_154238	466	-	0	0	0	0	0	1.529	0	0	0	0	0	4
First_Contig325	1498	gi|657972649|ref|XP_008378113.1|:gi|657972649|ref|XP_008378113.1| PREDICTED: LOW QUALITY PROTEIN: pentatricopeptide repeat-containing protein At5g25630-like [Malus domestica]	14.152	10.083	12.797	13.685	19.925	2.074	265	207	222	181	314	28
Contig_9670	666	gi|658015618|ref|XP_008343154.1|:gi|658015618|ref|XP_008343154.1| PREDICTED: auxin response factor 8 isoform X2 [Malus domestica]	25.574	22.693	25.129	24.788	22.82	8.806	161	151	143	115	130	43
First_Contig7240	1336	gi|657964560|ref|XP_008373910.1|:gi|657964560|ref|XP_008373910.1| PREDICTED: uncharacterized protein LOC103437219 [Malus domestica]	2.695	2.323	3.198	5.236	3.662	19.476	44	41	48	64	53	228
Contig_179731	403	-	0	0.51	0	0	2.531	0	0	1	0	0	4	0
First_Contig21480	364	gi|694386061|ref|XP_009368835.1|:gi|694386061|ref|XP_009368835.1| PREDICTED: ribosome biogenesis regulatory protein homolog [Pyrus x bretschneideri]	16.668	56.445	101.714	9.436	68.45	61.151	11	35	54	4	35	28
Contig_84797	570	-	1.017	6.039	3.063	0	0.806	0	3	19	8	0	2	0
Contig_82328	380	gi|89280744|ref|YP_514636.1|:gi|89280744|ref|YP_514636.1| hypothetical protein OrsaiPp07 [Oryza sativa Indica Group]	2.994	3.695	2.658	2.161	0.806	1.005	4	5	3	2	1	1
Contig_132032	1533	gi|657954955|ref|XP_008368933.1|:gi|657954955|ref|XP_008368933.1| PREDICTED: LOW QUALITY PROTEIN: protein TIME FOR COFFEE [Malus domestica]	1.52	0.356	0.621	0	0.669	0.364	24	6	9	0	9	4
Contig_58357	329	-	29.424	24.095	17.377	47.59	44.121	44.381	34	29	18	37	46	36
Contig_7024	1039	gi|657975596|ref|XP_008379651.1|:gi|657975596|ref|XP_008379651.1| PREDICTED: uncharacterized protein LOC103442624 [Malus domestica]	22.197	21.369	18.686	19.121	14.184	13.445	223	231	173	145	127	98
First_Contig14833	855	gi|658039232|ref|XP_008355186.1|:gi|658039232|ref|XP_008355186.1| PREDICTED: BEL1-like homeodomain protein 8 [Malus domestica]	1.225	1.889	1.33	0.14	1.011	1.694	12	20	12	1	9	12
Contig_45069	708	gi|658041055|ref|XP_008356139.1|:gi|658041055|ref|XP_008356139.1| PREDICTED: phosphatase IMPL1, chloroplastic, partial [Malus domestica]	0.723	1.614	1.475	0.266	3.821	0	4	9	7	1	16	0
Contig_185570	261	-	0	0	0	0.845	0	0	0	0	0	2	0	0
Contig_14469	343	-	3.531	0	6.459	0	0	0	2	0	3	0	0	0
Contig_6067	441	gi|694411479|ref|XP_009334101.1|:gi|694411479|ref|XP_009334101.1| PREDICTED: shaggy-related protein kinase epsilon [Pyrus x bretschneideri]	67.209	89.021	95.001	39.265	50.92	16.599	135	184	167	57	90	24
Contig_87943	276	-	0.912	1.043	1.181	0	0.994	0.64	4	5	5	0	4	2
Contig_97297	768	gi|645278237|ref|XP_008244141.1|:gi|645278237|ref|XP_008244141.1| PREDICTED: uncharacterized protein LOC103342308 [Prunus mume]	2.064	2.46	0.527	0.952	1.683	1.275	9	11	2	3	6	4
Contig_59165	315	gi|694427014|ref|XP_009341162.1|:gi|694427014|ref|XP_009341162.1| PREDICTED: uncharacterized protein LOC103933219 isoform X5 [Pyrus x bretschneideri]	21.141	8.5	9.976	0	0	0	10	4	4	0	0	0
Contig_79486	334	gi|658031828|ref|XP_008351403.1|:gi|658031828|ref|XP_008351403.1| PREDICTED: choline monooxygenase, chloroplastic-like [Malus domestica]	0	0	0	0	0	18.628	0	0	0	0	0	13
Contig_109058	450	-	0	0	0	0	0	4.358	0	0	0	0	0	5
Contig_137381	427	-	3.368	3.19	4.695	8.205	5.58	15.045	4	4	5	7	6	14
Contig_12723	409	gi|658028717|ref|XP_008349794.1|:gi|658028717|ref|XP_008349794.1| PREDICTED: UDP-glycosyltransferase 87A2-like isoform X2 [Malus domestica]	21.478	7.279	2.801	31.006	3.395	15.001	34	12	4	36	5	19
First_Contig25175	1727	gi|658055993|ref|XP_008363748.1|:gi|658055993|ref|XP_008363748.1| PREDICTED: diphthamide biosynthesis protein 2-like [Malus domestica]	5.68	5.23	4.679	5.47	2.033	3.389	114	113	86	81	36	50
First_Contig11211	296	-	0.248	0	0.274	0.35	2.943	0	1	0	1	1	1	0
Contig_154070	288	-	0	0	0.716	0	0	0	0	0	2	0	0	0
Contig_117737	306	-	4.255	0	0	0	0	0	2	0	0	0	0	0
Contig_117339	482	gi|694423294|ref|XP_009339455.1|:gi|694423294|ref|XP_009339455.1| PREDICTED: mitochondrial ribosome-associated GTPase 1-like [Pyrus x bretschneideri]	0.505	0	0	0.727	1.214	0	1	0	0	1	2	0
Contig_59447	1438	gi|694438194|ref|XP_009346086.1|:gi|694438194|ref|XP_009346086.1| PREDICTED: protein EMBRYONIC FLOWER 1-like isoform X2 [Pyrus x bretschneideri]	0.934	0.656	0.846	0.466	0.566	3.132	13	10	11	5	7	32
Contig_180364	546	gi|694452304|ref|XP_009351127.1|:gi|694452304|ref|XP_009351127.1| PREDICTED: presequence protease 1, chloroplastic/mitochondrial-like [Pyrus x bretschneideri]	0	0.24	0	1.391	0	1.313	0	1	0	4	0	4
Contig_81173	500	-	1.329	0.835	0.498	0	0.551	1.441	3	2	1	0	1	2
Contig_11897	251	gi|694414877|ref|XP_009335634.1|:gi|694414877|ref|XP_009335634.1| PREDICTED: uncharacterized protein LOC103928328 isoform X1 [Pyrus x bretschneideri]	0.313	0	0.721	0.861	0	0	1	0	2	2	0	0
Contig_144194	379	gi|470111552|ref|XP_004292011.1|:gi|470111552|ref|XP_004292011.1| PREDICTED: uncharacterized protein LOC101291306 [Fragaria vesca subsp. vesca]	2.084	0	0	0	0	0	3	0	0	0	0	0
Contig_169584	434	gi|694452834|ref|XP_009351278.1|:gi|694452834|ref|XP_009351278.1| PREDICTED: lysosomal Pro-X carboxypeptidase-like [Pyrus x bretschneideri]	0.942	0	0	0	0	0	1	0	0	0	0	0
Contig_25448	1244	gi|694433667|ref|XP_009344108.1|:gi|694433667|ref|XP_009344108.1| PREDICTED: putative prolyl-tRNA synthetase associated domain-containing protein 1 [Pyrus x bretschneideri]	27.898	28.021	24.543	27.616	32.744	32.421	318	332	246	231	316	270
Contig_135905	695	-	1.57	1.657	1.695	1.029	0.286	1.306	13	15	13	6	2	7
First_Contig2298	651	gi|657975324|ref|XP_008379510.1|:gi|657975324|ref|XP_008379510.1| PREDICTED: transmembrane protein 33 homolog [Malus domestica]	46.884	48.244	43.998	37.033	55.762	37.712	243	266	203	144	258	148
First_Contig4157	1186	gi|657981028|ref|XP_008382524.1|:gi|657981028|ref|XP_008382524.1| PREDICTED: LOW QUALITY PROTEIN: phototropin-2-like [Malus domestica]	37.773	40.097	45.71	22.055	29.566	42.32	438	490	480	192	303	369
First_Contig12962	409	-	19.267	7.151	12.044	8.335	3.408	7.172	27	10	14	8	4	7
Contig_111991	324	-	4.556	4.899	0	0	1.762	2.099	3	3	0	0	1	1
Contig_138969	692	-	1.664	1.376	2.174	3.63	1.157	2.634	7	6	8	11	4	8
Contig_128292	645	-	1.467	0	0	0.407	0.745	0	5	0	0	1	2	0
Contig_63570	501	-	8.963	0	0	1.884	0	0	20	0	0	3	0	0
Contig_157604	265	-	0	0	0	0.944	0	0	0	0	0	2	0	0
Contig_193134	273	-	0	0	0	0	0	0.879	0	0	0	0	0	3
Contig_121322	666	-	1.887	0.988	1.406	1.464	0.752	0.281	9	5	6	5	3	1
Contig_28149	1781	gi|657963095|ref|XP_008373148.1|:gi|657963095|ref|XP_008373148.1| PREDICTED: alpha-amylase-like [Malus domestica]	11.964	13.147	12.852	5.737	6.114	7.745	288	332	273	99	122	127
Contig_139011	340	-	0	4.274	0	0	0	0	0	2	0	0	0	0
Contig_192283	223	gi|159476014|ref|XP_001696109.1|:gi|159476014|ref|XP_001696109.1| hypothetical protein CHLREDRAFT_119580, partial [Chlamydomonas reinhardtii]	0	0	0	0	0	0.679	0	0	0	0	0	2
Contig_179249	497	-	0	0.36	0	0	0	0	0	1	0	0	0	0
First_Contig5979	1030	gi|657969183|ref|XP_008376305.1|:gi|657969183|ref|XP_008376305.1| PREDICTED: uncharacterized protein LOC103439523 [Malus domestica]	13.144	10.738	7.586	7.052	6.16	8.236	117	100	61	48	48	59
Contig_49420	239	gi|657998116|ref|XP_008391449.1|:gi|657998116|ref|XP_008391449.1| PREDICTED: something about silencing protein 10 [Malus domestica]	1.833	1.04	0.796	4.293	1.262	0.884	5	3	2	9	3	2
Contig_18452	334	gi|658029382|ref|XP_008350142.1|:gi|658029382|ref|XP_008350142.1| PREDICTED: protein TRANSPARENT TESTA 12-like [Malus domestica]	15.031	49.867	23.011	0	6.381	0	11	36	14	0	4	0
Contig_191500	820	gi|545373354|ref|XP_005651050.1|:gi|545373354|ref|XP_005651050.1| eukaryotic translation initiation factor 3, subunit 6 [Coccomyxa subellipsoidea C-169]	0	0	0	0	0	3.402	0	0	0	0	0	16
Contig_159851	366	-	0.816	0	0	0	0.847	0	1	0	0	0	1	0
Contig_42196	207	-	0.845	1.638	1.923	0	0	0	1	2	2	0	0	0
Second_Contig314	2062	gi|694370676|ref|XP_009363077.1|:gi|694370676|ref|XP_009363077.1| PREDICTED: protein RADIALIS-like 6 [Pyrus x bretschneideri]	26.574	116.137	121.503	76.248	253.972	160.717	524	2398	2134	1093	3923	2160
Contig_52304	509	gi|694426536|ref|XP_009340943.1|:gi|694426536|ref|XP_009340943.1| PREDICTED: nuclear transport factor 2-like [Pyrus x bretschneideri]	22.29	7.437	9.412	9.07	2.658	2.731	97	35	38	29	11	9
Contig_196901	245	-	0	0	0	0	0	1.291	0	0	0	0	0	2
Contig_192237	401	gi|357126009|ref|XP_003564681.1|:gi|357126009|ref|XP_003564681.1| PREDICTED: uricase-like [Brachypodium distachyon]	0	0	0	0	0	5.547	0	0	0	0	0	7
Contig_86412	266	-	0	0.595	0	0	0	0	0	2	0	0	0	0
Contig_23889	297	gi|658037913|ref|XP_008354511.1|:gi|658037913|ref|XP_008354511.1| PREDICTED: protein SUPPRESSOR OF npr1-1, CONSTITUTIVE 1-like [Malus domestica]	0.631	1.514	0	1.294	23.066	0	2	5	0	3	6	0
Contig_23149	997	gi|657992495|ref|XP_008388503.1|:gi|657992495|ref|XP_008388503.1| PREDICTED: probable protein phosphatase 2C 5 [Malus domestica]	17.088	16.481	24.548	29.174	27.418	18.26	189	190	243	234	259	145
Contig_56782	596	gi|657955807|ref|XP_008369377.1|:gi|657955807|ref|XP_008369377.1| PREDICTED: glycerol-3-phosphate dehydrogenase [NAD(+)] 2, chloroplastic [Malus domestica]	0.217	0.397	1.64	0	0.679	1.611	1	2	7	0	3	6
First_Contig19204	342	-	2.944	3.043	1.813	4.57	5.444	19.264	2	2	1	2	3	9
Contig_175319	391	gi|657950643|ref|XP_008348878.1|:gi|657950643|ref|XP_008348878.1| PREDICTED: cation/H(+) antiporter 15-like [Malus domestica]	0	0	0	0	0	2.737	0	0	0	0	0	2
Contig_147693	1549	-	0.521	1.02	0.857	1.339	0.468	0.304	7	14	10	13	5	3
Contig_80617	971	gi|694333017|ref|XP_009357118.1|:gi|694333017|ref|XP_009357118.1| PREDICTED: uncharacterized protein LOC103947878 [Pyrus x bretschneideri]	3.191	0	0	1.695	0	0	28	0	0	11	0	0
Contig_145772	653	gi|657993247|ref|XP_008388899.1|:gi|657993247|ref|XP_008388899.1| PREDICTED: TPR and ankyrin repeat-containing protein 1-like [Malus domestica]	0.22	1.096	0.515	0.942	0.272	0	1	5	2	3	1	0
Contig_143822	372	-	4.334	11.402	10.18	8.109	9.999	0	3	8	6	4	6	0
Contig_135796	1006	-	0.685	0.55	1.031	4.257	0.875	0.995	6	5	8	26	6	6
Contig_192962	249	gi|449509293|ref|XP_004163547.1|:gi|449509293|ref|XP_004163547.1| PREDICTED: glycerol kinase-like [Cucumis sativus]	0	0	0	0	0	0.603	0	0	0	0	0	2
Contig_101215	770	-	2.747	4.108	5.197	3.32	2.127	0	12	18	19	10	7	0
Contig_184498	270	gi|658017622|ref|XP_008344165.1|:gi|658017622|ref|XP_008344165.1| PREDICTED: uncharacterized protein LOC103406975 [Malus domestica]	0	0	0	0.656	0	0	0	0	0	2	0	0
Contig_157757	535	gi|658036349|ref|XP_008353719.1|:gi|658036349|ref|XP_008353719.1| PREDICTED: uncharacterized protein LOC103417306 [Malus domestica]	0	0.177	1.461	0	0	0	0	1	7	0	0	0
First_Contig4427	627	-	18.211	24.763	26.965	12.734	33.792	23.616	74	107	100	38	128	74
First_Contig5881	592	gi|694315056|ref|XP_009373910.1|:gi|694315056|ref|XP_009373910.1| PREDICTED: mitochondrial uncoupling protein 5-like isoform X2 [Pyrus x bretschneideri]	10.64	9.521	11.665	14.204	13.4	11.782	84	87	92	85	114	72
Contig_7079	3471	gi|694363880|ref|XP_009361126.1|:gi|694363880|ref|XP_009361126.1| PREDICTED: RNA polymerase sigma factor sigA isoform X1 [Pyrus x bretschneideri]	88.856	82.254	79.901	64.704	98.964	78.277	3912	3838	3197	2085	3660	2462
Contig_151342	225	gi|658047127|ref|XP_008359239.1|:gi|658047127|ref|XP_008359239.1| PREDICTED: cyclin-dependent kinase inhibitor 7-like [Malus domestica]	0.948	0	0	0	0	0	3	0	0	0	0	0
Contig_38486	301	-	10.208	0.477	0.184	0	3.217	0	6	3	1	0	2	0
Contig_146656	362	gi|658061038|ref|XP_008366370.1|:gi|658061038|ref|XP_008366370.1| PREDICTED: uncharacterized protein LOC103430015 [Malus domestica]	0	0	0	1.161	0	0	0	0	0	1	0	0
Contig_169872	407	-	0.763	0	0	0	0	0	1	0	0	0	0	0
Contig_43547	290	gi|694425868|ref|XP_009340639.1|:gi|694425868|ref|XP_009340639.1| PREDICTED: uncharacterized protein LOC103932726 [Pyrus x bretschneideri]	0	0	0	0	0	0.768	0	0	0	0	0	3
Contig_50382	265	gi|658063906|ref|XP_008367884.1|:gi|658063906|ref|XP_008367884.1| PREDICTED: uncharacterized protein LOC103431503 [Malus domestica]	6.061	5.763	4.976	5.37	7.881	12.531	35	38	28	24	43	53
Contig_143950	397	-	3.041	1.467	0	1.068	0.828	0	4	2	0	1	1	0
Contig_9433	568	gi|657991714|ref|XP_008388094.1|:gi|657991714|ref|XP_008388094.1| PREDICTED: uncharacterized protein LOC103450507 [Malus domestica]	2.199	2.755	0.728	0.307	2.495	0	10	13	3	1	10	0
Contig_109951	425	-	3.787	0	0	1.061	0	3.274	5	0	0	1	0	3
Contig_142126	1336	gi|694316371|ref|XP_009379750.1|:gi|694316371|ref|XP_009379750.1| PREDICTED: uncharacterized protein LOC103968133 [Pyrus x bretschneideri]	0.631	0.644	0.497	3	1.461	0.315	13	15	10	48	30	5
Contig_115359	234	gi|658063083|ref|XP_008367454.1|:gi|658063083|ref|XP_008367454.1| PREDICTED: uncharacterized protein LOC103431081 [Malus domestica]	0.296	0	0.299	0.363	0	0	1	0	1	1	0	0
First_Contig1187	998	gi|658053012|ref|XP_008362241.1|:gi|658053012|ref|XP_008362241.1| PREDICTED: photosystem II repair protein PSB27-H1, chloroplastic-like [Malus domestica]	342.972	285.233	296.027	368.236	527.612	233.098	3423	3060	2740	2705	4518	1707
Contig_96957	839	gi|694443876|ref|XP_009348489.1|:gi|694443876|ref|XP_009348489.1| PREDICTED: uncharacterized protein LOC103940140 [Pyrus x bretschneideri]	0	0.383	0.223	0.275	1.214	2.072	0	2	1	1	5	7
Second_Contig517	549	gi|657961592|ref|XP_008372389.1|:gi|657961592|ref|XP_008372389.1| PREDICTED: mitochondrial import receptor subunit TOM9-2 [Malus domestica]	22.539	32.881	28.699	23.611	15.809	8.18	113	180	137	88	80	34
Contig_154166	226	-	0.748	0	0	0	0	0	2	0	0	0	0	0
Contig_52421	481	gi|694441066|ref|XP_009347308.1|:gi|694441066|ref|XP_009347308.1| PREDICTED: probable WRKY transcription factor 40 isoform X2 [Pyrus x bretschneideri]	0	0	1.01	3.942	1.125	0.695	0	0	2	6	2	1
Contig_125793	493	-	0.859	0	0	1.235	0	0	2	0	0	2	0	0
Contig_60625	421	-	0.876	0	0	0	0	0	1	0	0	0	0	0
Contig_155920	457	-	0.505	0.485	0	0	1.12	0.643	1	1	0	0	2	1
Contig_85747	233	gi|657989338|ref|XP_008386867.1|:gi|657989338|ref|XP_008386867.1| PREDICTED: uncharacterized protein LOC103449339 isoform X1 [Malus domestica]	0	0	0.772	0	0	0	0	0	3	0	0	0
Contig_196716	304	-	0	0	0	0	0	15.267	0	0	0	0	0	4
Contig_124817	253	-	0.164	0	0	0	0.59	0.673	1	0	0	0	3	3
Contig_116709	347	-	5.467	0	0	34.74	0	0	3	0	0	13	0	0
First_Contig11216	630	gi|694419896|ref|XP_009337882.1|:gi|694419896|ref|XP_009337882.1| PREDICTED: outer envelope protein 64, mitochondrial-like [Pyrus x bretschneideri]	13.094	10.403	12.702	9.799	6.894	14.333	81	70	74	47	43	76
Contig_130062	773	gi|657993432|ref|XP_008389006.1|:gi|657993432|ref|XP_008389006.1| PREDICTED: uncharacterized protein LOC103451371 [Malus domestica]	0.404	0	0	0	0	1.763	2	0	0	0	0	6
Contig_132610	568	gi|694312325|ref|XP_009361843.1|:gi|694312325|ref|XP_009361843.1| PREDICTED: protein REVERSION-TO-ETHYLENE SENSITIVITY1 [Pyrus x bretschneideri]	2.506	1.397	0	2.524	2.2	0.498	7	4	0	5	5	1
Contig_44416	579	gi|658041358|ref|XP_008356287.1|:gi|658041358|ref|XP_008356287.1| PREDICTED: mannosyl-oligosaccharide glucosidase GCS1-like [Malus domestica]	14.009	12.315	8.801	3.816	4.344	7.379	57	52	31	11	15	20
Contig_168663	502	-	0.58	0	0	0	0	0	1	0	0	0	0	0
First_Contig19910	539	gi|694311893|ref|XP_009359958.1|:gi|694311893|ref|XP_009359958.1| PREDICTED: probable WRKY transcription factor 7 [Pyrus x bretschneideri]	0.806	7.694	6.758	6.862	4.677	0	2	20	15	12	10	0
Contig_54517	609	gi|658060550|ref|XP_008366118.1|:gi|658060550|ref|XP_008366118.1| PREDICTED: putative disease resistance RPP13-like protein 1 [Malus domestica]	9.446	5.697	3.682	5.525	3.977	10.244	48	31	17	21	18	38
First_Contig23342	611	gi|657964333|ref|XP_008373791.1|:gi|657964333|ref|XP_008373791.1| PREDICTED: uncharacterized protein LOC103437112 [Malus domestica]	0.552	2.634	3.111	1.914	18.384	1.541	2	10	10	5	55	4
Contig_79213	544	gi|595862125|ref|XP_007211338.1|:gi|595862125|ref|XP_007211338.1| hypothetical protein PRUPE_ppa000901mg [Prunus persica]	30.133	18.36	27.013	20.353	36.189	14.546	118	74	92	56	121	39
Contig_136125	203	-	0.718	0	0	0	0	0	1	0	0	0	0	0
First_Contig1061	3124	gi|694383193|ref|XP_009367563.1|:gi|694383193|ref|XP_009367563.1| PREDICTED: kinesin-related protein 4-like [Pyrus x bretschneideri]	12.04	9.957	10.633	8.617	10.093	3.237	538	479	439	281	392	102
Contig_111392	454	-	0.446	0.842	0	0	0	5.205	1	2	0	0	0	8
Contig_17782	275	gi|568855319|ref|XP_006481254.1|:gi|568855319|ref|XP_006481254.1| PREDICTED: RING finger and transmembrane domain-containing protein 2-like isoform X2 [Citrus sinensis]	1.302	0	0.572	1.721	1.739	0.66	5	0	2	5	6	2
Contig_145809	811	-	0	0	0	0.718	0.673	0.706	0	0	0	2	2	2
Contig_137309	645	-	2.13	1.828	1.211	0	0.336	0	8	7	4	0	1	0
Second_Contig209	832	gi|657959258|ref|XP_008371173.1|:gi|657959258|ref|XP_008371173.1| PREDICTED: starch synthase 3, chloroplastic/amyloplastic [Malus domestica]	18.353	14.898	22.562	4.859	21.675	11.018	169	144	187	31	167	68
Contig_13631	226	-	0	0	0.749	0	0	0	0	0	2	0	0	0
Contig_188029	478	-	0	0	0	0	1.784	1.318	0	0	0	0	3	2
Contig_55551	774	gi|657942637|ref|XP_008387619.1|:gi|657942637|ref|XP_008387619.1| PREDICTED: prolyl 4-hydroxylase subunit alpha-1 isoform X3 [Malus domestica]	34.573	26.883	19.361	11.692	10.227	19.811	216	177	108	54	56	88
Contig_152065	222	-	0	0.41	0	0	0	0	0	2	0	0	0	0
Contig_68403	461	-	4.177	0	0	18.989	0	41.101	8	0	0	27	0	67
Contig_113838	206	gi|596244347|ref|XP_007224531.1|:gi|596244347|ref|XP_007224531.1| hypothetical protein PRUPE_ppa024216mg [Prunus persica]	0	0	0	0	0	2.188	0	0	0	0	0	4
Contig_5197	703	gi|694311752|ref|XP_009359372.1|:gi|694311752|ref|XP_009359372.1| PREDICTED: BRI1 kinase inhibitor 1-like [Pyrus x bretschneideri]	46.987	50.735	50.962	41.692	21.66	23.52	488	579	507	317	205	186
Contig_191684	272	gi|159481173|ref|XP_001698656.1|:gi|159481173|ref|XP_001698656.1| importin alpha [Chlamydomonas reinhardtii]	0	0	0	0	0	1.26	0	0	0	0	0	3
Contig_45157	204	gi|658007473|ref|XP_008338918.1|:gi|658007473|ref|XP_008338918.1| PREDICTED: WD and tetratricopeptide repeats protein 1 isoform X2 [Malus domestica]	0	0	0.593	0.742	0	0	0	0	1	1	0	0
First_Contig5314	275	gi|694407801|ref|XP_009378622.1|:gi|694407801|ref|XP_009378622.1| PREDICTED: strictosidine synthase 3-like [Pyrus x bretschneideri]	0.91	0.625	0.753	0	0.739	2.155	4	3	3	0	3	7
First_Contig16272	804	gi|694448290|ref|XP_009350079.1|:gi|694448290|ref|XP_009350079.1| PREDICTED: palmitoyl-monogalactosyldiacylglycerol delta-7 desaturase, chloroplastic-like [Pyrus x bretschneideri]	2.131	2.398	1.165	2.343	2.588	3.156	16	19	8	13	17	18
Contig_178766	849	gi|657979824|ref|XP_008381885.1|:gi|657979824|ref|XP_008381885.1| PREDICTED: uncharacterized protein LOC103444710 [Malus domestica]	0	0.509	1.04	0	3.554	0	0	4	7	0	23	0
Contig_7943	215	gi|657943372|ref|XP_008367784.1|:gi|657943372|ref|XP_008367784.1| PREDICTED: mRNA-decapping enzyme subunit 2-like [Malus domestica]	0	0.795	0.314	0	0	0	0	3	1	0	0	0
Contig_49967	351	-	3.768	0	0	0	0	0	2	0	0	0	0	0
Contig_146352	477	gi|658049103|ref|XP_008360238.1|:gi|658049103|ref|XP_008360238.1| PREDICTED: uncharacterized protein LOC103423943 [Malus domestica]	0	0.37	1.761	0.542	2.775	0	0	1	4	1	6	0
First_Contig11776	283	gi|657950927|ref|XP_008350284.1|:gi|657950927|ref|XP_008350284.1| PREDICTED: major facilitator superfamily domain-containing protein 12-like isoform X1 [Malus domestica]	2.497	5.522	6.405	1.967	7.79	17.307	7	16	16	4	17	32
Contig_104253	277	-	0	0	0	0	0.824	0	0	0	0	0	2	0
Contig_26681	466	gi|658021128|ref|XP_008345949.1|:gi|658021128|ref|XP_008345949.1| PREDICTED: probable methyltransferase PMT26 [Malus domestica]	52.017	75.822	71.516	93.496	140.074	96	157	231	187	202	347	208
First_Contig22261	898	gi|694393814|ref|XP_009372332.1|:gi|694393814|ref|XP_009372332.1| PREDICTED: uncharacterized protein LOC103961506 [Pyrus x bretschneideri]	0.334	1.739	1.021	0.157	0	0.659	3	16	8	1	0	4
Contig_192634	594	gi|302771341|ref|XP_002969089.1|:gi|302771341|ref|XP_002969089.1| hypothetical protein SELMODRAFT_90623 [Selaginella moellendorffii]	0	0	0	0	0	2.122	0	0	0	0	0	7
Contig_79597	381	gi|694313513|ref|XP_009367059.1|:gi|694313513|ref|XP_009367059.1| PREDICTED: heat shock factor protein HSF24 [Pyrus x bretschneideri]	13.649	43.982	33.809	15.861	20.134	47.615	13	42	28	10	16	29
Contig_48526	425	gi|657994795|ref|XP_008389710.1|:gi|657994795|ref|XP_008389710.1| PREDICTED: uncharacterized protein LOC103452016 [Malus domestica]	0	1.832	2.163	2.72	0	0	0	2	2	2	0	0
Contig_52729	381	-	2.346	0	1.382	0	10.205	0	2	0	1	0	7	0
Contig_137067	1314	-	0.821	0.131	0.467	0.961	0.171	0.308	12	2	6	10	2	3
Contig_68399	802	-	0.342	1.841	2.15	0	1.242	0.248	2	11	11	0	6	1
Contig_62696	476	gi|694332512|ref|XP_009356892.1|:gi|694332512|ref|XP_009356892.1| PREDICTED: ABC transporter G family member 28-like [Pyrus x bretschneideri]	10.488	11.169	7.489	2.2	6.322	2.16	26	28	16	4	14	4
Contig_153252	484	gi|168062985|ref|XP_001783456.1|:gi|168062985|ref|XP_001783456.1| predicted protein [Physcomitrella patens]	0.894	0.268	0.315	1.262	0	0	3	1	1	3	0	0
Contig_81565	1414	gi|657950423|ref|XP_008347848.1|:gi|657950423|ref|XP_008347848.1| PREDICTED: pentatricopeptide repeat-containing protein At5g18950-like [Malus domestica]	2.135	2.872	2.053	2.838	2.058	0.445	27	38	23	26	21	4
Contig_56507	1410	gi|694324993|ref|XP_009353470.1|:gi|694324993|ref|XP_009353470.1| PREDICTED: uncharacterized protein LOC103944725 [Pyrus x bretschneideri]	9.407	14.085	11.081	7.356	5.199	8.201	148	235	158	87	75	100
Contig_194956	302	-	0	0	0	0	0	23.523	0	0	0	0	0	4
First_Contig16747	264	-	0.3	0	0.714	3.518	0	1.545	1	0	2	9	0	4
Contig_135614	627	-	0.449	0.222	0.523	7.551	18.38	1.246	2	1	2	24	69	4
Contig_193782	302	-	0	0	0	0	0	9.029	0	0	0	0	0	4
Contig_91921	757	gi|658051366|ref|XP_008361412.1|:gi|658051366|ref|XP_008361412.1| PREDICTED: uncharacterized protein LOC103425117 [Malus domestica]	1.087	0.436	0	0	0.276	4.264	5	2	0	0	1	15
Contig_6682	695	gi|658040438|ref|XP_008355816.1|:gi|658040438|ref|XP_008355816.1| PREDICTED: pollen-specific protein SF21-like [Malus domestica]	61.406	47.917	46.344	50.729	16.911	12	355	287	239	207	80	45
Contig_110354	438	gi|694424297|ref|XP_009339923.1|:gi|694424297|ref|XP_009339923.1| PREDICTED: endo-1,3;1,4-beta-D-glucanase-like [Pyrus x bretschneideri]	3.771	9.541	4.821	0	2.734	3.441	8	21	9	0	5	5
First_Contig8894	1131	gi|657965983|ref|XP_008374666.1|:gi|657965983|ref|XP_008374666.1| PREDICTED: isoaspartyl peptidase/L-asparaginase 1-like [Malus domestica]	29.348	22.204	21.252	26.974	28.387	10.603	412	332	274	277	347	106
Contig_140686	335	gi|612385639|ref|XP_007508340.1|:gi|612385639|ref|XP_007508340.1| PREDICTED: similar to Zinc finger protein 271 (Zinc finger protein 7) (HZF7) (Zinc finger protein ZNFphex133) (Epstein-Barr virus-induced zinc finger protein) (ZNF-EB) (CT-ZFP48) (Zinc finger protein [Bathycoccus prasinos]	1.15	1.096	0	0	1.146	0	1	1	0	0	1	0
Contig_2101	323	gi|657967368|ref|XP_008375372.1|:gi|657967368|ref|XP_008375372.1| PREDICTED: thioredoxin-like protein CITRX, chloroplastic [Malus domestica]	138.837	126.239	126.697	145.581	191.391	163.531	134	123	106	96	166	120
First_Contig19115	724	gi|658033813|ref|XP_008352425.1|:gi|658033813|ref|XP_008352425.1| PREDICTED: F-box protein At4g35930-like [Malus domestica]	4.807	7.188	6.741	9.426	25.528	9.883	30	47	37	43	135	45
Second_Contig2190	2074	gi|658049351|ref|XP_008360365.1|:gi|658049351|ref|XP_008360365.1| PREDICTED: pyruvate kinase isozyme A, chloroplastic-like [Malus domestica]	15.819	16.485	16.936	34.467	20.645	28.11	510	599	527	837	646	683
Contig_28694	1459	gi|658044042|ref|XP_008357666.1|:gi|658044042|ref|XP_008357666.1| PREDICTED: 22.0 kDa class IV heat shock protein-like [Malus domestica]	85.962	221.101	221.867	341.462	1233.43	88.437	1641	4520	3897	4831	20990	1236
Contig_165367	318	gi|658015923|ref|XP_008343303.1|:gi|658015923|ref|XP_008343303.1| PREDICTED: uncharacterized protein LOC103406061 [Malus domestica]	0	3.547	0	0	0	0	0	2	0	0	0	0
Contig_569	331	gi|694449978|ref|XP_009350504.1|:gi|694449978|ref|XP_009350504.1| PREDICTED: uncharacterized protein LOC103942036 [Pyrus x bretschneideri]	55.615	36.733	46.8	31.798	35.611	76.925	54	37	41	21	35	51
Contig_60167	261	-	0.372	0.349	0.828	0	0	0	1	1	2	0	0	0
Contig_84410	205	-	1.773	0.598	0.73	0	0	0	3	1	1	0	0	0
Contig_78757	354	gi|694383444|ref|XP_009367684.1|:gi|694383444|ref|XP_009367684.1| PREDICTED: RAN GTPase-activating protein 1-like [Pyrus x bretschneideri]	12.05	25.226	18.367	30.651	12.967	24.606	12	24	15	20	11	17
First_Contig13968	566	-	5.356	6.953	5.495	2.941	7.251	1.731	18	24	16	7	20	4
First_Contig12035	1728	gi|657949156|ref|XP_008341585.1|:gi|657949156|ref|XP_008341585.1| PREDICTED: putative E3 ubiquitin-protein ligase UBR7 isoform X2 [Malus domestica]	33.288	29.005	33.823	14.367	9.298	20.976	629	572	565	197	145	278
Contig_110632	325	-	5.211	0	0	0	0	0	2	0	0	0	0	0
First_Contig1785	497	gi|694406791|ref|XP_009378179.1|:gi|694406791|ref|XP_009378179.1| PREDICTED: uncharacterized protein LOC103966710 [Pyrus x bretschneideri]	57.144	52.145	43.437	49.022	52.755	39.533	195	190	138	120	161	91
First_Contig23091	920	gi|657987804|ref|XP_008386065.1|:gi|657987804|ref|XP_008386065.1| PREDICTED: zinc finger MYM-type protein 1-like [Malus domestica]	0.503	0.996	1.378	0	0.212	1.451	3	6	7	0	1	6
Contig_149712	238	-	0.361	0	0	1.033	0	0.48	1	0	0	2	0	1
Contig_192379	302	-	0	0	0	0	0	15.976	0	0	0	0	0	4
Contig_168908	335	-	1.491	0	3.686	0	0	0	1	0	2	0	0	0
Second_Contig2158	1847	gi|596138638|ref|XP_007222388.1|:gi|596138638|ref|XP_007222388.1| hypothetical protein PRUPE_ppa006058mg [Prunus persica]	16.969	15.524	14.736	8.762	5.006	4.798	425	406	331	161	105	85
First_Contig25850	681	-	0.38	0.786	0.941	0	2.132	1.217	1	2	2	0	4	2
First_Contig9840	1067	-	0.769	0.895	1.658	0.179	1.478	3.123	6	7	11	1	9	17
Contig_130208	1232	gi|658009338|ref|XP_008339878.1|:gi|658009338|ref|XP_008339878.1| PREDICTED: uncharacterized protein LOC103402877 [Malus domestica]	0.51	0.268	0.313	0.577	0.799	0.6	7	4	4	6	10	6
Contig_123550	711	-	0.444	0	0	0	1.039	0.893	2	0	0	0	4	3
Contig_136770	346	gi|255086391|ref|XP_002509162.1|:gi|255086391|ref|XP_002509162.1| pyridoxal 5'-phosphate synthase [Micromonas sp. RCC299]	0	0	0	0	0	9.902	0	0	0	0	0	7
Contig_157930	440	-	0	0	0	0	0.971	0	0	0	0	0	1	0
Contig_96287	1133	-	0.84	0.633	0.213	1.651	1.821	1.185	9	7	2	13	16	9
Contig_176003	545	gi|694406290|ref|XP_009377961.1|:gi|694406290|ref|XP_009377961.1| PREDICTED: F-box/kelch-repeat protein At3g23880 [Pyrus x bretschneideri]	0	0	0	0.424	6.063	2.043	0	0	0	1	17	5
Contig_163195	345	-	0.813	0	0	0	0	0	1	0	0	0	0	0
Contig_144784	516	-	0	0.486	0	0	0.62	0	0	1	0	0	1	0
Contig_128332	267	-	0	2.166	0	4.751	8.833	1.313	0	5	0	8	14	2
First_Contig21576	342	-	1.67	5.166	4.099	5.031	0	0	1	3	2	2	0	0
Contig_9786	2323	gi|658061523|ref|XP_008366633.1|:gi|658061523|ref|XP_008366633.1| PREDICTED: uncharacterized protein LOC103430278 isoform X1 [Malus domestica]	28.036	26.288	27.594	40.787	50.405	32.083	769	761	679	813	1128	614
Second_Contig3664	667	gi|658010670|ref|XP_008340570.1|:gi|658010670|ref|XP_008340570.1| PREDICTED: transcription factor MYB108 [Malus domestica]	0.357	0.506	1.154	1.67	0.195	1.985	2	3	6	7	1	8
Contig_131871	1061	-	2.654	0.58	2.591	3.539	1.517	1.755	18	4	15	17	8	8
Contig_174906	326	-	0	3.81	0	0	0	0	0	2	0	0	0	0
Contig_32233	343	-	4.802	0	0	0	0	0	2	0	0	0	0	0
Contig_164553	327	-	0	0	1.667	4.468	0	2.218	0	0	1	2	0	1
Contig_119853	403	-	0.643	0	2.136	0	0.751	0	1	0	3	0	1	0
Contig_155084	360	-	0.668	2.021	2.36	4.014	0.799	0	1	3	3	4	1	0
First_Contig22506	420	-	2.265	2.281	0	0	0	7.384	3	3	0	0	0	7
Contig_154183	267	-	0.991	0	0	0	0	0	3	0	0	0	0	0
First_Contig26169	473	-	0	0	0	2.44	0	0.613	0	0	0	4	0	1
Contig_9548	617	gi|694331123|ref|XP_009356244.1|:gi|694331123|ref|XP_009356244.1| PREDICTED: cysteine--tRNA ligase, cytoplasmic-like [Pyrus x bretschneideri]	5.056	2.215	9.652	9.68	3.602	0.951	15	7	26	21	9	2
Contig_167653	406	-	0	0.924	0	0	0	0	0	1	0	0	0	0
Contig_61537	627	gi|694404625|ref|XP_009377185.1|:gi|694404625|ref|XP_009377185.1| PREDICTED: uncharacterized protein LOC103965821 [Pyrus x bretschneideri]	3.838	0.798	3.401	1.907	2.721	6.182	14	3	11	5	8	15
Contig_10824	2382	gi|694379609|ref|XP_009365986.1|:gi|694379609|ref|XP_009365986.1| PREDICTED: aldo-keto reductase-like [Pyrus x bretschneideri]	49.467	48.743	42.656	56.135	59.229	53.172	1510	1598	1193	1260	1589	1194
Contig_176283	238	-	0	0	0	0	0.298	0	0	0	0	0	1	0
First_Contig10764	1564	gi|694423017|ref|XP_009339329.1|:gi|694423017|ref|XP_009339329.1| PREDICTED: C2 domain-containing protein At1g53590-like isoform X3 [Pyrus x bretschneideri]	32.293	41.624	39.522	27.435	30.32	35.473	567	780	632	349	452	433
First_Contig2404	1351	gi|658045570|ref|XP_008358465.1|:gi|658045570|ref|XP_008358465.1| PREDICTED: uncharacterized protein LOC103422203 [Malus domestica]	5.181	5.169	4.39	3.321	4.231	7.962	90	96	70	43	66	99
Contig_134308	293	gi|657955263|ref|XP_008369095.1|:gi|657955263|ref|XP_008369095.1| PREDICTED: poly [ADP-ribose] polymerase 2-like [Malus domestica]	0.695	0	0	0	0	0	3	0	0	0	0	0
Contig_8512	825	gi|657998707|ref|XP_008391765.1|:gi|657998707|ref|XP_008391765.1| PREDICTED: uncharacterized protein LOC103453948 [Malus domestica]	39.885	35.421	38.571	12.094	2.754	18.533	285	267	252	66	18	100
Contig_192088	930	gi|659132781|ref|XP_008466380.1|:gi|659132781|ref|XP_008466380.1| PREDICTED: V-type proton ATPase subunit c'' [Cucumis melo]	0	0	0	0	0	2.223	0	0	0	0	0	10
First_Contig631	4590	gi|694357549|ref|XP_009359318.1|:gi|694357549|ref|XP_009359318.1| PREDICTED: uncharacterized protein LOC103949902 [Pyrus x bretschneideri]	8.866	7.87	7.419	6.58	4.511	3.511	550	529	426	305	242	157
First_Contig24515	634	gi|657959669|ref|XP_008371385.1|:gi|657959669|ref|XP_008371385.1| PREDICTED: late embryogenesis abundant protein, group 3-like [Malus domestica]	0.565	0.614	0.476	0	0	0	5	6	4	0	0	0
Contig_75255	741	gi|694335007|ref|XP_009357194.1|:gi|694335007|ref|XP_009357194.1| PREDICTED: ethylene-responsive transcription factor ERF019-like [Pyrus x bretschneideri]	1.314	2.2	0.974	0.385	1.418	0.599	9	16	6	2	9	3
Contig_179187	262	-	0	0	0	0	0.724	0	0	0	0	0	2	0
First_Contig20709	795	gi|694414923|ref|XP_009335653.1|:gi|694414923|ref|XP_009335653.1| PREDICTED: uncharacterized protein LOC103928348 [Pyrus x bretschneideri]	7.949	2.117	3.115	6.323	5.268	2.88	58	16	20	33	32	16
Contig_96123	279	gi|657961505|ref|XP_008372346.1|:gi|657961505|ref|XP_008372346.1| PREDICTED: uncharacterized protein LOC103435718 isoform X3 [Malus domestica]	0	0	0.284	0	0.606	0	0	0	1	0	2	0
Contig_122892	399	-	1.373	0.426	3.482	2.047	1.611	0	3	1	7	3	3	0
Contig_78027	202	-	0	0	0	0	0	3.125	0	0	0	0	0	5
Contig_185110	442	-	0	0	0	0.889	0	3.783	0	0	0	1	0	4
Contig_105822	460	-	1.542	1.05	0	0	0	1.47	3	2	0	0	0	2
Contig_159910	467	-	1.166	0.274	0.319	0	1.234	0	4	1	1	0	4	0
First_Contig22746	456	-	0	0.373	0.875	8.219	16.059	0	0	1	2	15	36	0
First_Contig6234	258	gi|694445597|ref|XP_009349226.1|:gi|694445597|ref|XP_009349226.1| PREDICTED: pentatricopeptide repeat-containing protein At1g56690, mitochondrial-like [Pyrus x bretschneideri]	0	0	0.368	2.629	1.228	0	0	0	1	6	3	0
Contig_171583	337	-	0	1.828	0	23.892	0	0	0	1	0	9	0	0
Contig_193980	247	-	0	0	0	0	0	0.57	0	0	0	0	0	2
Contig_7510	331	gi|658016937|ref|XP_008343822.1|:gi|658016937|ref|XP_008343822.1| PREDICTED: 18.1 kDa class I heat shock protein-like [Malus domestica]	641.864	1008.63	885.435	778.838	1131.19	624.624	523	1170	914	480	1517	387
First_Contig10565	577	-	8.803	4.791	9.94	9.926	7.884	16.903	23	13	23	19	17	30
Contig_51442	550	-	25.449	48.614	42.571	14.871	43.208	29.47	94	186	139	40	140	82
First_Contig13430	806	gi|694355507|ref|XP_009358752.1|:gi|694355507|ref|XP_009358752.1| PREDICTED: tropinone reductase homolog isoform X1 [Pyrus x bretschneideri]	33.584	29.443	28.36	30.215	4.157	6.893	264	247	204	177	29	38
Contig_193650	274	-	0	0	0	0	0	0.685	0	0	0	0	0	2
Contig_14322	669	gi|657992173|ref|XP_008388334.1|:gi|657992173|ref|XP_008388334.1| PREDICTED: uncharacterized protein LOC103450738 [Malus domestica]	2.384	1.46	4.094	1.887	1.157	4.953	15	10	24	9	7	24
Contig_156297	476	-	0.451	0	0.521	0	0	0	1	0	1	0	0	0
Contig_150796	214	-	0	0	0	0.523	0	0	0	0	0	1	0	0
Contig_17307	816	gi|595913243|ref|XP_007214548.1|:gi|595913243|ref|XP_007214548.1| hypothetical protein PRUPE_ppa000988mg [Prunus persica]	1.028	0.958	0.89	0	0.713	0	5	5	4	0	3	0
Contig_65311	250	-	0.476	0	0	0.657	0	0.688	2	0	0	2	0	2
Contig_44178	1189	gi|657993247|ref|XP_008388899.1|:gi|657993247|ref|XP_008388899.1| PREDICTED: TPR and ankyrin repeat-containing protein 1-like [Malus domestica]	3.568	9.556	8.863	2.957	8.198	2.51	37	104	82	22	69	19
Contig_164313	425	-	0	2.658	4.641	2.901	0.743	0	0	4	6	3	1	0
First_Contig6929	939	-	1.542	2.024	0.882	0.799	0	0	8	11	4	3	0	0
Contig_49724	643	-	1.04	2.681	1.56	0.579	1.74	0.895	5	14	7	2	7	3
Contig_14607	285	gi|694395532|ref|XP_009373087.1|:gi|694395532|ref|XP_009373087.1| PREDICTED: MATE efflux family protein 2, chloroplastic isoform X2 [Pyrus x bretschneideri]	0	0.264	0.615	0	0	1.204	0	1	2	0	0	3
Contig_86601	2186	-	2.167	2.126	1.845	1.685	3.336	2.265	43	42	31	24	51	32
Second_Contig1903	929	gi|657950813|ref|XP_008349779.1|:gi|657950813|ref|XP_008349779.1| PREDICTED: peptidyl-prolyl cis-trans isomerase FKBP42 [Malus domestica]	8.642	44.782	47.712	8.315	18.477	73.343	103	560	508	67	173	539
First_Contig15595	1411	gi|694328904|ref|XP_009355234.1|:gi|694328904|ref|XP_009355234.1| PREDICTED: pentatricopeptide repeat-containing protein At4g32450, mitochondrial-like [Pyrus x bretschneideri]	6.143	11.222	10.295	6.653	8.683	12.527	88	168	132	70	102	124
Contig_34346	207	-	0.503	0	0	0	0	0	3	0	0	0	0	0
First_Contig21898	768	-	3.418	1.372	0.598	1.717	0	0.962	19	8	3	7	0	4
Contig_99186	293	-	1.269	0.299	0	0	0	0	4	1	0	0	0	0
Contig_24606	308	-	0	0	0	0	12.61	0	0	0	0	0	5	0
Contig_163522	554	gi|657973687|ref|XP_008378652.1|:gi|657973687|ref|XP_008378652.1| PREDICTED: LOW QUALITY PROTEIN: probable protein phosphatase 2C 51, partial [Malus domestica]	0	1.796	0	0	0	0	0	5	0	0	0	0
Contig_196906	292	-	0	0	0	0	0	0.824	0	0	0	0	0	5
Contig_196374	257	-	0	0	0	0	0	1.015	0	0	0	0	0	4
Contig_184953	333	-	0	0	0	9.525	0	0	0	0	0	3	0	0
Contig_136150	675	-	2.281	0.247	0.294	0.712	0	0	9	1	1	2	0	0
Contig_188558	220	-	0	0	0	0	0.964	0	0	0	0	0	2	0
Contig_139009	313	-	2.619	0	0	0	6.4	0	1	0	0	0	2	0
Contig_87018	315	-	2.167	4.264	0	3.327	0	0	1	2	0	1	0	0
Contig_183442	234	-	0	0	0.705	0	0	0	0	0	2	0	0	0
Contig_125427	300	-	0	0	0	0	14.748	0	0	0	0	0	4	0
Contig_64141	619	gi|694324991|ref|XP_009353469.1|:gi|694324991|ref|XP_009353469.1| PREDICTED: probable glycosyltransferase At3g07620 [Pyrus x bretschneideri]	3.029	0.457	0.531	2.357	1.569	1.661	12	2	2	7	6	5
Contig_163364	753	-	0.134	0.641	0.599	1.327	0.522	0	1	5	4	7	3	0
Contig_58902	1594	gi|694357401|ref|XP_009359274.1|:gi|694357401|ref|XP_009359274.1| PREDICTED: sporulation-specific protein 15 isoform X1 [Pyrus x bretschneideri]	3.114	2.685	3.887	2.042	4.05	3.315	62	56	70	30	71	48
Contig_178581	403	-	0	0	0	2.667	0	1.177	0	0	0	2	0	1
Contig_129008	513	-	1.274	1.262	1.001	0.612	1.108	0	3	3	2	1	2	0
First_Contig12551	352	gi|694362419|ref|XP_009360698.1|:gi|694362419|ref|XP_009360698.1| PREDICTED: scarecrow-like protein 1 isoform X2 [Pyrus x bretschneideri]	19.909	18.768	16.565	9.86	12.485	12.245	23	23	17	8	13	9
Contig_25563	1105	gi|657999376|ref|XP_008392124.1|:gi|657999376|ref|XP_008392124.1| PREDICTED: uncharacterized protein LOC103454295 isoform X1 [Malus domestica]	4.254	5.638	4.445	1.526	1.394	0.654	57	82	56	15	16	7
Contig_189520	358	-	0	0	0	0	0.99	0	0	0	0	0	1	0
Contig_107947	703	gi|657973278|ref|XP_008378430.1|:gi|657973278|ref|XP_008378430.1| PREDICTED: ribonuclease P protein subunit p25-like protein [Malus domestica]	1.672	0.62	2.429	0.289	0	0.853	8	3	10	1	0	3
First_Contig2539	2051	gi|658026150|ref|XP_008348493.1|:gi|658026150|ref|XP_008348493.1| PREDICTED: LOW QUALITY PROTEIN: RNA polymerase II-associated factor 1 homolog [Malus domestica]	34.674	35.769	34.519	45.29	43.493	42.461	1267	1381	1141	1207	1343	1096
Contig_143216	466	-	2.652	0.657	0.779	3.727	1.596	0	4	1	1	4	2	0
Contig_181564	391	-	0	0	6.028	0	0	0	0	0	5	0	0	0
Contig_21234	706	gi|694321170|ref|XP_009351750.1|:gi|694321170|ref|XP_009351750.1| PREDICTED: myosin-1-like isoform X2 [Pyrus x bretschneideri]	87.118	87.683	96.951	38.303	47.473	24.271	595	623	604	190	294	120
Contig_28072	576	-	0	0	0	0	3.251	0	0	0	0	0	6	0
Contig_93610	628	gi|658029063|ref|XP_008349971.1|:gi|658029063|ref|XP_008349971.1| PREDICTED: uncharacterized protein LOC103413275 [Malus domestica]	1.629	1.188	1.825	2.487	1.925	1.034	9	7	9	10	9	4
Contig_147914	357	-	3.249	0	0	0	0	2.607	2	0	0	0	0	1
Contig_91534	539	gi|694317972|ref|XP_009340683.1|:gi|694317972|ref|XP_009340683.1| PREDICTED: uncharacterized protein LOC103932762 [Pyrus x bretschneideri]	10.176	10.01	9.474	9.243	8.679	12.686	35	37	29	23	27	31
First_Contig26293	1063	gi|302792633|ref|XP_002978082.1|:gi|302792633|ref|XP_002978082.1| hypothetical protein SELMODRAFT_5337, partial [Selaginella moellendorffii]	0	0	0	0	0	4.554	0	0	0	0	0	26
First_Contig22041	1013	gi|658009499|ref|XP_008339963.1|:gi|658009499|ref|XP_008339963.1| PREDICTED: uncharacterized protein LOC103402953 [Malus domestica]	11.951	11.998	17.056	19.036	15.833	11.4	133	141	175	162	158	94
Contig_17607	1680	gi|694378488|ref|XP_009365477.1|:gi|694378488|ref|XP_009365477.1| PREDICTED: protein transport protein Sec24-like At4g32640 [Pyrus x bretschneideri]	41.286	40.327	38.459	31.115	36.618	37.677	836	871	709	466	628	528
Contig_107636	303	gi|657974556|ref|XP_008379110.1|:gi|657974556|ref|XP_008379110.1| PREDICTED: mitochondrial import receptor subunit TOM20-like [Malus domestica]	5.621	15.003	15.308	3.39	24.521	27.935	3	8	7	13	13	11
Contig_175996	760	-	0	0	0.531	0.318	0	0.665	0	0	2	1	0	2
Contig_116038	479	-	0	0	0	0	0	8.895	0	0	0	0	0	15
Contig_158511	434	gi|573941056|ref|XP_006652923.1|:gi|573941056|ref|XP_006652923.1| PREDICTED: oryzain alpha chain-like [Oryza brachyantha]	0.461	0	0	0	0.509	0	1	0	0	0	1	0
Second_Contig3188	760	gi|694387611|ref|XP_009369550.1|:gi|694387611|ref|XP_009369550.1| PREDICTED: UDP-glycosyltransferase 87A1-like [Pyrus x bretschneideri]	4.825	6.405	4.524	0.899	1.437	1.371	37	53	32	5	10	8
First_Contig2282	2547	gi|694354367|ref|XP_009358419.1|:gi|694354367|ref|XP_009358419.1| PREDICTED: heat shock 70 kDa protein-like [Pyrus x bretschneideri]	343.863	671.277	666.743	248.526	1184.08	288.975	14641	32748	27971	8009	50584	9198
Contig_193659	282	-	0	0	0	0	0	1.3	0	0	0	0	0	4
Contig_191126	561	gi|645246056|ref|XP_008229173.1|:gi|645246056|ref|XP_008229173.1| PREDICTED: uncharacterized protein LOC103328554 [Prunus mume]	0	0	0	0	0	2.324	0	0	0	0	0	6
Contig_68043	234	-	0	0	0	0.497	1.894	0	0	0	0	1	4	0
Contig_73889	699	gi|694417873|ref|XP_009336977.1|:gi|694417873|ref|XP_009336977.1| PREDICTED: E3 ubiquitin-protein ligase RGLG2-like [Pyrus x bretschneideri]	3.354	0.799	0	4.529	0	0	20	5	0	20	0	0
Contig_10735	815	gi|657972895|ref|XP_008378243.1|:gi|657972895|ref|XP_008378243.1| PREDICTED: plasma membrane ATPase 4-like [Malus domestica]	34.524	57.787	52.1	5.835	10.29	21.061	269	469	362	33	70	124
First_Contig25066	922	-	0.149	0	0.52	0.407	0	1.099	1	0	3	2	0	5
Contig_95219	273	gi|658049003|ref|XP_008360188.1|:gi|658049003|ref|XP_008360188.1| PREDICTED: LOW QUALITY PROTEIN: tRNA(adenine(34)) deaminase, chloroplastic-like [Malus domestica]	0.184	0.339	0.398	2.515	2.493	0.533	1	2	2	10	12	2
Contig_1511	356	gi|657973371|ref|XP_008378481.1|:gi|657973371|ref|XP_008378481.1| PREDICTED: delta-aminolevulinic acid dehydratase, chloroplastic [Malus domestica]	8.151	23.773	29.563	5.04	9.207	11.041	7	20	21	3	7	7
Contig_120186	210	-	1.567	1.128	0	0	0	0	4	3	0	0	0	0
Contig_31356	1439	gi|694425254|ref|XP_009340372.1|:gi|694425254|ref|XP_009340372.1| PREDICTED: endoribonuclease Dicer homolog 2-like [Pyrus x bretschneideri]	41.028	35.104	33.43	18.702	41.978	14.811	635	570	460	210	538	160
Contig_54235	424	gi|694395148|ref|XP_009372919.1|:gi|694395148|ref|XP_009372919.1| PREDICTED: protein trichome birefringence-like 18 [Pyrus x bretschneideri]	12.736	22.275	18.973	22.53	22.781	29.716	33	59	43	41	54	52
First_Contig12242	303	gi|694421866|ref|XP_009338766.1|:gi|694421866|ref|XP_009338766.1| PREDICTED: uncharacterized protein LOC103931077 [Pyrus x bretschneideri]	23.139	19.436	31.08	2.25	14.837	2.208	13	11	15	9	8	1
Contig_175933	233	-	0	0.24	0	0	0	0	0	1	0	0	0	0
Contig_157835	366	gi|645279809|ref|XP_008244902.1|:gi|645279809|ref|XP_008244902.1| PREDICTED: probable serine/threonine-protein kinase At5g41260 [Prunus mume]	1.887	0	0	0	0	0	2	0	0	0	0	0
Contig_36196	416	-	5.776	6.219	9.935	21.311	13.145	0	11	13	18	30	23	0
Contig_113561	352	gi|694397734|ref|XP_009374099.1|:gi|694397734|ref|XP_009374099.1| PREDICTED: uncharacterized protein LOC103963042 [Pyrus x bretschneideri]	0	0	0	0	0	1.378	0	0	0	0	0	1
Contig_63495	1180	gi|658020345|ref|XP_008345555.1|:gi|658020345|ref|XP_008345555.1| PREDICTED: probable trehalose-phosphate phosphatase J [Malus domestica]	1.402	1.683	2.104	0.507	1.953	0.529	22	29	31	6	28	6
Contig_4224	780	gi|658056834|ref|XP_008364175.1|:gi|658056834|ref|XP_008364175.1| PREDICTED: uncharacterized protein LOC103427870 isoform X2 [Malus domestica]	54.052	75.942	88.276	95.809	126.221	85.328	419	640	630	549	893	470
Contig_57077	542	-	16.434	20.06	20.564	13.565	5.087	4.382	49	60	52	27	11	8
Contig_100075	712	gi|659094341|ref|XP_008448008.1|:gi|659094341|ref|XP_008448008.1| PREDICTED: retrovirus-related Pol polyprotein from transposon TNT 1-94 isoform X3 [Cucumis melo]	0	1.684	3.988	0	0.913	0.434	0	11	22	0	5	2
Contig_137941	405	-	20.412	12.185	4.817	27.22	25.015	13.023	21	12	4	19	21	9
Contig_186947	337	-	0	0	0	0	0	3.27	0	0	0	0	0	1
First_Contig17253	555	-	0.948	0.305	1.796	0	0	8.56	3	1	5	0	0	17
Contig_62600	209	gi|694442315|ref|XP_009347848.1|:gi|694442315|ref|XP_009347848.1| PREDICTED: RNA-binding protein 28-like [Pyrus x bretschneideri]	0.657	2.661	1.9	0.323	0.282	3.34	3	13	8	1	1	9
Contig_82218	303	-	0	0	0	0	4.402	0	0	0	0	0	1	0
First_Contig17211	277	gi|657963710|ref|XP_008373474.1|:gi|657963710|ref|XP_008373474.1| PREDICTED: urea-proton symporter DUR3 [Malus domestica]	0.764	0.879	1.453	1.282	0.446	0	4	5	7	5	2	0
Contig_113928	402	-	0	0	3.82	0	1.885	0	0	0	4	0	2	0
Contig_161286	289	-	0.468	0	0	0	0	0	2	0	0	0	0	0
First_Contig1951	632	gi|694365288|ref|XP_009361534.1|:gi|694365288|ref|XP_009361534.1| PREDICTED: ribulose-1,5 bisphosphate carboxylase/oxygenase large subunit N-methyltransferase, chloroplastic [Pyrus x bretschneideri]	7.961	4.386	4.908	4.882	7.035	4.008	40	23	22	18	30	14
Contig_36123	342	gi|595808013|ref|XP_007202706.1|:gi|595808013|ref|XP_007202706.1| hypothetical protein PRUPE_ppa012725mg [Prunus persica]	0	2.825	3.305	13.933	4.778	1.922	0	2	2	7	3	1
Contig_79852	213	gi|658000769|ref|XP_008392841.1|:gi|658000769|ref|XP_008392841.1| PREDICTED: 4-coumarate--CoA ligase-like 9 [Malus domestica]	1.373	0	0	0	0	0	5	0	0	0	0	0
Contig_181393	947	gi|694328264|ref|XP_009354949.1|:gi|694328264|ref|XP_009354949.1| PREDICTED: cruciferin CRU1-like [Pyrus x bretschneideri]	0	0	0.347	0	0.135	1.227	0	0	5	0	2	13
First_Contig2892	1726	gi|694309495|ref|XP_009372035.1|:gi|694309495|ref|XP_009372035.1| PREDICTED: G-type lectin S-receptor-like serine/threonine-protein kinase B120 [Pyrus x bretschneideri]	16.09	7.322	9.492	5.979	2.806	3.974	409	202	223	112	64	75
First_Contig1642	269	gi|658002314|ref|XP_008393641.1|:gi|658002314|ref|XP_008393641.1| PREDICTED: fe(2+) transport protein 3, chloroplastic-like isoform X2 [Malus domestica]	1.007	0.898	1.208	2.066	0	0.457	5	5	6	8	0	2
First_Contig15064	412	gi|694394315|ref|XP_009372554.1|:gi|694394315|ref|XP_009372554.1| PREDICTED: putative pentatricopeptide repeat-containing protein At1g31840 [Pyrus x bretschneideri]	0.423	0	0.929	2.36	0	0	1	0	2	4	0	0
Contig_10267	359	gi|657997905|ref|XP_008391338.1|:gi|657997905|ref|XP_008391338.1| PREDICTED: heterogeneous nuclear ribonucleoprotein A0 [Malus domestica]	4.153	3.106	2.41	7.38	2.184	49.55	4	3	2	5	2	36
Contig_13566	1202	-	0.497	1.069	1.027	0	0.485	0.811	5	11	9	0	4	6
Contig_195414	265	-	0	0	0	0	0	1.115	0	0	0	0	0	3
Contig_43836	968	gi|694422758|ref|XP_009339204.1|:gi|694422758|ref|XP_009339204.1| PREDICTED: uncharacterized protein LOC103931447 [Pyrus x bretschneideri]	8.266	7.824	11.52	2.32	3.255	2.014	91	95	122	19	33	17
Contig_164975	274	-	0	0.298	0	0	0	0	0	1	0	0	0	0
Contig_168241	812	-	0.384	0.931	0.661	1.861	0	0	2	5	3	7	0	0
Contig_195791	279	-	0	0	0	0	0	0.587	0	0	0	0	0	2
Contig_3132	364	gi|658051789|ref|XP_008361624.1|:gi|658051789|ref|XP_008361624.1| PREDICTED: transmembrane protein 184C-like [Malus domestica]	21.878	17.31	13.29	34.806	39.425	37.656	22	17	11	23	31	25
Contig_76434	326	gi|694440606|ref|XP_009347113.1|:gi|694440606|ref|XP_009347113.1| PREDICTED: tRNA-dihydrouridine(47) synthase [NAD(P)(+)]-like, partial [Pyrus x bretschneideri]	7.446	0	0	0	0	0	4	0	0	0	0	0
Contig_154048	243	-	0	0	0	0	0	0.865	0	0	0	0	0	2
Contig_105304	466	-	0	0.481	0	0	0	0.806	0	1	0	0	0	1
Contig_186382	365	-	0	0	0	6.742	0	0	0	0	0	3	0	0
Contig_152922	286	-	0.32	0	0.733	0	0	0	1	0	2	0	0	0
Contig_122582	428	-	0.657	0	0.758	0	0	0	1	0	1	0	0	0
First_Contig6344	1275	gi|694309826|ref|XP_009339728.1|:gi|694309826|ref|XP_009339728.1| PREDICTED: vesicle-fusing ATPase-like [Pyrus x bretschneideri]	74.272	70.698	69.195	68.362	57.809	43.882	976	978	807	665	652	429
Contig_25799	1123	gi|657974794|ref|XP_008379234.1|:gi|657974794|ref|XP_008379234.1| PREDICTED: DNA (cytosine-5)-methyltransferase DRM2-like isoform X2 [Malus domestica]	40.136	36.668	35.388	26.229	14.309	26.524	682	690	566	338	227	327
Contig_154517	532	-	0.423	0	0	0	0	0.871	2	0	0	0	0	3
Contig_69091	506	-	2.719	0	1.058	2.665	1.842	0	6	0	2	4	3	0
First_Contig13795	1215	gi|658003035|ref|XP_008394018.1|:gi|658003035|ref|XP_008394018.1| PREDICTED: serine/threonine protein phosphatase 2A 57 kDa regulatory subunit B' iota isoform-like [Malus domestica]	4.202	2.483	2.501	5.107	4.012	1.887	59	37	32	52	48	19
Contig_150096	237	-	0	0	0.566	0	0	0	0	0	1	0	0	0
First_Contig12836	994	gi|657964227|ref|XP_008373742.1|:gi|657964227|ref|XP_008373742.1| PREDICTED: protein cornichon homolog 1 isoform X1 [Malus domestica]	40.064	23.131	19.914	48.111	10.707	29.74	285	172	129	258	64	147
Contig_152723	460	gi|645245994|ref|XP_008229143.1|:gi|645245994|ref|XP_008229143.1| PREDICTED: UPF0481 protein At3g47200-like [Prunus mume]	2.397	0	0.688	1.716	0	0	4	0	1	2	0	0
Contig_92876	385	gi|694390295|ref|XP_009370720.1|:gi|694390295|ref|XP_009370720.1| PREDICTED: uncharacterized protein LOC103960056 [Pyrus x bretschneideri]	2.385	0	0	1.781	0	0	2	0	0	1	0	0
Contig_132434	360	-	2.093	0	0	0	0	0	2	0	0	0	0	0
Contig_77401	390	-	12.701	9.501	20.475	5.982	8.303	0	21	17	31	7	13	0
Contig_36763	1313	gi|658026006|ref|XP_008348421.1|:gi|658026006|ref|XP_008348421.1| PREDICTED: protein ECERIFERUM 26-like [Malus domestica]	32.617	65.543	65.975	12.562	7.515	9.882	451	945	806	123	83	90
First_Contig11914	1567	gi|694315242|ref|XP_009374867.1|:gi|694315242|ref|XP_009374867.1| PREDICTED: putative lysine-specific demethylase JMJD5 [Pyrus x bretschneideri]	5.675	5.932	6.83	15.557	10.272	13.533	94	108	106	195	157	167
Contig_182967	259	-	0	0	0.493	0	0	0	0	0	2	0	0	0
First_Contig5046	648	gi|694358753|ref|XP_009359645.1|:gi|694358753|ref|XP_009359645.1| PREDICTED: diacylglycerol O-acyltransferase 2-like [Pyrus x bretschneideri]	84.778	154.651	147.508	83.816	96.901	39.94	407	774	628	291	390	132
Contig_95449	717	gi|694396087|ref|XP_009373339.1|:gi|694396087|ref|XP_009373339.1| PREDICTED: probable LRR receptor-like serine/threonine-protein kinase At1g12460 [Pyrus x bretschneideri]	0.907	0.857	0.678	0.797	0	0	3	3	2	2	0	0
Contig_166147	296	-	0.27	0	0	0	0	0	1	0	0	0	0	0
First_Contig22143	634	gi|694388166|ref|XP_009369801.1|:gi|694388166|ref|XP_009369801.1| PREDICTED: uncharacterized protein LOC103959174 [Pyrus x bretschneideri]	2.695	6.051	3.592	3.481	2.475	7.959	13	30	15	12	10	28
Contig_74581	263	-	0	0.299	0	0	0	0	0	1	0	0	0	0
Contig_148242	314	-	0	0	0	4.521	0	0	0	0	0	2	0	0
First_Contig9732	538	gi|645276354|ref|XP_008243247.1|:gi|645276354|ref|XP_008243247.1| PREDICTED: uncharacterized protein C167.05-like [Prunus mume]	10.247	9.236	11.471	4.247	2.218	6.427	27	25	26	8	5	12
Contig_124952	440	-	0	0	0	0.625	0	3.408	0	0	0	1	0	5
Contig_125871	217	-	0	0.711	2.462	2.579	0	1.021	0	2	6	5	0	2
Contig_114037	240	-	0	0.357	0	0	0	0	0	1	0	0	0	0
Second_Contig1564	413	gi|694387331|ref|XP_009369425.1|:gi|694387331|ref|XP_009369425.1| PREDICTED: uncharacterized endoplasmic reticulum membrane protein C16E8.02-like [Pyrus x bretschneideri]	45.915	39.11	39.263	44.016	19.473	33.688	68	59	50	46	25	37
Contig_175858	356	-	0	1.138	0	1.721	1.316	0	0	1	0	1	1	0
First_Contig866	511	gi|645230978|ref|XP_008222180.1|:gi|645230978|ref|XP_008222180.1| PREDICTED: stress-associated endoplasmic reticulum protein 2 [Prunus mume]	105.642	131.529	136.622	152.798	187.62	141.242	374	503	443	400	624	395
Contig_49745	635	gi|657970760|ref|XP_008377142.1|:gi|657970760|ref|XP_008377142.1| PREDICTED: uncharacterized protein LOC103440254 [Malus domestica]	1.086	0.589	0.23	1.841	0	0	5	3	1	6	0	0
First_Contig10423	569	-	8.812	7.095	10.495	4.826	6.313	10.351	26	21	26	10	15	20
First_Contig368	1428	gi|657993872|ref|XP_008389232.1|:gi|657993872|ref|XP_008389232.1| PREDICTED: probable ribose-5-phosphate isomerase 2 [Malus domestica]	31.923	18	17.566	13.986	10.272	6.15	503	307	256	167	147	72
Contig_168351	437	-	0.382	0	0	0.519	0	0	1	0	0	1	0	0
Contig_155615	398	-	2.548	0	0	0	0	0	3	0	0	0	0	0
First_Contig390	1490	gi|657970746|ref|XP_008377135.1|:gi|657970746|ref|XP_008377135.1| PREDICTED: endoplasmin homolog [Malus domestica]	508.186	509.348	514.704	323.675	310.058	229.84	10087	10945	9467	4744	5443	3119
Contig_3618	869	gi|694381203|ref|XP_009366692.1|:gi|694381203|ref|XP_009366692.1| PREDICTED: putative F-box/LRR-repeat protein At3g59170 [Pyrus x bretschneideri]	15.73	14.085	17.315	14.825	15.262	16.985	119	113	117	83	100	95
First_Contig10276	306	gi|658055522|ref|XP_008363509.1|:gi|658055522|ref|XP_008363509.1| PREDICTED: LOW QUALITY PROTEIN: serine/threonine-protein phosphatase 6 regulatory subunit 3-like [Malus domestica]	54.907	54.505	52.214	67.55	102.595	57.712	35	36	30	32	63	27
Contig_52149	285	gi|694415188|ref|XP_009335778.1|:gi|694415188|ref|XP_009335778.1| PREDICTED: probable galacturonosyltransferase-like 10 [Pyrus x bretschneideri]	0.598	0	0	0	0	0	3	0	0	0	0	0
Contig_106050	342	-	0	0	0	0	6.276	0	0	0	0	0	2	0
Contig_177348	847	gi|658041841|ref|XP_008356535.1|:gi|658041841|ref|XP_008356535.1| PREDICTED: uncharacterized protein LOC103420252 [Malus domestica]	0	0.474	0	0	0	1.547	0	4	0	0	0	9
Contig_112612	264	-	0	0.253	0	0	1.624	0	0	1	0	0	5	0
Contig_90084	1875	gi|694329926|ref|XP_009355684.1|:gi|694329926|ref|XP_009355684.1| PREDICTED: (-)-alpha-pinene synthase-like [Pyrus x bretschneideri]	1.393	0	0	1.03	0	0.074	26	0	0	14	0	1
Contig_191852	339	gi|545361777|ref|XP_005646168.1|:gi|545361777|ref|XP_005646168.1| hypothetical protein COCSUDRAFT_17414, partial [Coccomyxa subellipsoidea C-169]	0	0	0	0	0	2.03	0	0	0	0	0	2
First_Contig22129	1444	-	0.873	0.792	1.435	0.896	1.098	1.603	12	11	17	9	12	15
First_Contig21328	3271	gi|694399952|ref|XP_009375083.1|:gi|694399952|ref|XP_009375083.1| PREDICTED: uncharacterized protein LOC103963932 [Pyrus x bretschneideri]	0.089	0.1	0.019	1.861	0.419	2.642	5	6	1	75	20	97
Contig_128576	764	gi|645244828|ref|XP_008228597.1|:gi|645244828|ref|XP_008228597.1| PREDICTED: putative F-box protein At3g25750 [Prunus mume]	0.372	0.34	0.668	6.78	9.274	5.63	3	3	5	41	68	32
Contig_140329	924	-	1.241	2.177	0.811	0.98	1.613	0.84	9	16	5	5	9	4
Contig_86613	297	-	0	0	0	0	19.339	1.033	0	0	0	0	7	3
Contig_196335	231	gi|657976645|ref|XP_008380211.1|:gi|657976645|ref|XP_008380211.1| PREDICTED: glycerol-3-phosphate acyltransferase 1 [Malus domestica]	0	0	0	0	0	0.926	0	0	0	0	0	2
Contig_11358	254	gi|657958917|ref|XP_008371001.1|:gi|657958917|ref|XP_008371001.1| PREDICTED: F-box protein CPR30-like [Malus domestica]	0.543	0.168	0.197	0.5	1.082	0	3	1	1	2	5	0
First_Contig11930	1457	gi|694428003|ref|XP_009341595.1|:gi|694428003|ref|XP_009341595.1| PREDICTED: uncharacterized protein LOC103933633 [Pyrus x bretschneideri]	0	0.064	0	0.693	0.749	1.038	0	1	0	8	10	12
First_Contig22785	761	gi|657966807|ref|XP_008375106.1|:gi|657966807|ref|XP_008375106.1| PREDICTED: receptor-like serine/threonine-protein kinase SD1-8 [Malus domestica]	0	0.184	0	0	0	3.912	0	1	0	0	0	15
Contig_73881	218	-	0	0	0	0	0.833	2.426	0	0	0	0	2	5
First_Contig15537	723	gi|657954164|ref|XP_008366431.1|:gi|657954164|ref|XP_008366431.1| PREDICTED: myosin-2 isoform X4 [Malus domestica]	7.08	2.793	1.542	6.131	5.678	11.482	57	25	12	38	44	74
First_Contig22678	475	-	0.717	2.831	3.365	1.018	1.763	0	1	4	4	1	2	0
Contig_93162	557	gi|657967547|ref|XP_008375454.1|:gi|657967547|ref|XP_008375454.1| PREDICTED: E3 ubiquitin-protein ligase MARCH3 isoform X2 [Malus domestica]	6.032	3.653	2.93	3.143	5.478	9.198	29	19	13	11	24	30
Contig_141841	390	-	2.786	0	0	0	0	0	2	0	0	0	0	0
First_Contig19462	450	-	7.903	13.991	8.609	9.48	5.582	8.327	12	21	11	10	7	9
Second_Contig818	370	gi|694386277|ref|XP_009368931.1|:gi|694386277|ref|XP_009368931.1| PREDICTED: uncharacterized protein LOC103958402 [Pyrus x bretschneideri]	36.962	36.335	24.623	52.372	33.839	7.793	40	38	22	39	31	6
Contig_19363	2802	gi|695271663|ref|NP_001289217.1|:gi|695271663|ref|NP_001289217.1| probable WRKY transcription factor 2 [Pyrus x bretschneideri]	10.485	12.795	14.368	8.201	8.825	5.039	346	449	430	201	248	121
Contig_179429	229	-	0	0	1.603	0.903	0	0	0	0	2	1	0	0
Contig_187422	250	gi|255594686|ref|XP_002536141.1|:gi|255594686|ref|XP_002536141.1| conserved hypothetical protein, partial [Ricinus communis]	0	0	0	0.783	0	0	0	0	0	2	0	0
First_Contig21366	633	gi|658009187|ref|XP_008339796.1|:gi|658009187|ref|XP_008339796.1| PREDICTED: putative ATP-dependent RNA helicase DHX33 [Malus domestica]	0	0.81	0.633	0	0.339	0	0	3	2	0	1	0
Contig_128213	251	-	0.461	0	0.525	0	0	0	2	0	2	0	0	0
First_Contig23017	302	-	7.242	0	5.89	0	0	17.822	3	0	2	0	0	5
Contig_188393	243	-	0	0	0	0	0.38	0	0	0	0	0	1	0
First_Contig17409	1356	gi|657997217|ref|XP_008390986.1|:gi|657997217|ref|XP_008390986.1| PREDICTED: LOW QUALITY PROTEIN: pentatricopeptide repeat-containing protein At3g22690 [Malus domestica]	0.141	0.268	0.632	0.293	0	1.514	2	4	8	3	0	15
Contig_179460	361	gi|694387273|ref|XP_009369397.1|:gi|694387273|ref|XP_009369397.1| PREDICTED: serine/threonine-protein kinase AtPK1/AtPK6-like [Pyrus x bretschneideri]	0	0	0	1.388	1.075	0	0	0	0	1	1	0
Second_Contig471	887	gi|658031440|ref|XP_008351188.1|:gi|658031440|ref|XP_008351188.1| PREDICTED: actin-related protein 8-like [Malus domestica]	0.42	0.658	0.309	0	2.778	2.081	3	5	2	0	17	11
Contig_62396	506	-	10.553	7.569	5.886	8.318	24.768	17.575	28	20	13	15	53	34
Contig_28813	1073	gi|658057069|ref|XP_008364299.1|:gi|658057069|ref|XP_008364299.1| PREDICTED: ubiquitin carboxyl-terminal hydrolase 25-like [Malus domestica]	16.97	15.981	18.545	27.109	41.826	23.475	172	174	173	206	382	173
Contig_148346	209	-	0	0	0	1.931	0	0	0	0	0	3	0	0
Second_Contig2637	2676	gi|694410243|ref|XP_009379722.1|:gi|694410243|ref|XP_009379722.1| PREDICTED: LOW QUALITY PROTEIN: probable leucine-rich repeat receptor-like protein kinase At5g63930 [Pyrus x bretschneideri]	1.589	1.744	1.281	0.59	1.262	1.114	48	56	35	13	32	24
Contig_90435	229	-	0.441	0	0	0	0	0	1	0	0	0	0	0
Contig_50706	308	-	6.077	0	3.863	0	0	10.248	2	0	1	0	0	2
Contig_185241	467	-	0	0	0	1.649	0	3.588	0	0	0	2	0	4
Contig_52276	369	-	0	0	4.626	1.949	1.573	2.119	0	0	3	1	1	1
Contig_119836	1024	-	0.253	0.376	0.294	1.245	0.647	0.175	2	3	2	7	4	1
Contig_142025	530	-	0.647	0.308	0.359	0	0	4.222	2	1	1	0	0	8
Contig_163019	322	-	0	2.278	0	16.441	0	0	0	1	0	5	0	0
Contig_163329	330	gi|694325478|ref|XP_009353682.1|:gi|694325478|ref|XP_009353682.1| PREDICTED: protein TRM32 [Pyrus x bretschneideri]	1.252	0	2.931	0	0	0	1	0	2	0	0	0
Contig_65991	804	gi|658061193|ref|XP_008366454.1|:gi|658061193|ref|XP_008366454.1| PREDICTED: uncharacterized protein LOC103430102 [Malus domestica]	8.943	6.674	7.035	4.075	3.828	0	66	50	45	21	22	0
Contig_50742	592	gi|657945421|ref|XP_008379852.1|:gi|657945421|ref|XP_008379852.1| PREDICTED: probable GPI-anchored adhesin-like protein PGA55 isoform X1 [Malus domestica]	3.328	2.089	3.849	3.151	1.248	0.514	18	12	19	12	6	2
First_Contig17074	1699	gi|658009150|ref|XP_008339776.1|:gi|658009150|ref|XP_008339776.1| PREDICTED: uncharacterized protein LOC103402798 [Malus domestica]	1.905	5.535	5.97	2.389	4.776	27.593	44	136	126	41	98	463
First_Contig3134	1409	gi|694406670|ref|XP_009378128.1|:gi|694406670|ref|XP_009378128.1| PREDICTED: uncharacterized protein LOC103966657 [Pyrus x bretschneideri]	15.648	16.073	16.847	23.142	19.343	21.842	222	242	216	235	226	211
Contig_195801	339	gi|658002464|ref|XP_008393723.1|:gi|658002464|ref|XP_008393723.1| PREDICTED: disease resistance protein At4g27190-like [Malus domestica]	0	0	0	0	0	7.977	0	0	0	0	0	4
First_Contig2310	1885	gi|657970081|ref|XP_008376774.1|:gi|657970081|ref|XP_008376774.1| PREDICTED: probable mitochondrial chaperone bcs1 [Malus domestica]	8.294	10.121	9.776	5.367	3.356	3.164	215	288	239	108	84	64
Second_Contig2417	753	gi|658005325|ref|XP_008337805.1|:gi|658005325|ref|XP_008337805.1| PREDICTED: phosphoinositide phosphatase SAC3 [Malus domestica]	21.65	26.617	21.99	18.348	16.814	16.557	147	198	142	94	107	81
First_Contig23988	737	-	2.062	0	2.367	0.468	0.436	0	6	0	6	1	1	0
Contig_119242	564	-	0.341	0	0.386	0	0	0	1	0	1	0	0	0
Contig_182458	358	-	0	0	2.27	0	0	0	0	0	2	0	0	0
First_Contig23814	590	gi|658031872|ref|XP_008351425.1|:gi|658031872|ref|XP_008351425.1| PREDICTED: uncharacterized protein LOC103414836 [Malus domestica]	0	0.389	0.226	1.399	6.893	0.287	0	2	1	5	29	1
Contig_147147	354	-	3.356	0	0	0	0	0	2	0	0	0	0	0
Contig_182733	389	-	0	0	0	0	36.329	0	0	0	0	0	28	0
Contig_105565	860	-	2.013	2.099	1.06	2.579	2.056	1.052	13	14	6	12	11	5
Contig_37970	871	gi|694360548|ref|XP_009360162.1|:gi|694360548|ref|XP_009360162.1| PREDICTED: ethylene-responsive transcription factor ERF118-like [Pyrus x bretschneideri]	7.058	5.973	8.795	12.819	12.904	4.831	36	33	42	50	59	20
Contig_24839	596	gi|694320075|ref|XP_009349747.1|:gi|694320075|ref|XP_009349747.1| PREDICTED: uncharacterized protein LOC103941255 [Pyrus x bretschneideri]	8.558	8.183	8.569	4.454	4.59	7.15	27	27	24	10	12	16
Contig_196602	311	-	0	0	0	0	0	6.754	0	0	0	0	0	2
Contig_118973	351	-	1.12	0	0	10.385	0	0	1	0	0	6	0	0
Contig_6713	1536	gi|694388913|ref|XP_009370120.1|:gi|694388913|ref|XP_009370120.1| PREDICTED: putative UDP-glucose glucosyltransferase [Pyrus x bretschneideri]	4.06	4.052	4.159	1.026	4.578	1.607	77	83	72	14	74	21
Contig_72234	843	-	6.24	5.136	8.005	4.861	5.089	9.458	28	24	31	16	19	31
Contig_149512	368	-	3.207	2.18	1.313	0	0	0	3	2	1	0	0	0
Contig_91502	378	gi|595792289|ref|XP_007199893.1|:gi|595792289|ref|XP_007199893.1| hypothetical protein PRUPE_ppa006578mg [Prunus persica]	1.064	2.079	0	1.583	0	0	1	2	0	1	0	0
First_Contig3244	493	gi|657986740|ref|XP_008385505.1|:gi|657986740|ref|XP_008385505.1| PREDICTED: protein UPSTREAM OF FLC isoform X4 [Malus domestica]	3.64	7.948	3.112	4.794	5.222	3.793	14	33	11	13	18	10
Contig_179478	286	-	0	0.319	0	0	0	0	0	2	0	0	0	0
Contig_126200	495	-	0	1.195	0	0	0	0	0	3	0	0	0	0
Contig_90738	639	-	0.741	2.175	1.732	1.05	1.458	1.088	2	6	4	2	3	2
Contig_105718	605	-	2.566	6.318	6.731	2.336	6.602	7.179	8	21	19	5	17	15
Contig_43782	611	gi|658038989|ref|XP_008355061.1|:gi|658038989|ref|XP_008355061.1| PREDICTED: E3 ubiquitin-protein ligase bre1-like [Malus domestica]	11.623	10.075	9.82	15.582	11.748	10.475	56	52	43	53	49	37
Contig_93276	1345	gi|694363901|ref|XP_009361133.1|:gi|694363901|ref|XP_009361133.1| PREDICTED: GPCR-type G protein 1 [Pyrus x bretschneideri]	3.545	3.501	3.788	2.793	0.837	4.917	43	46	43	25	9	46
Contig_142912	404	-	0	0	0	0	2.646	0	0	0	0	0	3	0
Contig_20520	664	gi|657973636|ref|XP_008378624.1|:gi|657973636|ref|XP_008378624.1| PREDICTED: glutamyl-tRNA reductase 1, chloroplastic-like [Malus domestica]	14.718	40.073	32.146	19.452	67.334	52.175	79	238	162	79	337	203
Contig_191642	222	-	0	0	0	0	0	0.88	0	0	0	0	0	3
First_Contig1578	548	gi|694428286|ref|XP_009341720.1|:gi|694428286|ref|XP_009341720.1| PREDICTED: protein unc-45 homolog A-like [Pyrus x bretschneideri]	2.041	0.558	0.988	2.404	1.022	3.829	7	2	3	6	3	9
Contig_187954	393	-	0	0	0	0	1.762	0	0	0	0	0	3	0
First_Contig6911	1142	gi|694356150|ref|XP_009358931.1|:gi|694356150|ref|XP_009358931.1| PREDICTED: mediator of RNA polymerase II transcription subunit 19a-like isoform X1 [Pyrus x bretschneideri]	23.45	25.844	23.878	67.19	84.073	69.469	352	411	325	701	1009	683
First_Contig14191	695	-	3.246	2.037	3.522	5.985	3.127	5.864	20	13	19	27	16	24
Contig_130510	382	gi|694409387|ref|XP_009379331.1|:gi|694409387|ref|XP_009379331.1| PREDICTED: probable 2-oxoglutarate-dependent dioxygenase AOP1 [Pyrus x bretschneideri]	1.124	4.497	0	0	0	0	1	4	0	0	0	0
Contig_109572	347	-	6.18	6.658	1.984	9.243	39.384	4.328	4	4	1	4	20	2
Contig_186153	476	gi|255544399|ref|XP_002513261.1|:gi|255544399|ref|XP_002513261.1| 8.4 kDa sulfur-rich protein precursor, putative [Ricinus communis]	0	0	0	2.685	0	0	0	0	0	5	0	0
Contig_153414	370	-	0.341	0	0	0	0.641	0.907	1	0	0	0	2	2
Contig_111788	842	-	0	1.823	2.619	0	4.704	0	0	10	12	0	20	0
Contig_60842	264	gi|657944905|ref|XP_008377068.1|:gi|657944905|ref|XP_008377068.1| PREDICTED: traB domain-containing protein isoform X2 [Malus domestica]	0	0.28	0.322	0	0	0	0	1	1	0	0	0
First_Contig11981	649	gi|694404632|ref|XP_009377188.1|:gi|694404632|ref|XP_009377188.1| PREDICTED: uncharacterized protein LOC103965823 [Pyrus x bretschneideri]	21.378	12.454	15.39	16.821	12.96	18.547	126	79	84	71	68	75
First_Contig24991	1939	gi|658054978|ref|XP_008363241.1|:gi|658054978|ref|XP_008363241.1| PREDICTED: uncharacterized protein LOC103426937 [Malus domestica]	0.103	0.392	0.174	1.594	0.756	0	2	8	3	23	12	0
Contig_129768	652	-	1.614	0	0.755	3.545	2.008	0	5	0	2	8	5	0
First_Contig1353	2147	gi|694423441|ref|XP_009339522.1|:gi|694423441|ref|XP_009339522.1| PREDICTED: T-complex protein 1 subunit eta-like [Pyrus x bretschneideri]	98.956	107.081	105.416	50.565	46.096	38.576	2536	2947	2478	948	1019	723
Contig_111381	631	gi|694326258|ref|XP_009354049.1|:gi|694326258|ref|XP_009354049.1| PREDICTED: uncharacterized protein LOC103945234 [Pyrus x bretschneideri]	2.238	1.457	0	0	3.296	8.03	9	6	0	0	11	23
First_Contig20252	444	gi|694439659|ref|XP_009346699.1|:gi|694439659|ref|XP_009346699.1| PREDICTED: putative disease resistance RPP13-like protein 1, partial [Pyrus x bretschneideri]	3.351	8.598	9.306	4.941	16.38	11.595	11	30	28	11	48	26
Contig_145515	392	gi|694391725|ref|XP_009371373.1|:gi|694391725|ref|XP_009371373.1| PREDICTED: uncharacterized protein LOC103960612 isoform X2 [Pyrus x bretschneideri]	4.369	0.541	0	0	0.62	0	8	1	0	0	1	0
Contig_152838	379	-	0	0	3.681	0	0	1.408	0	0	3	0	0	1
First_Contig8422	513	-	7.359	4.681	5.172	15.73	11.378	8.069	21	14	13	31	28	17
First_Contig22904	1048	gi|658042193|ref|XP_008356719.1|:gi|658042193|ref|XP_008356719.1| PREDICTED: early nodulin-like protein 2 [Malus domestica]	2.418	3.406	2.743	1.64	4.578	0.845	25	38	26	13	43	7
Contig_179620	497	-	0	0.584	0	0	0	4.813	0	1	0	0	0	6
Contig_29988	2032	gi|694329207|ref|XP_009355373.1|:gi|694329207|ref|XP_009355373.1| PREDICTED: chloride channel protein CLC-c-like [Pyrus x bretschneideri]	8.437	5.995	6.314	11.979	12.571	11.489	204	157	139	212	260	199
Contig_143326	489	-	0	0	0	2.153	0	0	0	0	0	4	0	0
Contig_88101	532	gi|658001917|ref|XP_008393436.1|:gi|658001917|ref|XP_008393436.1| PREDICTED: uncharacterized protein LOC103455639 [Malus domestica]	19.252	17.033	19.088	29.588	24.654	39.491	80	76	74	90	95	116
Contig_155868	865	gi|694439664|ref|XP_009346701.1|:gi|694439664|ref|XP_009346701.1| PREDICTED: uncharacterized protein LOC103938426 [Pyrus x bretschneideri]	0.287	0.271	0.21	0	0.111	0	3	3	2	0	1	0
Contig_99630	233	-	0	0	0	0.789	0.752	0	0	0	0	1	1	0
First_Contig1705	1464	gi|694315447|ref|XP_009375696.1|:gi|694315447|ref|XP_009375696.1| PREDICTED: putative disease resistance RPP13-like protein 1 [Pyrus x bretschneideri]	3.146	0.209	0.491	4.836	1.198	0	71	5	10	80	23	0
Contig_29404	369	-	0	8.754	6.468	1.561	7.328	0	0	8	5	1	6	0
Contig_12514	1676	gi|657961018|ref|XP_008372092.1|:gi|657961018|ref|XP_008372092.1| PREDICTED: pre-mRNA-splicing factor SLU7-A-like [Malus domestica]	77.144	88.096	96.759	67.281	63.078	67.919	1557	1899	1795	973	1078	908
First_Contig15405	501	gi|657957060|ref|XP_008370018.1|:gi|657957060|ref|XP_008370018.1| PREDICTED: uncharacterized protein C167.05 [Malus domestica]	1.573	0.511	1.225	0	0.628	0	3	1	2	0	1	0
Contig_79967	1368	gi|694418414|ref|XP_009337216.1|:gi|694418414|ref|XP_009337216.1| PREDICTED: subtilisin-like protease [Pyrus x bretschneideri]	15.96	7.37	10.083	8.471	6.631	2.769	236	122	144	98	96	32
Second_Contig1725	354	gi|657955412|ref|XP_008369173.1|:gi|657955412|ref|XP_008369173.1| PREDICTED: putative ribosomal RNA methyltransferase NOP2 [Malus domestica]	146.31	151.592	155.429	78.653	71.209	102.393	309	335	301	111	142	142
Contig_80496	366	-	2.38	7.721	15.568	1.722	20.05	32.101	2	7	12	1	15	19
Contig_109200	475	gi|657945275|ref|XP_008379020.1|:gi|657945275|ref|XP_008379020.1| PREDICTED: DNA-directed RNA polymerases IV and V subunit 2-like [Malus domestica]	0	0.944	0.373	0.949	0	0	0	3	1	2	0	0
Contig_52828	343	-	13.374	8.691	14.069	14.765	8.553	205.678	20	13	18	15	12	227
Second_Contig379	2450	gi|694449694|ref|XP_009350436.1|:gi|694449694|ref|XP_009350436.1| PREDICTED: glutamate--cysteine ligase, chloroplastic-like isoform X1 [Pyrus x bretschneideri]	75.816	74.244	70.97	33.03	32.075	52.689	2249	2353	1906	715	806	1099
First_Contig7880	2215	-	1.02	0.926	1.511	0.546	1.394	3.526	28	28	39	11	34	66
Contig_148991	338	-	1.682	0	0	0	0	0	1	0	0	0	0	0
Contig_5068	569	-	64.901	10.819	12.641	35.076	12.043	56.646	254	45	45	97	38	142
Contig_47471	1081	gi|657953431|ref|XP_008362650.1|:gi|657953431|ref|XP_008362650.1| PREDICTED: LOW QUALITY PROTEIN: uncharacterized protein LOC103426331 [Malus domestica]	0.093	0.182	0.323	0	3.057	0	1	2	3	0	26	0
Contig_192606	258	-	0	0	0	0	0	0.96	0	0	0	0	0	2
Contig_81404	419	-	5.833	7.57	5.067	7.613	13.995	5.95	7	9	5	6	13	5
Contig_69451	895	-	1.384	1.312	0.311	1.778	1.231	1.145	10	10	2	9	7	5
Contig_143142	294	gi|658045683|ref|XP_008358524.1|:gi|658045683|ref|XP_008358524.1| PREDICTED: uncharacterized protein LOC103422266 [Malus domestica]	0	0	0	0	26.673	5.355	0	0	0	0	16	23
Contig_91070	240	gi|694388801|ref|XP_009370072.1|:gi|694388801|ref|XP_009370072.1| PREDICTED: putative pentatricopeptide repeat-containing protein At1g26500 isoform X1 [Pyrus x bretschneideri]	0	0.424	0	0	0.254	0	0	2	0	0	1	0
Contig_87407	346	-	0	0	1.491	0	0	0	0	0	1	0	0	0
Contig_21105	1583	gi|658024929|ref|XP_008347863.1|:gi|658024929|ref|XP_008347863.1| PREDICTED: uncharacterized protein LOC103410994 isoform X3 [Malus domestica]	12.511	15.779	14.947	4.733	5.796	18.05	245	326	260	67	93	244
Contig_135328	338	gi|657993498|ref|XP_008389044.1|:gi|657993498|ref|XP_008389044.1| PREDICTED: probable WRKY transcription factor 2 [Malus domestica]	0	1.213	0	0	0	0	0	1	0	0	0	0
Contig_184571	254	gi|145351271|ref|XP_001420006.1|:gi|145351271|ref|XP_001420006.1| predicted protein, partial [Ostreococcus lucimarinus CCE9901]	0	0	0	0.923	0	0	0	0	0	3	0	0
Contig_186896	224	gi|694414561|ref|XP_009335493.1|:gi|694414561|ref|XP_009335493.1| PREDICTED: MATE efflux family protein 5-like [Pyrus x bretschneideri]	0	0	0	0.765	0	0	0	0	0	2	0	0
Contig_163555	291	gi|658008029|ref|XP_008339197.1|:gi|658008029|ref|XP_008339197.1| PREDICTED: U-box domain-containing protein 29-like [Malus domestica]	0.782	0.512	1.225	0	0.344	0	3	2	4	0	1	0
Contig_45926	1094	-	1.892	1.923	0.505	0.311	0.855	1.29	17	18	4	2	6	7
Contig_167561	398	gi|694315842|ref|XP_009377335.1|:gi|694315842|ref|XP_009377335.1| PREDICTED: chlorophyll a-b binding protein of LHCII type 1-like [Pyrus x bretschneideri]	0.689	0.671	0	5	26.598	1.005	1	1	0	5	35	1
Contig_61134	1788	gi|694351103|ref|XP_009357438.1|:gi|694351103|ref|XP_009357438.1| PREDICTED: uncharacterized protein LOC103948163 isoform X1 [Pyrus x bretschneideri]	7.889	7.516	9.508	5.952	4.641	5.814	173	173	187	95	83	87
Contig_172704	234	-	0	0	0	0.903	0	0	0	0	0	2	0	0
Contig_132893	231	-	0	0	0	0.457	0	0	0	0	0	1	0	0
Contig_162354	255	-	0.29	0	0	0	0	0	1	0	0	0	0	0
Contig_194316	393	-	0	0	0	0	0	13.863	0	0	0	0	0	10
Contig_19479	540	gi|694418582|ref|XP_009337287.1|:gi|694418582|ref|XP_009337287.1| PREDICTED: lysM domain receptor-like kinase 4 [Pyrus x bretschneideri]	9.196	4.834	2.177	22.387	4.31	150.733	28	16	6	49	11	301
First_Contig21189	286	gi|694380023|ref|XP_009366166.1|:gi|694380023|ref|XP_009366166.1| PREDICTED: transcription factor bHLH66-like [Pyrus x bretschneideri]	0.37	1.998	0.935	0.466	0.36	0	2	12	5	2	2	0
Contig_126009	556	gi|658005822|ref|XP_008338062.1|:gi|658005822|ref|XP_008338062.1| PREDICTED: uncharacterized protein LOC103401129 isoform X2 [Malus domestica]	2.157	1.299	2.055	1.164	1.048	1.647	5	3	4	2	2	3
Contig_116526	347	-	8.231	13.775	10.042	31.237	7.665	22.106	5	8	5	13	4	11
First_Contig14417	377	gi|658008073|ref|XP_008339221.1|:gi|658008073|ref|XP_008339221.1| PREDICTED: uncharacterized protein LOC103402261 [Malus domestica]	2.622	5.263	6.184	11.926	11.078	5.342	3	6	6	9	10	4
Contig_17930	366	gi|658065179|ref|XP_008368542.1|:gi|658065179|ref|XP_008368542.1| PREDICTED: protein FAR-RED ELONGATED HYPOCOTYL 3-like [Malus domestica]	59.555	74.791	78.576	61.152	66.964	72.585	67	85	75	48	70	59
Contig_182719	260	-	0	0	1.169	0	0	0	0	0	4	0	0	0
Contig_63872	709	gi|659066172|ref|NP_001280781.1|:gi|659066172|ref|NP_001280781.1| myb family transcription factor APL [Malus domestica]	24.136	22.632	23.517	17.242	14.662	10.708	167	168	153	88	94	55
Contig_57629	455	gi|658005431|ref|XP_008337861.1|:gi|658005431|ref|XP_008337861.1| PREDICTED: uncharacterized protein LOC103400943 isoform X2 [Malus domestica]	18.627	26.781	23.794	5.724	7.443	2.439	49	73	56	11	18	5
Contig_137518	468	-	1.188	1.771	0.699	0	2.276	5.129	2	3	1	0	3	6
First_Contig13417	1680	gi|694420118|ref|XP_009337983.1|:gi|694420118|ref|XP_009337983.1| PREDICTED: uncharacterized protein LOC103930381 [Pyrus x bretschneideri]	9.402	8.781	8.565	10.127	12.815	10.99	141	140	116	112	163	125
First_Contig10845	896	-	2.397	0.758	0.717	2.692	0.198	4.233	15	5	4	12	1	18
Contig_74680	250	gi|694360663|ref|XP_009360197.1|:gi|694360663|ref|XP_009360197.1| PREDICTED: growth-regulating factor 8 [Pyrus x bretschneideri]	1.669	0.442	1.029	0.311	0	0	7	2	4	1	0	0
Contig_30639	541	gi|645216712|ref|XP_008222454.1|:gi|645216712|ref|XP_008222454.1| PREDICTED: PGR5-like protein 1B, chloroplastic [Prunus mume]	4.541	4.046	5.766	3.89	1.819	0.499	11	10	12	7	4	1
Contig_160067	262	-	0.843	0	0	0	0	0	2	0	0	0	0	0
Contig_16750	1454	gi|694403577|ref|XP_009376729.1|:gi|694403577|ref|XP_009376729.1| PREDICTED: zinc finger BED domain-containing protein RICESLEEPER 1-like [Pyrus x bretschneideri]	27.935	23.425	19.734	17.065	14.308	16.101	411	356	255	183	178	165
Contig_171881	213	-	0	1.75	0	0	0	0	0	3	0	0	0	0
Contig_48321	298	gi|657976863|ref|XP_008380329.1|:gi|657976863|ref|XP_008380329.1| PREDICTED: wall-associated receptor kinase-like 22 [Malus domestica]	8.803	0	0	0	0	0	3	0	0	0	0	0
Contig_138166	936	-	0.725	0.117	0.962	2.165	0.438	0.511	6	1	7	13	3	3
Contig_154090	477	-	0	0.963	1.715	0	2.282	0.72	0	2	3	0	4	1
First_Contig10441	412	gi|657971245|ref|XP_008377397.1|:gi|657971245|ref|XP_008377397.1| PREDICTED: probable methyltransferase PMT28 [Malus domestica]	14.062	7.349	11.087	9.367	3.059	1.486	26	14	18	12	5	2
First_Contig21277	290	-	0	0	0	0	0.417	0	0	0	0	0	1	0
Contig_193027	287	gi|470101345|ref|XP_004287134.1|:gi|470101345|ref|XP_004287134.1| PREDICTED: transmembrane 9 superfamily member 4-like [Fragaria vesca subsp. vesca]	0	0	0	0	0	1.792	0	0	0	0	0	4
First_Contig5179	1064	gi|658055414|ref|XP_008363456.1|:gi|658055414|ref|XP_008363456.1| PREDICTED: uncharacterized protein LOC103427163 [Malus domestica]	12.649	9.197	8.112	8.738	10.851	9.245	190	155	118	97	155	109
Contig_179336	459	-	0	0.567	0	0	2.285	2.681	0	1	0	0	3	3
Contig_60953	337	-	13.291	0	0	34.424	10.908	32.304	9	0	0	15	6	13
Contig_53872	350	-	10.76	4.717	2.755	22.819	4.162	0	9	4	2	13	3	0
Second_Contig3167	814	gi|694324014|ref|XP_009353050.1|:gi|694324014|ref|XP_009353050.1| PREDICTED: probable S-sulfocysteine synthase, chloroplastic [Pyrus x bretschneideri]	6.369	2.37	2.311	4.049	0.703	5.49	44	17	14	20	4	25
Contig_63272	303	gi|694360239|ref|XP_009360070.1|:gi|694360239|ref|XP_009360070.1| PREDICTED: putative nuclease HARBI1 [Pyrus x bretschneideri]	3.58	1.855	4.346	0	3.858	0	2	1	2	0	2	0
First_Contig3561	294	gi|694317250|ref|XP_009337521.1|:gi|694317250|ref|XP_009337521.1| PREDICTED: peptidyl-prolyl cis-trans isomerase CYP26-2, chloroplastic [Pyrus x bretschneideri]	4.996	4.569	2.805	12.486	84.687	3.777	19	19	10	35	27	10
Contig_63606	494	-	5.444	1.397	0.664	10.855	2.439	0.443	18	5	2	25	7	1
Contig_184830	260	-	0	0	0	0.73	0	0	0	0	0	2	0	0
Contig_143008	306	-	0	0	5.33	0	0	0	0	0	2	0	0	0
Contig_159871	318	-	0	0	0	5.658	0	0	0	0	0	2	0	0
Contig_14965	661	gi|657988432|ref|XP_008386386.1|:gi|657988432|ref|XP_008386386.1| PREDICTED: probable solanesyl-diphosphate synthase 3, chloroplastic [Malus domestica]	169.92	168.48	170.559	92.813	100.297	65.644	952	1016	871	383	522	263
First_Contig22929	277	gi|657990820|ref|XP_008387630.1|:gi|657990820|ref|XP_008387630.1| PREDICTED: uncharacterized protein LOC103450087 [Malus domestica]	0	0	0	0.954	0	1.374	0	0	0	3	0	4
Contig_115320	379	-	2.351	0	1.367	0	6.574	4.669	2	0	1	0	5	3
Contig_140877	518	-	0.311	2.196	3.348	2.307	0	0	1	7	9	5	0	0
Contig_159521	222	-	0	0	0.587	0	0	0	0	0	1	0	0	0
Contig_94528	455	gi|694314969|ref|XP_009373544.1|:gi|694314969|ref|XP_009373544.1| PREDICTED: pentatricopeptide repeat-containing protein At5g27460 [Pyrus x bretschneideri]	0	1.56	0.927	2.356	6.521	2.246	0	4	2	4	14	4
First_Contig17783	4357	gi|658007175|ref|XP_008338766.1|:gi|658007175|ref|XP_008338766.1| PREDICTED: callose synthase 5-like [Malus domestica]	1.002	1.598	1.94	11.528	12.59	15.914	60	102	106	514	641	671
Contig_69444	340	-	0	0	0	15.824	5.894	0	0	0	0	8	4	0
Contig_185861	295	-	0	0	0	0.726	0	0	0	0	0	4	0	0
First_Contig7714	1284	gi|657951488|ref|XP_008353055.1|:gi|657951488|ref|XP_008353055.1| PREDICTED: uncharacterized protein LOC103416590 [Malus domestica]	8.749	18.495	17.044	14.301	19.698	12.554	146	318	250	176	268	155
Contig_89311	647	gi|658034636|ref|XP_008352839.1|:gi|658034636|ref|XP_008352839.1| PREDICTED: probable helicase MAGATAMA 3 [Malus domestica]	11.645	13.094	8.742	2.055	6.254	0.287	54	64	37	7	25	1
Contig_73048	445	-	10.12	3.646	5.782	4.627	2.904	3.54	16	6	8	5	4	4
Contig_63559	251	gi|657984310|ref|XP_008384243.1|:gi|657984310|ref|XP_008384243.1| PREDICTED: uncharacterized protein LOC103446866 [Malus domestica]	0.68	0	0	0	0	0	2	0	0	0	0	0
Contig_101161	712	gi|568869238|ref|XP_006487835.1|:gi|568869238|ref|XP_006487835.1| PREDICTED: ubiquitin carboxyl-terminal hydrolase 8-like [Citrus sinensis]	0	0	2.305	0.453	0.804	0	0	0	6	1	2	0
First_Contig26303	323	gi|658031211|ref|XP_008351066.1|:gi|658031211|ref|XP_008351066.1| PREDICTED: vinorine synthase-like [Malus domestica]	0	0	0	2.432	0	11.207	0	0	0	1	0	5
Contig_36810	1085	-	1.694	1.665	1.581	1.443	0.146	2.09	15	15	12	9	1	13
Contig_69693	289	-	1.102	0	0	0	0	0	5	0	0	0	0	0
Contig_143580	383	-	1.185	0	1.453	0	0	0	1	0	1	0	0	0
Contig_173600	574	gi|657946089|ref|XP_008382986.1|:gi|657946089|ref|XP_008382986.1| PREDICTED: ABC transporter B family member 19-like [Malus domestica]	0	0.858	0	0	0	5.201	0	3	0	0	0	13
Contig_146152	238	-	0	0.274	0	0	0	0	0	1	0	0	0	0
Contig_170637	400	gi|694426966|ref|XP_009341141.1|:gi|694426966|ref|XP_009341141.1| PREDICTED: uncharacterized protein LOC103933206 [Pyrus x bretschneideri]	0	2.256	1.776	0	0.803	56.568	0	3	2	0	1	62
Contig_180786	414	-	0	0	0	0	2.176	0	0	0	0	0	3	0
First_Contig24117	998	gi|694314900|ref|XP_009373264.1|:gi|694314900|ref|XP_009373264.1| PREDICTED: (-)-isopiperitenol/(-)-carveol dehydrogenase, mitochondrial-like [Pyrus x bretschneideri]	1.314	1.128	0.605	0.364	0.875	1.152	14	13	6	3	9	10
Contig_78663	285	-	0	0	0	0	0	1.918	0	0	0	0	0	9
First_Contig17931	207	gi|694403384|ref|XP_009376642.1|:gi|694403384|ref|XP_009376642.1| PREDICTED: uncharacterized protein LOC103965325 [Pyrus x bretschneideri]	0	0	0.419	4.351	0	0	0	0	1	8	0	0
Contig_160566	602	-	0	0	0	0	0	5.336	0	0	0	0	0	12
Contig_29530	458	gi|694411608|ref|XP_009334162.1|:gi|694411608|ref|XP_009334162.1| PREDICTED: uncharacterized protein LOC103926995 [Pyrus x bretschneideri]	30.499	19.202	35.015	13.917	11.386	24.319	75	51	79	24	26	41
Contig_173570	291	-	0	0.225	0.525	0	0	0.831	0	1	2	0	0	2
Contig_32048	508	gi|658010609|ref|XP_008340547.1|:gi|658010609|ref|XP_008340547.1| PREDICTED: protein SHOOT GRAVITROPISM 5 [Malus domestica]	25.179	21.942	22.35	19.438	4.647	7.459	87	87	76	51	17	19
Contig_123083	446	gi|657943726|ref|XP_008370619.1|:gi|657943726|ref|XP_008370619.1| PREDICTED: DNA replication complex GINS protein PSF2-like [Malus domestica]	4.434	1.115	0	1.109	1.31	4.47	11	3	0	2	3	8
First_Contig4749	2477	gi|694365358|ref|XP_009361557.1|:gi|694365358|ref|XP_009361557.1| PREDICTED: pentatricopeptide repeat-containing protein At3g02650, mitochondrial [Pyrus x bretschneideri]	20.431	17.793	18.6	15.188	9.629	16.126	664	613	545	359	266	378
Contig_40390	634	gi|645248887|ref|XP_008230498.1|:gi|645248887|ref|XP_008230498.1| PREDICTED: probable methyltransferase PMT9 [Prunus mume]	8.169	10.982	11.065	15.866	15.08	25.445	55	79	68	78	93	125
Contig_112774	589	-	0.469	1.566	0.778	0	0	0.355	2	7	3	0	0	1
Second_Contig3533	530	-	0.945	1.467	0	0	0.378	3.441	3	5	0	0	1	7
Contig_186755	506	gi|658000297|ref|XP_008392597.1|:gi|658000297|ref|XP_008392597.1| PREDICTED: uncharacterized protein LOC103454773 [Malus domestica]	0	0	0	0.406	0.679	0	0	0	0	1	2	0
Contig_168327	300	-	0	0	0	1.101	0	5.621	0	0	0	2	0	1
First_Contig10673	635	-	4.862	3.232	3.46	1.784	2.489	1.826	19	13	12	5	8	5
Contig_100228	501	-	0	0.467	0	0	0	4.469	0	1	0	0	0	7
First_Contig5575	404	gi|658009526|ref|XP_008339978.1|:gi|658009526|ref|XP_008339978.1| PREDICTED: pyruvate dehydrogenase E1 component subunit alpha, mitochondrial-like [Malus domestica]	50.815	38.26	37.84	46.889	39.495	45.716	101	84	72	70	89	81
Contig_23734	518	gi|658013423|ref|XP_008342007.1|:gi|658013423|ref|XP_008342007.1| PREDICTED: RNA-binding protein 25-like isoform X1 [Malus domestica]	60.089	61.854	66.69	40.316	54.07	64.905	304	328	307	154	252	242
Contig_187479	332	-	0	0	0	0	0	11.846	0	0	0	0	0	6
Contig_23894	422	gi|694391955|ref|XP_009371473.1|:gi|694391955|ref|XP_009371473.1| PREDICTED: TMV resistance protein N-like [Pyrus x bretschneideri]	3.278	4.457	0.516	0	1.669	2.225	7	10	1	0	3	3
Contig_77765	517	gi|694375398|ref|XP_009364394.1|:gi|694375398|ref|XP_009364394.1| PREDICTED: probable receptor-like protein kinase At5g47070 [Pyrus x bretschneideri]	5.757	7.244	9.105	11.967	3.868	1.279	22	29	31	31	12	3
Contig_143077	665	-	0.757	1.003	1.777	4.1	0	0	3	4	6	11	0	0
First_Contig7748	409	-	50.552	46.767	38.931	60.187	44.77	102.787	86	82	58	71	68	126
Second_Contig3447	1375	gi|567176935|ref|XP_006400873.1|:gi|567176935|ref|XP_006400873.1| hypothetical protein EUTSA_v10012563mg [Eutrema salsugineum]	2.142	1.45	0.988	0.775	0.898	0.442	27	19	11	7	9	4
Contig_103058	428	gi|694381492|ref|XP_009366820.1|:gi|694381492|ref|XP_009366820.1| PREDICTED: probable S-adenosylmethionine-dependent methyltransferase At5g38100 [Pyrus x bretschneideri]	0	0	3.184	0	1.687	0	0	0	4	0	2	0
Contig_37902	340	gi|658011023|ref|XP_008340752.1|:gi|658011023|ref|XP_008340752.1| PREDICTED: GATA transcription factor 15 [Malus domestica]	7.504	12.172	14.046	11.047	5.595	13.657	8	14	14	8	6	11
Contig_175965	316	-	0	0	0	18.322	0	0	0	0	0	5	0	0
Second_Contig2757	455	gi|657944909|ref|XP_008377087.1|:gi|657944909|ref|XP_008377087.1| PREDICTED: LOW QUALITY PROTEIN: valine--tRNA ligase-like [Malus domestica]	21.676	24.605	17.269	22.241	9.73	27.678	53	61	36	37	19	43
Contig_83700	290	-	0.239	2.963	2.674	0.999	4.189	2.208	1	13	10	3	15	6
First_Contig6012	461	gi|694358869|ref|XP_009359679.1|:gi|694358869|ref|XP_009359679.1| PREDICTED: conserved oligomeric Golgi complex subunit 3-like [Pyrus x bretschneideri]	35.173	37.281	37.807	49.041	18.675	21.543	64	68	59	62	28	27
Contig_116618	564	-	1.267	0.841	0.989	0	0	0	3	2	2	0	0	0
Contig_113392	805	-	0.898	7.26	4.233	1.258	6.022	1.056	5	42	21	5	27	4
Contig_125023	201	gi|694387667|ref|XP_009369576.1|:gi|694387667|ref|XP_009369576.1| PREDICTED: ubiquitin-activating enzyme E1 1-like [Pyrus x bretschneideri]	0.171	0	0	0	0	0	1	0	0	0	0	0
Contig_134439	438	-	2.073	0	0	0	0	0	3	0	0	0	0	0
First_Contig11416	1029	gi|657987980|ref|XP_008386158.1|:gi|657987980|ref|XP_008386158.1| PREDICTED: translation initiation factor IF-1, chloroplastic [Malus domestica]	10.171	5.282	7.062	9.814	15.875	5.762	125	70	80	90	176	51
Contig_55031	353	-	0	1.406	0	0	1.801	0	0	1	0	0	1	0
First_Contig9182	1757	gi|694399843|ref|XP_009375029.1|:gi|694399843|ref|XP_009375029.1| PREDICTED: E3 ubiquitin-protein ligase RHA1B-like [Pyrus x bretschneideri]	11.974	2.016	1.738	8.943	2.77	3.536	329	61	45	183	69	72
Contig_88014	200	-	0	0	0	0	0.948	0	0	0	0	0	2	0
Contig_49352	427	gi|657959960|ref|XP_008371540.1|:gi|657959960|ref|XP_008371540.1| PREDICTED: uncharacterized protein LOC103434940 isoform X1 [Malus domestica]	0.68	0.653	3.117	0	0.729	1.622	1	1	4	0	1	2
First_Contig15623	462	gi|694390295|ref|XP_009370720.1|:gi|694390295|ref|XP_009370720.1| PREDICTED: uncharacterized protein LOC103960056 [Pyrus x bretschneideri]	2.761	0	0	6.456	0	0	6	0	0	10	0	0
Contig_195734	232	-	0	0	0	0	0	0.53	0	0	0	0	0	2
First_Contig3055	1449	gi|694325150|ref|XP_009353539.1|:gi|694325150|ref|XP_009353539.1| PREDICTED: uncharacterized protein LOC103944801 [Pyrus x bretschneideri]	38.385	110.95	104.433	81.914	105.653	146.789	527	1614	1298	819	1213	1306
Contig_191738	263	gi|593792988|ref|XP_007159533.1|:gi|593792988|ref|XP_007159533.1| hypothetical protein PHAVU_002G245400g [Phaseolus vulgaris]	0	0	0	0	0	0.877	0	0	0	0	0	2
Contig_170756	314	-	0	0	0	0	0	15.287	0	0	0	0	0	7
Contig_8763	2573	gi|657997747|ref|XP_008391264.1|:gi|657997747|ref|XP_008391264.1| PREDICTED: uncharacterized protein LOC103453501 [Malus domestica]	27.002	28.272	25.094	23.827	21.911	26.278	769	850	643	519	549	553
Contig_173639	504	-	0	0.345	0.407	1.02	0	0	0	1	1	2	0	0
Contig_20209	444	gi|694400008|ref|XP_009375109.1|:gi|694400008|ref|XP_009375109.1| PREDICTED: L-aspartate oxidase, chloroplastic-like [Pyrus x bretschneideri]	3.927	2.094	2.414	2.402	0.461	13.672	9	5	5	4	1	24
First_Contig16643	358	gi|694337154|ref|XP_009357218.1|:gi|694337154|ref|XP_009357218.1| PREDICTED: tubulin-folding cofactor E isoform X1 [Pyrus x bretschneideri]	17.704	15.523	13.98	19.089	5.456	0	15	13	10	11	4	0
Contig_144433	403	gi|694402701|ref|XP_009376338.1|:gi|694402701|ref|XP_009376338.1| PREDICTED: uncharacterized protein LOC103965049 [Pyrus x bretschneideri]	5.135	1.194	1.415	0.873	0.667	5.993	8	2	2	1	1	6
Contig_173235	539	gi|595859404|ref|XP_007210941.1|:gi|595859404|ref|XP_007210941.1| hypothetical protein PRUPE_ppa024670mg [Prunus persica]	0	0.212	0	1.564	0.262	0	0	1	0	5	1	0
Contig_40492	353	-	3.072	0	0	0	0	0	2	0	0	0	0	0
Contig_14435	1257	gi|645249155|ref|XP_008230621.1|:gi|645249155|ref|XP_008230621.1| PREDICTED: deoxynucleoside triphosphate triphosphohydrolase SAMHD1 homolog [Prunus mume]	8.957	13.093	8.566	5.356	7.715	7.539	88	135	75	40	63	54
Contig_174211	472	-	0	0	0.61	0.752	0.658	0	0	0	1	1	1	0
Contig_185762	268	-	0	0	0	2.031	0	0	0	0	0	3	0	0
Contig_126714	589	gi|694384326|ref|XP_009368067.1|:gi|694384326|ref|XP_009368067.1| PREDICTED: protein PNS1-like [Pyrus x bretschneideri]	2.326	1.596	4.505	2.321	3.583	5.037	7	5	12	5	9	10
Contig_171722	606	gi|694310617|ref|XP_009354054.1|:gi|694310617|ref|XP_009354054.1| PREDICTED: receptor-like protein kinase FERONIA [Pyrus x bretschneideri]	0	1.454	0	0	2.579	0	0	6	0	0	9	0
Contig_39377	413	-	6.193	7.12	5.5	0	3.143	0	9	11	7	0	4	0
Contig_50331	398	-	10.42	8.963	21.853	11.83	8.959	1.136	14	12	25	11	10	1
Contig_76524	1010	gi|694395306|ref|XP_009372988.1|:gi|694395306|ref|XP_009372988.1| PREDICTED: SNF2 domain-containing protein CLASSY 3-like [Pyrus x bretschneideri]	7.415	8.065	9.787	12.367	13.026	12.569	93	110	114	114	144	110
Contig_188738	277	-	0	0	0	0	0.813	0	0	0	0	0	2	0
Contig_5770	711	gi|658059342|ref|XP_008365484.1|:gi|658059342|ref|XP_008365484.1| PREDICTED: uncharacterized protein LOC103429116 [Malus domestica]	1.883	0	0	0	0.667	0	10	0	0	0	3	0
Contig_57309	565	-	0.359	0	0	2.037	0	1.16	1	0	0	4	0	2
Contig_186698	200	-	0	0	0	1.002	0	0	0	0	0	2	0	0
Contig_178160	260	-	0	0	0	0	1.065	0	0	0	0	0	2	0
Contig_50114	964	gi|694309885|ref|XP_009341913.1|:gi|694309885|ref|XP_009341913.1| PREDICTED: B3 domain-containing transcription factor LEC2-like [Pyrus x bretschneideri]	10.869	13.432	11.927	15.303	17.882	20.635	137	185	142	143	206	181
Contig_90196	489	-	3.089	1.821	2.188	2.806	1.895	1.233	8	5	5	5	4	2
First_Contig4418	1893	gi|657945634|ref|XP_008380828.1|:gi|657945634|ref|XP_008380828.1| PREDICTED: E3 ubiquitin-protein ligase SINAT5 [Malus domestica]	20.728	12.903	11.235	30.996	14.312	21.357	440	297	225	497	269	340
Contig_12328	418	gi|694434029|ref|XP_009344269.1|:gi|694434029|ref|XP_009344269.1| PREDICTED: LOW QUALITY PROTEIN: phosphatidylinositol glycan anchor biosynthesis class U protein-like [Pyrus x bretschneideri]	10.823	23.532	21.42	6.877	11.257	2.682	26	63	50	12	27	5
Contig_4011	953	gi|694438350|ref|XP_009346154.1|:gi|694438350|ref|XP_009346154.1| PREDICTED: uncharacterized protein LOC103937901 [Pyrus x bretschneideri]	85.285	56.218	55.5	48.709	28.006	48.968	1142	835	711	473	342	459
Contig_24053	1461	gi|694430190|ref|XP_009342587.1|:gi|694430190|ref|XP_009342587.1| PREDICTED: AP-5 complex subunit zeta-1-like isoform X2 [Pyrus x bretschneideri]	19.368	13.358	12.507	17.86	15.581	16.56	282	207	163	188	188	165
Contig_29979	2792	gi|694398477|ref|XP_009374415.1|:gi|694398477|ref|XP_009374415.1| PREDICTED: ABC transporter B family member 25, mitochondrial-like [Pyrus x bretschneideri]	8.689	7.257	8.218	7.625	10.602	4.109	267	235	226	173	270	89
First_Contig17096	253	gi|694405303|ref|XP_009377502.1|:gi|694405303|ref|XP_009377502.1| PREDICTED: coiled-coil domain-containing protein 93 homolog [Pyrus x bretschneideri]	1.121	0	0.31	0	0	0.674	4	0	1	0	0	2
Second_Contig2499	1092	gi|658002790|ref|XP_008393896.1|:gi|658002790|ref|XP_008393896.1| PREDICTED: beta-adaptin-like protein A [Malus domestica]	15.425	14.357	14.266	25.431	41.27	22	195	192	161	234	454	210
Contig_185972	304	-	0	0	0	0	2.609	0	0	0	0	0	2	0
Contig_58542	259	-	2.776	6.047	7.091	2.43	8.583	1.077	14	34	34	9	35	4
Contig_77369	492	gi|694309658|ref|XP_009378713.1|:gi|694309658|ref|XP_009378713.1| PREDICTED: katanin p80 WD40 repeat-containing subunit B1 homolog isoform X3 [Pyrus x bretschneideri]	0	1.868	0.73	0	5.44	1.849	0	3	1	0	7	2
Contig_12809	1491	gi|657964686|ref|XP_008373976.1|:gi|657964686|ref|XP_008373976.1| PREDICTED: pre-mRNA-processing-splicing factor 8 [Malus domestica]	178.93	191.81	198.352	153.698	159.227	88.587	3035	3500	3069	1898	2294	1042
Second_Contig3379	327	gi|658017622|ref|XP_008344165.1|:gi|658017622|ref|XP_008344165.1| PREDICTED: uncharacterized protein LOC103406975 [Malus domestica]	15.937	9.803	11.598	15.055	0	18.28	13	8	8	8	0	10
Contig_89850	299	gi|658009292|ref|XP_008339852.1|:gi|658009292|ref|XP_008339852.1| PREDICTED: vesicle transport v-SNARE 12 [Malus domestica]	13.706	0.933	2.934	1.385	34.084	62.822	4	3	8	3	9	13
Contig_18678	326	-	2.526	10.549	0	7.948	3.295	0	1	4	0	2	1	0
Contig_41041	257	gi|657956846|ref|XP_008369907.1|:gi|657956846|ref|XP_008369907.1| PREDICTED: probable serine/threonine-protein kinase NAK [Malus domestica]	1.825	0.839	0	0	0.366	0.825	6	3	0	0	1	2
Contig_129138	211	-	0	0	0	0	0	1.162	0	0	0	0	0	3
Contig_80459	655	gi|694389016|ref|XP_009370161.1|:gi|694389016|ref|XP_009370161.1| PREDICTED: uncharacterized protein LOC103959534 [Pyrus x bretschneideri]	5.243	3.837	2.547	7.325	1.002	2.15	35	28	16	36	6	10
Contig_48913	1226	gi|658012611|ref|XP_008341579.1|:gi|658012611|ref|XP_008341579.1| PREDICTED: uncharacterized protein LOC103404447 isoform X1 [Malus domestica]	11.3	10.944	10.613	14.742	9.826	10.772	128	131	109	123	93	89
Contig_21871	687	-	0	0.751	0.675	0.124	2.204	0	0	9	7	1	22	0
Contig_188843	250	gi|596296564|ref|XP_007227193.1|:gi|596296564|ref|XP_007227193.1| hypothetical protein PRUPE_ppa019361mg, partial [Prunus persica]	0	0	0	0	1.116	0	0	0	0	0	3	0
Contig_1508	714	gi|694429442|ref|XP_009342249.1|:gi|694429442|ref|XP_009342249.1| PREDICTED: syntaxin-132-like isoform X2 [Pyrus x bretschneideri]	3.603	1.535	6.637	4.566	0.946	0.514	9	4	15	9	2	1
Contig_56960	614	gi|694443517|ref|XP_009348337.1|:gi|694443517|ref|XP_009348337.1| PREDICTED: uncharacterized protein LOC103939977 [Pyrus x bretschneideri]	2.657	1.962	0.33	0.813	3.726	2.112	9	7	1	2	11	5
Contig_101811	670	gi|657968436|ref|XP_008375921.1|:gi|657968436|ref|XP_008375921.1| PREDICTED: rRNA-processing protein FCF1 homolog [Malus domestica]	8.957	5.011	3.892	3.102	4.781	2.005	37	21	14	9	16	6
Contig_190287	244	-	0	0	0	0	0	0.574	0	0	0	0	0	2
Second_Contig1779	546	gi|694386464|ref|XP_009369011.1|:gi|694386464|ref|XP_009369011.1| PREDICTED: uncharacterized protein LOC103958475 [Pyrus x bretschneideri]	50.146	64.176	69.304	67.382	98.614	93.024	147	193	176	142	244	201
Contig_25707	217	gi|658015242|ref|XP_008342954.1|:gi|658015242|ref|XP_008342954.1| PREDICTED: uncharacterized aarF domain-containing protein kinase At1g79600, chloroplastic-like [Malus domestica]	2.897	1.347	2.58	1.187	2.55	1.182	10	5	8	3	7	3
Contig_5498	416	gi|657943370|ref|XP_008367680.1|:gi|657943370|ref|XP_008367680.1| PREDICTED: probable aquaporin PIP2-5 [Malus domestica]	250.421	370.2	387.56	90.792	223.346	169.666	457	686	614	116	360	234
Contig_111738	484	gi|694310501|ref|XP_009353442.1|:gi|694310501|ref|XP_009353442.1| PREDICTED: uncharacterized protein LOC103944701 [Pyrus x bretschneideri]	0	1.091	0.321	0	0	0	0	4	1	0	0	0
First_Contig11048	1031	gi|658054312|ref|XP_008362910.1|:gi|658054312|ref|XP_008362910.1| PREDICTED: uncharacterized protein LOC103426601 [Malus domestica]	2.121	4.17	5.469	0.98	0.487	4.848	21	43	48	7	4	35
Contig_2292	2875	gi|694433824|ref|XP_009344180.1|:gi|694433824|ref|XP_009344180.1| PREDICTED: probable N-acetyl-gamma-glutamyl-phosphate reductase, chloroplastic [Pyrus x bretschneideri]	4.781	5.828	5.202	2.418	1.314	2.263	137	177	134	50	31	44
Second_Contig1689	862	gi|657986345|ref|XP_008385299.1|:gi|657986345|ref|XP_008385299.1| PREDICTED: probable catabolite repression protein creC [Malus domestica]	5.735	7.951	6.089	8.454	9.262	7.907	52	78	51	57	76	50
Contig_3922	1109	gi|694411710|ref|XP_009334208.1|:gi|694411710|ref|XP_009334208.1| PREDICTED: protein PROTON GRADIENT REGULATION 5, chloroplastic-like [Pyrus x bretschneideri]	140.306	155.593	161.876	48.104	87.994	49.129	1635	1934	1703	407	879	408
Contig_19995	2492	gi|694313687|ref|XP_009367784.1|:gi|694313687|ref|XP_009367784.1| PREDICTED: aspartic proteinase nepenthesin-1-like [Pyrus x bretschneideri]	5.86	3.76	5.429	2.72	2.326	1.734	161	112	137	57	57	36
Contig_27116	816	gi|694329319|ref|XP_009355424.1|:gi|694329319|ref|XP_009355424.1| PREDICTED: TMV resistance protein N-like, partial [Pyrus x bretschneideri]	8.055	4.995	1.632	0.5	1.963	2.372	44	29	8	2	9	9
Contig_17804	594	gi|657960560|ref|XP_008371856.1|:gi|657960560|ref|XP_008371856.1| PREDICTED: LOW QUALITY PROTEIN: probable LRR receptor-like serine/threonine-protein kinase At1g56140, partial [Malus domestica]	5.099	24.603	21.057	2.59	14.103	3.065	22	111	81	8	54	9
Contig_67336	1044	gi|657999903|ref|XP_008392387.1|:gi|657999903|ref|XP_008392387.1| PREDICTED: lycopene beta cyclase, chloroplastic/chromoplastic [Malus domestica]	0.646	0.681	0.704	0.239	1.104	0	7	8	7	2	11	0
Contig_167936	589	-	0.402	0	0	1.141	1.539	0.544	1	0	0	2	3	1
Contig_180637	411	-	0	0.896	0	4.779	0	3.576	0	2	0	7	0	5
Contig_28322	745	-	1.273	1.891	2.718	0	1.252	2.464	6	9	11	0	5	9
Contig_91028	211	gi|657957109|ref|XP_008370043.1|:gi|657957109|ref|XP_008370043.1| PREDICTED: protein transport protein yos1-like [Malus domestica]	2.355	2.896	0.859	3.06	0	5.099	11	16	4	11	0	19
Contig_112226	219	-	0	0.32	0	0	0	0	0	1	0	0	0	0
Contig_35912	228	gi|657960722|ref|XP_008371941.1|:gi|657960722|ref|XP_008371941.1| PREDICTED: espin [Malus domestica]	1.905	2.056	0.933	3.058	0.681	0	8	10	4	10	3	0
Contig_122537	504	-	0	0	0.837	0	0.9	0	0	0	2	0	2	0
Contig_152115	365	gi|657967909|ref|XP_008375644.1|:gi|657967909|ref|XP_008375644.1| PREDICTED: uncharacterized protein LOC103438879 [Malus domestica]	0	0	3.113	0	0	0	0	0	4	0	0	0
Contig_25143	385	gi|694428656|ref|XP_009341884.1|:gi|694428656|ref|XP_009341884.1| PREDICTED: uncharacterized protein At4g10930-like isoform X3 [Pyrus x bretschneideri]	3.343	8.746	9.455	3.917	10.419	1.902	5	13	12	4	13	2
Second_Contig2470	1975	gi|595790753|ref|XP_007199125.1|:gi|595790753|ref|XP_007199125.1| hypothetical protein PRUPE_ppa021510mg, partial [Prunus persica]	5.737	0.69	0.764	5.541	0	0	123	15	14	84	0	0
Contig_6266	399	gi|694410572|ref|XP_009333691.1|:gi|694410572|ref|XP_009333691.1| PREDICTED: ubiquitin carboxyl-terminal hydrolase isozyme L3-like [Pyrus x bretschneideri]	43.598	27.986	35.656	17.667	4.073	17.159	82	53	59	23	7	22
Contig_121954	391	gi|658035773|ref|XP_008353419.1|:gi|658035773|ref|XP_008353419.1| PREDICTED: uncharacterized protein LOC103416988 [Malus domestica]	2.72	1.016	1.171	2.222	1.119	6.617	5	2	2	3	2	9
Contig_120742	570	-	1.264	0.426	0	1.75	0.54	0	3	1	0	3	1	0
Contig_39316	1845	gi|694314331|ref|XP_009370706.1|:gi|694314331|ref|XP_009370706.1| PREDICTED: probable LRR receptor-like serine/threonine-protein kinase At4g08850 isoform X1 [Pyrus x bretschneideri]	2.757	1.661	1.73	3.523	3.945	0.84	41	25	22	38	46	9
Contig_27195	1071	-	7.025	10.544	11.287	13.862	21.203	0	76	117	108	107	192	0
Contig_144824	703	gi|658063860|ref|XP_008367859.1|:gi|658063860|ref|XP_008367859.1| PREDICTED: LOW QUALITY PROTEIN: phospholipase D alpha 1-like [Malus domestica]	0.653	0.638	1.295	1.562	0.367	0	4	4	7	7	2	0
Contig_100299	568	-	3.805	0.691	1.239	0.494	0.444	0	11	2	3	1	1	0
Contig_105221	253	-	1.654	0	0	0	0	0	3	0	0	0	0	0
First_Contig14511	606	gi|694355507|ref|XP_009358752.1|:gi|694355507|ref|XP_009358752.1| PREDICTED: tropinone reductase homolog isoform X1 [Pyrus x bretschneideri]	1.145	3.622	3.001	1.676	1.164	2.301	4	13	9	4	3	5
Contig_196804	246	-	0	0	0	0	0	1.198	0	0	0	0	0	2
Contig_30363	278	gi|658018985|ref|XP_008344839.1|:gi|658018985|ref|XP_008344839.1| PREDICTED: TMV resistance protein N-like [Malus domestica]	4.083	2.131	0.843	3.495	1.812	0	11	6	2	7	4	0
Contig_150923	309	-	2.908	0	0	4.483	0	0	1	0	0	1	0	0
First_Contig15235	999	gi|694432342|ref|XP_009343531.1|:gi|694432342|ref|XP_009343531.1| PREDICTED: RING-H2 finger protein ATL5-like [Pyrus x bretschneideri]	28.869	24.154	25.658	38.292	38.145	38.127	293	261	237	284	329	286
Contig_135580	362	-	1.834	0	0	5.7	0	0	1	0	0	2	0	0
Contig_188074	284	-	0	0	0	0	0.249	0.652	0	0	0	0	1	2
Contig_97730	437	-	3.477	0	0	0	1.038	3.655	4	0	0	0	1	3
Contig_26171	1358	gi|694438362|ref|XP_009346159.1|:gi|694438362|ref|XP_009346159.1| PREDICTED: uncharacterized protein LOC103937905 [Pyrus x bretschneideri]	28.075	34.749	36.345	32.631	40.8	55.95	481	645	575	419	627	721
Contig_116371	651	-	0.672	0	0.259	1.549	1.629	1.025	3	0	1	5	6	3
First_Contig11866	317	-	0	0	0	10.003	0	8.589	0	0	0	5	0	4
Contig_165946	375	gi|694408626|ref|XP_009378986.1|:gi|694408626|ref|XP_009378986.1| PREDICTED: uncharacterized protein LOC103967457 [Pyrus x bretschneideri]	0	0.849	0.979	0	0	2.197	0	1	1	0	0	2
Contig_192877	246	-	0	0	0	0	0	0.913	0	0	0	0	0	2
Contig_85616	1768	gi|658008858|ref|XP_008339623.1|:gi|658008858|ref|XP_008339623.1| PREDICTED: amino-acid permease BAT1 homolog isoform X3 [Malus domestica]	8.927	9.523	8.54	4.655	1.143	1.436	168	186	142	64	18	19
First_Contig3580	1161	-	4.159	3.046	2.557	6.275	8.107	8.847	40	30	21	43	63	56
Contig_145463	712	gi|657966631|ref|XP_008375014.1|:gi|657966631|ref|XP_008375014.1| PREDICTED: U-box domain-containing protein 21-like [Malus domestica]	0.281	0.685	0.637	0	0	0	2	5	4	0	0	0
Contig_152591	607	gi|595949542|ref|XP_007216306.1|:gi|595949542|ref|XP_007216306.1| hypothetical protein PRUPE_ppa019597mg, partial [Prunus persica]	0	0.179	0.211	0	1.111	0	0	1	1	0	5	0
Contig_188049	215	-	0	0	0	0	2.775	0	0	0	0	0	6	0
Contig_57777	291	gi|657944512|ref|XP_008374963.1|:gi|657944512|ref|XP_008374963.1| PREDICTED: protein trichome birefringence-like 33 [Malus domestica]	2.363	1.489	0.333	0.209	1.064	1.384	14	10	2	1	7	7
Contig_163723	455	-	0.305	1.192	0	0	0	0.395	1	4	0	0	0	1
Contig_48250	2294	gi|657979503|ref|XP_008381716.1|:gi|657979503|ref|XP_008381716.1| PREDICTED: nuclear pore complex protein NUP160 homolog [Malus domestica]	1.074	13.873	13.206	0.882	5.826	0.248	30	413	334	18	139	5
Contig_155653	249	-	0	0.922	0	0	0	0	0	2	0	0	0	0
First_Contig19843	1609	gi|694313350|ref|XP_009366453.1|:gi|694313350|ref|XP_009366453.1| PREDICTED: 2-alkenal reductase (NADP(+)-dependent)-like [Pyrus x bretschneideri]	0.875	6.048	6.837	1.528	5.534	10.202	18	134	130	23	100	142
First_Contig22600	634	-	2.697	2.077	1.77	0	0.775	0	9	7	5	0	2	0
Contig_190637	272	-	0	0	0	0	0	0.969	0	0	0	0	0	4
Contig_74919	601	gi|658002906|ref|XP_008393952.1|:gi|658002906|ref|XP_008393952.1| PREDICTED: uncharacterized protein LOC103456096 [Malus domestica]	8.388	8.654	16.003	18.447	14.616	13.282	47	50	79	73	70	52
Contig_122426	581	gi|694420235|ref|XP_009338035.1|:gi|694420235|ref|XP_009338035.1| PREDICTED: protein disulfide isomerase-like 1-6 [Pyrus x bretschneideri]	3.852	4.721	4.518	4.165	2.18	0.498	21	28	23	17	11	2
Contig_122042	360	-	0	4.187	0	4.052	0	0	0	3	0	2	0	0
Contig_129888	544	-	0	0	0	1.163	0	0	0	0	0	3	0	0
Contig_165565	329	gi|168027593|ref|XP_001766314.1|:gi|168027593|ref|XP_001766314.1| predicted protein [Physcomitrella patens]	0	0.879	2.056	0	0.923	1.291	0	1	2	0	1	1
Contig_30740	268	-	2.841	3.762	0.898	4.76	1.828	3.939	7	10	2	9	4	8
Contig_34543	438	gi|694328481|ref|XP_009355045.1|:gi|694328481|ref|XP_009355045.1| PREDICTED: LOW QUALITY PROTEIN: protein AATF-like [Pyrus x bretschneideri]	138.949	139.545	138.658	172.234	119.767	124.621	251	266	223	223	189	169
Contig_178332	415	gi|657976578|ref|XP_008380176.1|:gi|657976578|ref|XP_008380176.1| PREDICTED: putative Myb family transcription factor At1g14600 [Malus domestica]	0	1.212	0	0	0	1.736	0	2	0	0	0	2
Contig_177037	644	-	0	0.28	0.997	0	0.728	0	0	1	3	0	2	0
Contig_147586	427	-	0	2.208	6.127	1.126	10.344	0	0	3	7	1	11	0
Contig_114393	303	gi|657998412|ref|XP_008391610.1|:gi|657998412|ref|XP_008391610.1| PREDICTED: tRNA-specific adenosine deaminase 2-like [Malus domestica]	0	2.214	5.166	0	0	0	0	1	2	0	0	0
Contig_109848	479	-	16.09	4.875	13.422	15.536	7.037	0	36	11	26	25	13	0
Contig_46620	328	-	7.712	0	1.583	4.04	3.238	10.105	6	0	1	2	2	5
Contig_30296	213	gi|694429115|ref|XP_009342091.1|:gi|694429115|ref|XP_009342091.1| PREDICTED: palmitoyl-protein thioesterase 1-like [Pyrus x bretschneideri]	0	0.476	0	0	0	0	0	2	0	0	0	0
Contig_99688	829	-	0.113	0	0	1.495	3.633	2.681	1	0	0	10	28	17
Contig_102289	323	-	18.504	0	0	0	0	0	8	0	0	0	0	0
Contig_67285	2458	gi|658014970|ref|XP_008342813.1|:gi|658014970|ref|XP_008342813.1| PREDICTED: pentatricopeptide repeat-containing protein At1g80880, mitochondrial [Malus domestica]	6.935	4.338	4.625	4.36	1.799	3.595	220	148	135	101	50	83
Contig_190423	337	-	0	0	0	0	0	6.78	0	0	0	0	0	3
Contig_115105	484	-	0.365	5.005	2.893	0	0	0	1	14	7	0	0	0
Contig_117676	595	gi|658037153|ref|XP_008354139.1|:gi|658037153|ref|XP_008354139.1| PREDICTED: heat shock 70 kDa protein 15-like [Malus domestica]	4.173	13.427	7.558	0.779	5.404	35.526	15	50	24	2	16	92
Contig_26289	452	-	4.613	3.58	4.66	5.406	2.59	28.458	12	10	11	10	6	48
First_Contig13473	1515	gi|658020482|ref|XP_008345614.1|:gi|658020482|ref|XP_008345614.1| PREDICTED: mitogen-activated protein kinase kinase kinase NPK1-like isoform X1 [Malus domestica]	2.158	1.814	1.186	0.945	2.337	0.683	41	36	20	13	37	9
Contig_189567	324	-	0	0	0	0	1.638	4.368	0	0	0	0	1	2
First_Contig19635	407	gi|657978416|ref|XP_008381148.1|:gi|657978416|ref|XP_008381148.1| PREDICTED: uncharacterized protein LOC103444018 [Malus domestica]	4.407	1.116	3.323	4.839	7.93	0.781	8	2	5	6	12	1
Contig_84827	517	gi|657968255|ref|XP_008375826.1|:gi|657968255|ref|XP_008375826.1| PREDICTED: uncharacterized protein LOC103439054 [Malus domestica]	2.496	2.731	3.142	2.312	1.208	0	9	11	11	6	4	0
First_Contig14749	973	gi|694405373|ref|XP_009377538.1|:gi|694405373|ref|XP_009377538.1| PREDICTED: protein TRANSPARENT TESTA 12-like isoform X1 [Pyrus x bretschneideri]	0.731	0.233	1.237	0	0	0.322	6	2	9	0	0	2
Contig_115789	508	-	0	1.546	2.499	2.223	0.711	0	0	3	4	3	1	0
Contig_25038	228	gi|694371217|ref|XP_009363215.1|:gi|694371217|ref|XP_009363215.1| PREDICTED: uncharacterized protein At2g41620-like [Pyrus x bretschneideri]	0.327	0	1.514	0	0	0	1	0	4	0	0	0
First_Contig941	1788	gi|658009157|ref|XP_008339780.1|:gi|658009157|ref|XP_008339780.1| PREDICTED: malate dehydrogenase [NADP], chloroplastic-like [Malus domestica]	159.588	164.889	161.135	97.722	95.913	129.01	3155	3541	2965	1449	1654	1821
Contig_85	405	gi|694311587|ref|XP_009358506.1|:gi|694311587|ref|XP_009358506.1| PREDICTED: putative disease resistance protein RGA3, partial [Pyrus x bretschneideri]	41.529	80.605	44.344	53.243	110.803	75.733	67	133	62	59	158	92
Contig_174655	717	gi|657946987|ref|XP_008387318.1|:gi|657946987|ref|XP_008387318.1| PREDICTED: ubiquitin fusion degradation protein 1 homolog [Malus domestica]	0	0.789	0.309	0	0.458	2.223	0	6	2	0	3	12
Contig_28507	539	gi|657988160|ref|XP_008386241.1|:gi|657988160|ref|XP_008386241.1| PREDICTED: transcription factor GTE4 isoform X1 [Malus domestica]	0.691	0.329	0.378	1.358	0.73	2.158	2	1	1	3	2	5
Contig_77391	1331	gi|694318235|ref|XP_009342001.1|:gi|694318235|ref|XP_009342001.1| PREDICTED: serine/threonine-protein kinase PBS1 isoform X2 [Pyrus x bretschneideri]	22.046	27.498	30.136	22.012	13.948	22.632	325	430	402	242	176	248
Contig_182248	252	-	0	0	1.697	0	0	0	0	0	3	0	0	0
Contig_122462	411	gi|694395313|ref|XP_009372992.1|:gi|694395313|ref|XP_009372992.1| PREDICTED: beta-galactosidase 3-like [Pyrus x bretschneideri]	4.65	3.566	2.996	0.738	2.408	0	9	7	5	1	4	0
Contig_76962	443	-	0	0	0	0.605	0.491	2.639	0	0	0	1	1	4
Contig_155512	226	-	0	0	0	0	1.3	0	0	0	0	0	3	0
Contig_145105	532	-	0.22	0.621	2.155	0	0	0.6	1	3	9	0	0	2
Contig_125161	1046	gi|658062637|ref|XP_008367223.1|:gi|658062637|ref|XP_008367223.1| PREDICTED: polyubiquitin-like [Malus domestica]	2.477	2.826	3.623	1.541	0.8	0.67	26	31	34	12	7	5
Contig_73755	204	gi|694382761|ref|XP_009367371.1|:gi|694382761|ref|XP_009367371.1| PREDICTED: uncharacterized protein LOC103957033 [Pyrus x bretschneideri]	0	0.239	0	0	0.312	0	0	1	0	0	1	0
Contig_10359	246	gi|657953353|ref|XP_008362250.1|:gi|657953353|ref|XP_008362250.1| PREDICTED: pyruvate decarboxylase 2-like [Malus domestica]	2.414	2.508	2.038	1.772	0	1.042	9	10	7	5	0	3
Contig_125494	588	gi|645276547|ref|XP_008243336.1|:gi|645276547|ref|XP_008243336.1| PREDICTED: suppressor protein SRP40 [Prunus mume]	1.383	1.022	1.197	2.401	4.197	3.107	4	3	3	5	10	7
Second_Contig2549	257	gi|658021104|ref|XP_008345936.1|:gi|658021104|ref|XP_008345936.1| PREDICTED: phospho-N-acetylmuramoyl-pentapeptide-transferase homolog [Malus domestica]	0	0	0	0.459	0	0	0	0	0	1	0	0
Contig_164734	1115	gi|657971983|ref|XP_008377784.1|:gi|657971983|ref|XP_008377784.1| PREDICTED: F-box protein SKIP23-like [Malus domestica]	0.065	0.601	0.774	0.177	2.652	0	1	10	11	2	37	0
Second_Contig2247	2127	gi|694423942|ref|XP_009339754.1|:gi|694423942|ref|XP_009339754.1| PREDICTED: uncharacterized oxidoreductase At4g09670 [Pyrus x bretschneideri]	56.506	52.373	51.828	90.814	88.915	143.719	1524	1484	1259	1806	2070	2736
Contig_196004	264	-	0	0	0	0	0	0.946	0	0	0	0	0	2
First_Contig6841	1254	gi|658048210|ref|XP_008359796.1|:gi|658048210|ref|XP_008359796.1| PREDICTED: protein prune homolog [Malus domestica]	5.105	5.91	5.332	4.915	5.785	4.304	68	83	64	48	64	40
Contig_53542	688	gi|694320645|ref|XP_009351505.1|:gi|694320645|ref|XP_009351505.1| PREDICTED: DELLA protein GAI-like [Pyrus x bretschneideri]	12.438	12.661	15.871	12.047	10.645	6.167	115	131	142	85	102	46
First_Contig13057	580	gi|694428060|ref|XP_009341621.1|:gi|694428060|ref|XP_009341621.1| PREDICTED: uncharacterized protein LOC103933654 [Pyrus x bretschneideri]	2.241	2.901	4.2	6.387	3.089	4.458	12	17	21	25	15	16
Contig_164651	496	-	0.33	0.95	0.375	0	0	0	1	3	1	0	0	0
Contig_51636	286	gi|657970072|ref|XP_008376769.1|:gi|657970072|ref|XP_008376769.1| PREDICTED: vegetative incompatibility protein HET-E-1-like [Malus domestica]	0.744	0.919	1.329	1.387	0	0	3	4	5	4	0	0
First_Contig10536	663	gi|694310425|ref|XP_009353011.1|:gi|694310425|ref|XP_009353011.1| PREDICTED: uncharacterized protein LOC103944305 [Pyrus x bretschneideri]	7.307	16.367	16.748	13.093	32.778	5.382	45	106	93	55	165	23
First_Contig23579	526	-	0	0	0	0	1.003	6.686	0	0	0	0	3	15
Contig_26638	612	gi|658031777|ref|XP_008351376.1|:gi|658031777|ref|XP_008351376.1| PREDICTED: uncharacterized protein LOC103414782 [Malus domestica]	108.57	80.019	75.365	38.814	32.436	60.978	529	403	323	134	130	198
First_Contig19680	226	gi|694369787|ref|XP_009362820.1|:gi|694369787|ref|XP_009362820.1| PREDICTED: copper chaperone for superoxide dismutase, chloroplastic/cytosolic [Pyrus x bretschneideri]	0	0	0	0.244	0	0	0	0	0	1	0	0
Contig_107029	405	-	0	0	0	4.668	0	0	0	0	0	3	0	0
Contig_81225	491	-	3.274	2.036	0.956	6.705	2.117	0	8	5	2	11	4	0
First_Contig13998	895	gi|658037967|ref|XP_008354541.1|:gi|658037967|ref|XP_008354541.1| PREDICTED: F-box protein At5g65850-like [Malus domestica]	1.826	3.219	1.035	4.628	3.842	5.862	12	22	6	23	22	30
Contig_101753	453	-	6.555	0	0	0.684	0	0	13	0	0	1	0	0
Contig_4157	459	gi|657991088|ref|XP_008387764.1|:gi|657991088|ref|XP_008387764.1| PREDICTED: transcription factor AS1-like [Malus domestica]	6.766	9.817	3.4	12.73	13.15	16.641	23	37	11	32	46	42
Contig_20710	1109	gi|658003614|ref|XP_008394326.1|:gi|658003614|ref|XP_008394326.1| PREDICTED: ubiquitin carboxyl-terminal hydrolase 36-like [Malus domestica]	27.742	27.846	29.711	25.943	31.268	24.589	260	275	252	181	241	162
Contig_59575	361	gi|470123582|ref|XP_004297802.1|:gi|470123582|ref|XP_004297802.1| PREDICTED: probable potassium transporter 17-like [Fragaria vesca subsp. vesca]	0.539	1.04	0	2.279	0	0	1	2	0	3	0	0
Contig_148543	358	-	0.755	0	0	0	0	2.036	1	0	0	0	0	2
Contig_165077	218	-	0.568	0	0	0	0	0	3	0	0	0	0	0
Contig_43911	657	-	1.473	1.167	0.694	2.457	0.364	1.264	5	4	2	6	1	3
Contig_11024	559	gi|657992467|ref|XP_008388488.1|:gi|657992467|ref|XP_008388488.1| PREDICTED: probable GPI-anchored adhesin-like protein PGA55 [Malus domestica]	3.641	7.796	3.677	3.616	6.014	3.542	17	37	15	12	23	11
Contig_157847	332	-	0	0	0	0	0	8.849	0	0	0	0	0	3
First_Contig10319	1817	gi|694390016|ref|XP_009370603.1|:gi|694390016|ref|XP_009370603.1| PREDICTED: DEAD-box ATP-dependent RNA helicase 24-like [Pyrus x bretschneideri]	23.637	22.65	25.254	29.892	129.952	28.954	479	484	462	446	2278	423
Contig_79759	510	gi|694407402|ref|XP_009378444.1|:gi|694407402|ref|XP_009378444.1| PREDICTED: kinesin-like protein NACK1 [Pyrus x bretschneideri]	0.627	0	1.406	1.677	0	0.826	1	0	2	2	0	1
First_Contig13620	578	gi|694309729|ref|XP_009335614.1|:gi|694309729|ref|XP_009335614.1| PREDICTED: trafficking protein particle complex subunit 13 isoform X1 [Pyrus x bretschneideri]	14.717	11.872	14.395	14.014	9.982	19.355	89	84	88	67	64	97
Contig_26537	816	gi|694332224|ref|XP_009356756.1|:gi|694332224|ref|XP_009356756.1| PREDICTED: phenazine biosynthesis-like domain-containing protein 1 [Pyrus x bretschneideri]	63.645	48.405	54.565	12.816	6.465	8.712	530	439	422	82	51	57
Contig_179346	418	gi|168055899|ref|XP_001779960.1|:gi|168055899|ref|XP_001779960.1| predicted protein [Physcomitrella patens]	0	0.475	0.555	2.064	1.648	0	0	1	1	3	3	0
Contig_47572	583	gi|657944623|ref|XP_008375660.1|:gi|657944623|ref|XP_008375660.1| PREDICTED: alcohol dehydrogenase 3-like, partial [Malus domestica]	0.817	0.785	2.307	0.853	0	0	4	4	10	3	0	0
Contig_187209	344	-	0	0	0	1.012	0	0.871	0	0	0	1	0	1
Contig_195775	318	gi|645256054|ref|XP_008233776.1|:gi|645256054|ref|XP_008233776.1| PREDICTED: clathrin heavy chain 1 [Prunus mume]	0	0	0	0	0	8.39	0	0	0	0	0	4
Contig_72588	372	gi|567921584|ref|XP_006452798.1|:gi|567921584|ref|XP_006452798.1| hypothetical protein CICLE_v10009634mg [Citrus clementina]	2.269	3.409	0	0	5.354	11.116	2	3	0	0	4	7
First_Contig19446	402	gi|657988928|ref|XP_008386649.1|:gi|657988928|ref|XP_008386649.1| PREDICTED: dol-P-Man:Man(5)GlcNAc(2)-PP-Dol alpha-1,3-mannosyltransferase-like [Malus domestica]	1.382	4.86	0.821	3.072	0	2.219	2	7	1	3	0	2
Contig_38835	611	-	7.656	10.001	15.244	27.455	33.515	17.776	32	43	54	82	115	47
Second_Contig3004	2111	gi|694385557|ref|XP_009368594.1|:gi|694385557|ref|XP_009368594.1| PREDICTED: zinc finger CCCH domain-containing protein 37 [Pyrus x bretschneideri]	36.18	29.289	25.032	65.368	70.502	52.546	870	757	547	1154	1444	886
Contig_103472	1144	gi|657957629|ref|XP_008370318.1|:gi|657957629|ref|XP_008370318.1| PREDICTED: probable galacturonosyltransferase 7, partial [Malus domestica]	0.53	0.512	0.453	0	0.16	0	4	4	3	0	1	0
Contig_34278	462	gi|694309334|ref|XP_009365266.1|:gi|694309334|ref|XP_009365266.1| PREDICTED: dnaJ homolog subfamily C member 25 homolog [Pyrus x bretschneideri]	7.219	14.82	11.819	8.186	4.426	13.299	17	37	25	14	10	24
Contig_175421	379	-	0	0	0	4.936	0	1.44	0	0	0	4	0	1
Contig_195856	225	-	0	0	0	0	0	0.822	0	0	0	0	0	2
Second_Contig3416	281	gi|694413808|ref|XP_009335151.1|:gi|694413808|ref|XP_009335151.1| PREDICTED: type I inositol 1,4,5-trisphosphate 5-phosphatase 1 isoform X2 [Pyrus x bretschneideri]	1.359	3.073	3.287	0.734	3.641	1.528	5	12	11	2	11	4
Contig_170454	317	gi|694364590|ref|XP_009361334.1|:gi|694364590|ref|XP_009361334.1| PREDICTED: uncharacterized protein LOC103951630 [Pyrus x bretschneideri]	0	0	1.225	0	0	0	0	0	1	0	0	0
First_Contig9760	609	gi|657997000|ref|XP_008390877.1|:gi|657997000|ref|XP_008390877.1| PREDICTED: vacuole membrane protein 1-like [Malus domestica]	46.413	30.164	28.752	36.309	31.822	26.02	188	125	102	108	115	86
Contig_155073	612	gi|658037224|ref|XP_008354177.1|:gi|658037224|ref|XP_008354177.1| PREDICTED: LOW QUALITY PROTEIN: uncharacterized protein LOC103417800 [Malus domestica]	0.814	0.806	1.55	1.122	0.974	3.359	3	3	5	3	3	9
Contig_152691	774	-	0	0.694	0	0.344	1.846	0	0	3	0	1	6	0
First_Contig25166	637	-	7.771	13.42	17.576	1.986	5.416	18.742	33	60	67	6	19	57
Contig_37787	630	gi|694412555|ref|XP_009334589.1|:gi|694412555|ref|XP_009334589.1| PREDICTED: uncharacterized protein LOC103927396 [Pyrus x bretschneideri]	2.45	2.926	3.722	1.781	2.143	0	16	22	24	9	16	0
Contig_169975	378	-	0	0	0	0	0.948	0	0	0	0	0	1	0
Contig_35316	560	gi|694313644|ref|XP_009367605.1|:gi|694313644|ref|XP_009367605.1| PREDICTED: microtubule-associated protein RP/EB family member 1C [Pyrus x bretschneideri]	0.95	0.451	0	0	0	0	2	1	0	0	0	0
Contig_35306	881	gi|694384208|ref|XP_009368024.1|:gi|694384208|ref|XP_009368024.1| PREDICTED: uncharacterized protein LOC103957566 [Pyrus x bretschneideri]	0.447	0.488	0.568	0.123	0.792	0	5	6	6	1	8	0
Contig_120168	503	-	0	0.326	0	0	0	0.855	0	1	0	0	0	2
Contig_155545	309	gi|595868391|ref|XP_007212002.1|:gi|595868391|ref|XP_007212002.1| hypothetical protein PRUPE_ppa011110mg [Prunus persica]	0	0	3.149	0	0	0	0	0	1	0	0	0
Contig_140083	377	-	0	0	0	0	0.922	0	0	0	0	0	1	0
Contig_150565	363	-	0	1.917	0	0	0	0	0	2	0	0	0	0
Contig_180499	343	-	0	0.838	0	0	0	0	0	1	0	0	0	0
Contig_145792	621	gi|658019504|ref|XP_008345108.1|:gi|658019504|ref|XP_008345108.1| PREDICTED: uncharacterized protein LOC103408016 [Malus domestica]	0.292	2.218	0	0.402	1.035	3.085	1	8	0	1	3	7
Contig_152196	236	-	0	0.616	0	0	0	0	0	1	0	0	0	0
Contig_85498	528	gi|225449813|ref|XP_002275846.1|:gi|225449813|ref|XP_002275846.1| PREDICTED: transcription factor GAMYB [Vitis vinifera]	0.839	1.248	1.438	0	0.497	0	2	3	3	0	1	0
Contig_194791	353	-	0	0	0	0	0	2.222	0	0	0	0	0	2
Contig_151694	799	-	1.158	2.014	2.113	0.32	4.757	0	5	9	8	1	17	0
First_Contig2163	5494	gi|694444340|ref|XP_009348696.1|:gi|694444340|ref|XP_009348696.1| PREDICTED: subtilisin-like protease SBT5.4 [Pyrus x bretschneideri]	25.022	24.648	22.7	11.966	11.243	8.106	1802	1878	1476	644	691	427
Contig_153497	361	-	0	2.922	0	0	0	0	0	2	0	0	0	0
Contig_195664	227	-	0	0	0	0	0	1.413	0	0	0	0	0	2
Contig_5007	451	-	9.486	7.517	9.682	5.621	6.617	0.875	29	23	26	12	17	2
Contig_66697	1047	gi|694447570|ref|XP_009349881.1|:gi|694447570|ref|XP_009349881.1| PREDICTED: uncharacterized protein LOC103941414 [Pyrus x bretschneideri]	0.707	0.114	0.539	1.282	0	6.716	6	1	4	8	0	42
Contig_195104	215	-	0	0	0	0	0	1.328	0	0	0	0	0	5
Contig_120066	353	-	3.179	0	0	2.308	0	0	2	0	0	1	0	0
First_Contig22537	489	gi|657958375|ref|XP_008370709.1|:gi|657958375|ref|XP_008370709.1| PREDICTED: PRA1 family protein E-like [Malus domestica]	2.67	1.103	1.003	3.655	3.782	3.309	11	5	4	11	16	11
Contig_176541	250	-	0	0.641	0	0	0	0	0	2	0	0	0	0
Contig_96849	307	-	4.061	0	4.794	11.985	6.894	17.16	2	0	2	4	3	6
Contig_67031	1619	gi|694439958|ref|XP_009346826.1|:gi|694439958|ref|XP_009346826.1| PREDICTED: U5 small nuclear ribonucleoprotein 200 kDa helicase-like [Pyrus x bretschneideri]	0.788	0.875	0.521	0.506	0.356	0	19	23	12	9	8	0
Contig_170591	210	-	0	0.483	0.565	0	0	0	0	1	1	0	0	0
Contig_59973	1018	gi|694322066|ref|XP_009352175.1|:gi|694322066|ref|XP_009352175.1| PREDICTED: receptor-like cytosolic serine/threonine-protein kinase RBK2 [Pyrus x bretschneideri]	27.9	17.08	16.963	20.448	25.149	10.062	315	205	173	164	240	79
Contig_163629	421	gi|658048219|ref|XP_008359799.1|:gi|658048219|ref|XP_008359799.1| PREDICTED: receptor-like protein 12 [Malus domestica]	0.617	0	0	0	0	0	1	0	0	0	0	0
Contig_61643	472	gi|694402806|ref|XP_009376387.1|:gi|694402806|ref|XP_009376387.1| PREDICTED: phosphatase IMPL1, chloroplastic [Pyrus x bretschneideri]	4.09	1.026	0.617	8.276	4.512	0	8	2	1	11	7	0
Contig_85352	261	-	0	0	0.498	1.171	5.426	4.837	0	0	1	2	10	9
Contig_131040	357	-	0	4.561	0	0	0	0	0	3	0	0	0	0
Contig_178448	406	-	0	0.553	0	0.803	0	0	0	1	0	1	0	0
First_Contig17790	1897	gi|658039800|ref|XP_008355487.1|:gi|658039800|ref|XP_008355487.1| PREDICTED: poly [ADP-ribose] polymerase 2-like isoform X1 [Malus domestica]	1.104	1.449	0.745	1.549	1.462	0.979	26	36	16	27	29	17
Contig_134781	375	gi|657995366|ref|XP_008390015.1|:gi|657995366|ref|XP_008390015.1| PREDICTED: uncharacterized protein LOC103452283, partial [Malus domestica]	0	0	0	3.293	0	0	0	0	0	2	0	0
Contig_12532	1899	gi|669017126|ref|YP_009047331.1|:gi|669017126|ref|YP_009047331.1| cytochrome c oxidase subunit 1 (mitochondrion) [Climacium americanum]	3.117	3.185	0.152	12.257	9.211	22.812	89	98	4	261	226	443
Contig_52133	346	gi|658059348|ref|XP_008365488.1|:gi|658059348|ref|XP_008365488.1| PREDICTED: WD repeat-containing protein 82-like [Malus domestica]	1.248	0	0	0	1.451	0	1	0	0	0	1	0
Contig_88638	763	gi|657949141|ref|XP_008341502.1|:gi|657949141|ref|XP_008341502.1| PREDICTED: ethylene-responsive transcription factor ERF061 [Malus domestica]	3.427	10.943	14.924	5.914	3.332	1.155	25	86	101	32	21	6
First_Contig4682	2576	gi|694361413|ref|XP_009360409.1|:gi|694361413|ref|XP_009360409.1| PREDICTED: AMP deaminase-like [Pyrus x bretschneideri]	13.663	18.084	17.605	3.625	5.866	2.085	379	531	440	74	137	40
Contig_83282	717	gi|694373126|ref|XP_009363769.1|:gi|694373126|ref|XP_009363769.1| PREDICTED: peregrin-like isoform X2 [Pyrus x bretschneideri]	6.176	6.794	6.067	6.839	5.658	7.531	33	38	29	27	26	29
Contig_164877	291	gi|694452898|ref|XP_009351295.1|:gi|694452898|ref|XP_009351295.1| PREDICTED: RAC-gamma serine/threonine-protein kinase-like [Pyrus x bretschneideri]	0.178	0	0	0	0	0.222	1	0	0	0	0	1
Contig_41696	495	gi|657954651|ref|XP_008368769.1|:gi|657954651|ref|XP_008368769.1| PREDICTED: solanesyl diphosphate synthase 1-like [Malus domestica]	8.533	5.171	2.774	4.864	15.591	4.902	18	11	5	7	26	7
First_Contig6305	1193	gi|694379360|ref|XP_009365872.1|:gi|694379360|ref|XP_009365872.1| PREDICTED: uncharacterized protein LOC103955695 isoform X3 [Pyrus x bretschneideri]	50.731	55.024	55.747	63.035	66.597	29.114	657	777	671	619	808	291
Contig_88184	226	gi|658046916|ref|XP_008359122.1|:gi|658046916|ref|XP_008359122.1| PREDICTED: putative pentatricopeptide repeat-containing protein At1g12700, mitochondrial [Malus domestica]	0.399	0	0	0	0	0	1	0	0	0	0	0
Contig_155300	419	-	0.968	0	1.164	0	0	0	1	0	1	0	0	0
Contig_11936	397	gi|657967404|ref|XP_008375382.1|:gi|657967404|ref|XP_008375382.1| PREDICTED: RNA-binding protein 5-B-like isoform X3 [Malus domestica]	14.639	18.162	9.384	15.351	12.598	16.067	21	28	12	16	17	17
Contig_161663	345	-	0	0	0	14.331	3.819	0	0	0	0	6	2	0
Contig_87538	266	gi|694381100|ref|XP_009366647.1|:gi|694381100|ref|XP_009366647.1| PREDICTED: uridine nucleosidase 1-like isoform X2 [Pyrus x bretschneideri]	0	1.524	4.338	1.379	13.566	6.451	0	5	12	3	36	13
First_Contig13223	280	gi|694413547|ref|XP_009335031.1|:gi|694413547|ref|XP_009335031.1| PREDICTED: uncharacterized protein LOC103927803 [Pyrus x bretschneideri]	3.098	3.448	2.872	3.091	1.847	0.954	14	17	12	10	7	3
Contig_17169	852	gi|658006827|ref|XP_008338584.1|:gi|658006827|ref|XP_008338584.1| PREDICTED: protein OS-9-like [Malus domestica]	114.468	126.356	136.399	77.699	39.401	58.489	906	1082	990	452	271	356
Contig_153329	388	-	0.843	0	1.023	0	0	1.255	1	0	1	0	0	1
Contig_127071	256	-	0.605	0	0	0	1.113	0	2	0	0	0	3	0
Contig_49474	244	-	0.253	0.249	0	0.346	0.924	2.391	1	1	0	1	3	7
Contig_141641	399	gi|657993351|ref|XP_008388960.1|:gi|657993351|ref|XP_008388960.1| PREDICTED: DNA polymerase zeta catalytic subunit-like [Malus domestica]	0.798	0	0	0	6.154	0	1	0	0	0	6	0
Contig_16124	471	gi|694353490|ref|XP_009358168.1|:gi|694353490|ref|XP_009358168.1| PREDICTED: uncharacterized protein At1g32220, chloroplastic isoform X2 [Pyrus x bretschneideri]	24.964	21.75	23.765	14.581	7.498	16.712	62	58	54	26	16	29
Contig_23958	2037	gi|694431292|ref|XP_009343084.1|:gi|694431292|ref|XP_009343084.1| PREDICTED: polyubiquitin isoform X1 [Pyrus x bretschneideri]	27.657	30.675	29.365	60.766	88.873	30.316	699	839	688	1136	1958	547
First_Contig23685	507	-	0	0	0	0.744	0.307	0	0	0	0	2	1	0
Contig_189621	247	-	0	0	0	0	0.889	0	0	0	0	0	3	0
Contig_67567	636	-	5.745	1.506	6.223	1.607	0.959	0	15	4	14	3	2	0
Contig_125195	206	-	0	0	0	0	1.328	0	0	0	0	0	2	0
Contig_149964	419	-	0	9.225	3.631	0	16.41	32.882	0	9	3	0	13	25
Contig_138429	212	gi|657980110|ref|XP_008382034.1|:gi|657980110|ref|XP_008382034.1| PREDICTED: uncharacterized protein LOC103444863 [Malus domestica]	10.62	14.983	14.519	27.003	12.731	41.132	49	78	66	91	54	124
Contig_118927	201	-	0	0	0	0	6.303	0	0	0	0	0	11	0
Contig_181590	361	-	0	0	4.535	0	1.583	0	0	0	3	0	1	0
Second_Contig2281	970	-	3.642	2.811	2.536	3.431	3.46	0	32	26	20	22	25	0
Contig_166409	461	-	0	0	0.975	1.827	0.528	0	0	0	2	3	1	0
Contig_191786	256	-	0	0	0	0	0	0.781	0	0	0	0	0	3
Contig_26206	2084	gi|658041841|ref|XP_008356535.1|:gi|658041841|ref|XP_008356535.1| PREDICTED: uncharacterized protein LOC103420252 [Malus domestica]	1.109	1.169	0.731	0.427	1.74	0.174	29	32	17	8	37	3
Contig_151505	384	-	6.524	0	0	0	0	0	6	0	0	0	0	0
Contig_196087	339	-	0	0	0	0	0	6.196	0	0	0	0	0	3
First_Contig1023	2589	gi|658032394|ref|XP_008351703.1|:gi|658032394|ref|XP_008351703.1| PREDICTED: uncharacterized protein LOC103415127 [Malus domestica]	16.903	21.594	23.652	17.429	20.33	21.732	509	728	681	398	554	491
Contig_34146	2807	-	0.53	0.364	0.724	2.579	2.296	0.293	18	13	22	64	64	7
Contig_162458	631	gi|694332943|ref|XP_009357084.1|:gi|694332943|ref|XP_009357084.1| PREDICTED: secretory carrier-associated membrane protein 1-like isoform X1 [Pyrus x bretschneideri]	0.507	0.161	0.372	0.464	0	0	3	1	2	2	0	0
Contig_43030	755	gi|694405991|ref|XP_009377824.1|:gi|694405991|ref|XP_009377824.1| PREDICTED: uncharacterized protein LOC103966392 [Pyrus x bretschneideri]	5.912	7.253	3.937	9.071	4.914	3.776	46	62	29	54	37	23
Contig_427	616	gi|694420499|ref|XP_009338154.1|:gi|694420499|ref|XP_009338154.1| PREDICTED: monothiol glutaredoxin-S16, chloroplastic-like [Pyrus x bretschneideri]	147.716	127.027	118.154	217.374	140.204	181.283	1064	954	762	1120	881	907
Contig_169137	388	gi|694422260|ref|XP_009338958.1|:gi|694422260|ref|XP_009338958.1| PREDICTED: RING-H2 finger protein ATL66-like [Pyrus x bretschneideri]	2.432	0	0	0	0	0	4	0	0	0	0	0
First_Contig1918	3232	gi|657994880|ref|XP_008389756.1|:gi|657994880|ref|XP_008389756.1| PREDICTED: RNA-binding protein FUS-like [Malus domestica]	27.54	29.689	29.222	32.936	28.327	24.045	1458	1690	1417	1291	1346	942
First_Contig25334	1299	gi|658048355|ref|XP_008359865.1|:gi|658048355|ref|XP_008359865.1| PREDICTED: cyclin-H1-1-like [Malus domestica]	25.456	19.873	22.468	32.386	15.122	22.488	390	330	320	363	199	236
Contig_19985	259	gi|657983072|ref|XP_008383603.1|:gi|657983072|ref|XP_008383603.1| PREDICTED: protein transport protein Sec61 subunit alpha-like [Malus domestica]	0	0	0	0	0.931	0	0	0	0	0	2	0
First_Contig4580	323	gi|657980619|ref|XP_008382303.1|:gi|657980619|ref|XP_008382303.1| PREDICTED: SUMO-activating enzyme subunit 2 [Malus domestica]	32.146	25.97	21.761	33.544	37.001	20.062	26	21	15	18	26	11
Contig_27378	698	gi|694331377|ref|XP_009356366.1|:gi|694331377|ref|XP_009356366.1| PREDICTED: 26S proteasome non-ATPase regulatory subunit 10 [Pyrus x bretschneideri]	35.208	32.4	32.915	17.328	24.044	34.455	240	231	204	87	151	181
Contig_119826	770	gi|657951639|ref|XP_008353830.1|:gi|657951639|ref|XP_008353830.1| PREDICTED: uncharacterized protein LOC103417392 isoform X4 [Malus domestica]	1.074	0.499	0	0	0	0	8	4	0	0	0	0
Contig_128809	252	-	0	0	1.659	0	0	0	0	0	5	0	0	0
Contig_186729	304	-	0	0	0	1.823	0	0	0	0	0	4	0	0
Contig_160610	278	-	0	0	0	1.065	0	0	0	0	0	2	0	0
Contig_182529	662	gi|658062403|ref|XP_008367101.1|:gi|658062403|ref|XP_008367101.1| PREDICTED: LOW QUALITY PROTEIN: probable mitochondrial chaperone BCS1-A [Malus domestica]	0	0	0.488	0.302	2.965	54.034	0	0	2	1	11	170
Contig_68483	204	-	1.537	0.364	1.26	0	0	0	4	1	3	0	0	0
Contig_188401	276	-	0	0	0	0	1.075	0	0	0	0	0	2	0
First_Contig14715	2136	gi|645306173|ref|XP_008246020.1|:gi|645306173|ref|XP_008246020.1| PREDICTED: uncharacterized protein LOC103344174 [Prunus mume]	33.343	37.173	40.389	76.401	84.277	51.575	894	1072	988	1520	1950	1007
Contig_131444	395	-	6.252	0	0	3.433	0	0	8	0	0	3	0	0
First_Contig18395	674	gi|694397410|ref|XP_009373957.1|:gi|694397410|ref|XP_009373957.1| PREDICTED: protein transport protein SEC23-like isoform X2 [Pyrus x bretschneideri]	6.502	16.188	11.367	13.935	16.537	9.925	34	87	51	52	71	37
Contig_160185	210	-	0	0	0	0	0	3.01	0	0	0	0	0	3
Contig_138465	307	-	0	0	0	0	0	2.456	0	0	0	0	0	1
Contig_119410	656	gi|525507324|ref|NP_001267702.1|:gi|525507324|ref|NP_001267702.1| probable xyloglucan endotransglucosylase/hydrolase protein 23-like precursor [Cucumis sativus]	0.208	2.004	0.473	1.752	0.742	0.287	1	10	2	6	3	1
Contig_6807	237	-	1.862	2.243	1.076	1.235	3.903	7.086	4	5	2	2	7	11
Contig_187827	397	-	0	0	0	0	2.766	0	0	0	0	0	3	0
Contig_186093	479	-	0	0	0	0.722	0	0	0	0	0	1	0	0
Contig_181505	298	gi|694446508|ref|XP_009349597.1|:gi|694446508|ref|XP_009349597.1| PREDICTED: LRR receptor-like serine/threonine-protein kinase ERL2, partial [Pyrus x bretschneideri]	0	0	1.298	0	0	0	0	0	5	0	0	0
Contig_179602	376	-	0	0	0	0	0	3.621	0	0	0	0	0	3
First_Contig13692	3267	gi|694427594|ref|XP_009341420.1|:gi|694427594|ref|XP_009341420.1| PREDICTED: epsin-3-like [Pyrus x bretschneideri]	4.037	6.013	5.229	2.376	1.621	2.733	137	215	161	60	47	68
First_Contig14946	1050	gi|694353019|ref|XP_009358020.1|:gi|694353019|ref|XP_009358020.1| PREDICTED: CRIB domain-containing protein RIC7-like [Pyrus x bretschneideri]	1.07	0.218	0.422	0.63	1.409	0.33	14	3	5	6	16	3
Contig_121081	357	-	0	0	0	0	0	5.998	0	0	0	0	0	3
Contig_157997	350	-	2.942	1.558	0	0	0	0	2	1	0	0	0	0
Contig_50572	336	gi|694440660|ref|XP_009347136.1|:gi|694440660|ref|XP_009347136.1| PREDICTED: cellulose synthase-like protein H1 [Pyrus x bretschneideri]	14.293	39.934	65.367	3.636	4.173	39.548	11	31	43	2	3	23
Contig_186033	302	-	0	0	0	1.718	0	0	0	0	0	4	0	0
Contig_15449	907	gi|658015659|ref|XP_008343163.1|:gi|658015659|ref|XP_008343163.1| PREDICTED: TMV resistance protein N-like isoform X2 [Malus domestica]	4.424	1.732	1.462	3.265	2.054	0	34	14	10	18	13	0
Contig_129914	310	gi|657989105|ref|XP_008386739.1|:gi|657989105|ref|XP_008386739.1| PREDICTED: probable galacturonosyltransferase-like 7 [Malus domestica]	1.508	4.475	1.76	15.26	4.791	0	1	3	1	7	3	0
First_Contig3840	2465	gi|657975156|ref|XP_008379420.1|:gi|657975156|ref|XP_008379420.1| PREDICTED: uncharacterized protein LOC103442414 isoform X2 [Malus domestica]	15.071	15.868	15.946	20.225	21.473	12.547	521	590	506	514	640	303
Contig_105936	204	gi|694328204|ref|XP_009354923.1|:gi|694328204|ref|XP_009354923.1| PREDICTED: poly [ADP-ribose] polymerase 1-like [Pyrus x bretschneideri]	0	0	0	0.472	0	0	0	0	0	1	0	0
First_Contig12165	1491	gi|658005786|ref|XP_008338045.1|:gi|658005786|ref|XP_008338045.1| PREDICTED: uncharacterized protein LOC103401109 isoform X1 [Malus domestica]	16.375	14.137	13.994	7.754	6.751	12.233	316	285	240	109	111	164
Contig_61687	581	gi|658057252|ref|XP_008364396.1|:gi|658057252|ref|XP_008364396.1| PREDICTED: MATH domain-containing protein At5g43560-like [Malus domestica]	7.942	10.764	11.111	11.398	8.264	17.405	18	25	22	20	16	33
First_Contig21842	378	-	3.909	2.681	1.586	5.555	0	10.363	3	2	1	3	0	6
Contig_101412	516	-	0	0.214	1.487	0.324	0.773	2.704	0	1	6	1	3	8
Contig_54707	330	gi|657988628|ref|XP_008386493.1|:gi|657988628|ref|XP_008386493.1| PREDICTED: uncharacterized protein LOC103448999 [Malus domestica]	26.239	18.344	30.493	54.439	69.35	0	20	14	20	27	45	0
Contig_142412	287	gi|658014363|ref|XP_008342503.1|:gi|658014363|ref|XP_008342503.1| PREDICTED: SNF2 domain-containing protein CLASSY 3-like [Malus domestica]	0	0	0	0.727	0	0	0	0	0	2	0	0
Contig_113711	359	gi|657961469|ref|XP_008372329.1|:gi|657961469|ref|XP_008372329.1| PREDICTED: iron-sulfur protein NUBPL-like [Malus domestica]	1.655	0	0	0	0.982	9.47	2	0	0	0	1	8
First_Contig15910	1491	gi|694426173|ref|XP_009340780.1|:gi|694426173|ref|XP_009340780.1| PREDICTED: dehydration-responsive element-binding protein 2F-like [Pyrus x bretschneideri]	6.433	4	4.542	3.132	3.385	2.35	124	82	80	45	58	34
Contig_25027	1122	gi|595799788|ref|XP_007201579.1|:gi|595799788|ref|XP_007201579.1| hypothetical protein PRUPE_ppa019080mg [Prunus persica]	1.831	3.553	3.757	2.556	1.681	6.021	20	40	36	20	15	48
Contig_40536	546	gi|645228386|ref|XP_008220970.1|:gi|645228386|ref|XP_008220970.1| PREDICTED: protein NRT1/ PTR FAMILY 8.3-like [Prunus mume]	79.559	136.576	127.718	50.458	46.359	60.59	295	514	406	128	146	160
Contig_181434	340	-	0	0	4.745	0	0	0	0	0	2	0	0	0
Contig_114009	1179	gi|658309764|ref|NP_001280833.1|:gi|658309764|ref|NP_001280833.1| (3S,6E)-nerolidol synthase 1-like [Malus domestica]	1.619	1.065	0.451	0.444	0	0	20	14	5	4	0	0
First_Contig22665	835	-	2.485	2.633	2.06	1.707	1.057	8.909	14	15	10	7	5	40
Contig_129053	390	-	3.484	0	0	0	0	0	4	0	0	0	0	0
Contig_3270	663	gi|658001530|ref|XP_008393229.1|:gi|658001530|ref|XP_008393229.1| PREDICTED: uncharacterized protein LOC103455424 [Malus domestica]	12	10.114	13.749	20.823	20.236	15.667	71	63	73	87	101	60
Contig_156197	702	-	0	0	0	0.92	0.563	1.642	0	0	0	3	2	5
First_Contig20049	753	gi|657980882|ref|XP_008382446.1|:gi|657980882|ref|XP_008382446.1| PREDICTED: pentatricopeptide repeat-containing protein At4g35130, chloroplastic [Malus domestica]	1.318	1.229	1.632	1.335	1.529	2.169	8	8	9	6	8	9
Contig_145665	244	-	0	0	0	0.438	0	0	0	0	0	1	0	0
Contig_51670	236	gi|657964028|ref|XP_008373636.1|:gi|657964028|ref|XP_008373636.1| PREDICTED: putative methyltransferase NSUN5 [Malus domestica]	0.618	0.285	0.329	0	0.342	0.401	2	1	1	0	1	1
Contig_5225	2065	gi|657971662|ref|XP_008377622.1|:gi|657971662|ref|XP_008377622.1| PREDICTED: U2 snRNP-associated SURP motif-containing protein-like isoform X1 [Malus domestica]	10.581	10.631	9.792	6.618	6.238	9.343	241	259	204	110	121	154
Contig_75190	1076	-	0.459	0.606	2.715	1.696	2.79	3.976	3	4	15	8	14	18
Contig_104054	487	-	5.413	1.157	1.832	1.111	3.728	1.093	14	3	4	2	8	2
Contig_99698	561	-	7.31	1.89	3.591	7.009	21.423	3.982	19	5	8	13	45	7
Contig_75119	328	gi|590707250|ref|XP_007047952.1|:gi|590707250|ref|XP_007047952.1| RAB GTPase H1E isoform 2, partial [Theobroma cacao]	60.324	69.901	62.401	29.631	21.693	11.769	41	48	37	13	13	6
First_Contig408	3030	gi|658062027|ref|XP_008366900.1|:gi|658062027|ref|XP_008366900.1| PREDICTED: LOW QUALITY PROTEIN: receptor-like protein 12 [Malus domestica]	10.079	0.981	1.775	19.705	2.138	150.696	335	34	52	468	55	3384
Contig_112203	407	-	5.797	0.956	4.645	9.803	5.945	1.542	6	1	4	7	5	1
Contig_118056	401	-	6.803	3.028	8.163	50.939	13.843	4.697	9	4	9	44	15	4
Contig_46244	331	gi|694375796|ref|XP_009364497.1|:gi|694375796|ref|XP_009364497.1| PREDICTED: sec-independent protein translocase protein TATA, chloroplastic [Pyrus x bretschneideri]	62.933	35.883	38.613	45.254	41.796	29.695	59	33	30	27	34	20
Second_Contig3067	1079	gi|658055078|ref|XP_008363291.1|:gi|658055078|ref|XP_008363291.1| PREDICTED: uncharacterized protein LOC103426991 [Malus domestica]	3.123	7.995	7.508	2.034	11.478	10.193	30	85	69	15	98	69
Contig_108181	744	gi|694375293|ref|XP_009364363.1|:gi|694375293|ref|XP_009364363.1| PREDICTED: E3 ubiquitin-protein ligase RING1-like [Pyrus x bretschneideri]	1.042	0.397	1.164	1.151	1.642	1.947	5	2	5	4	7	7
Contig_32303	1146	gi|694426393|ref|XP_009340879.1|:gi|694426393|ref|XP_009340879.1| PREDICTED: secoisolariciresinol dehydrogenase-like [Pyrus x bretschneideri]	1.619	0.652	1.152	0.969	0.852	0.363	14	6	9	6	6	2
Contig_23416	2409	gi|658005378|ref|XP_008337834.1|:gi|658005378|ref|XP_008337834.1| PREDICTED: probable polygalacturonase [Malus domestica]	17.315	17.444	17.456	15.28	16.522	19.215	576	608	516	379	476	462
Contig_7327	292	-	1.126	0.845	0	0.779	1.796	0	4	3	0	2	5	0
Contig_118586	379	gi|593686528|ref|XP_007143935.1|:gi|593686528|ref|XP_007143935.1| hypothetical protein PHAVU_007G114800g [Phaseolus vulgaris]	1.539	0	0	13.031	0	0	2	0	0	12	0	0
Contig_194500	266	-	0	0	0	0	0	0.702	0	0	0	0	0	3
First_Contig8066	1113	gi|657959788|ref|XP_008371447.1|:gi|657959788|ref|XP_008371447.1| PREDICTED: uncharacterized protein At4g18490 [Malus domestica]	15.684	4.883	7.379	13.237	3.592	1.581	202	66	86	123	39	14
First_Contig363	1447	gi|658062522|ref|XP_008367161.1|:gi|658062522|ref|XP_008367161.1| PREDICTED: LIMR family protein At5g01460 [Malus domestica]	41.423	43.272	41.924	49.511	37.382	61.456	769	880	729	687	636	875
Contig_23694	712	gi|694436294|ref|XP_009345261.1|:gi|694436294|ref|XP_009345261.1| PREDICTED: zinc finger protein GIS2-like [Pyrus x bretschneideri]	9.822	12.765	9.075	11.219	14.974	7.105	65	91	55	55	96	34
Contig_37280	293	gi|694425723|ref|XP_009340570.1|:gi|694425723|ref|XP_009340570.1| PREDICTED: cell number regulator 6-like [Pyrus x bretschneideri]	2.01	0	0.236	0	0.244	0.552	9	0	1	0	1	2
Contig_115900	299	-	1.502	0	0	0	0	0	1	0	0	0	0	0
Contig_157663	338	-	1.492	0	0	2.18	0	2.27	1	0	0	1	0	1
First_Contig24842	832	gi|694398289|ref|XP_009374327.1|:gi|694398289|ref|XP_009374327.1| PREDICTED: probable serine/threonine-protein kinase At5g41260 isoform X1 [Pyrus x bretschneideri]	5.499	5.759	5.198	6.089	8.408	4.636	56	64	50	44	74	35
Contig_51724	1085	gi|694412208|ref|XP_009334437.1|:gi|694412208|ref|XP_009334437.1| PREDICTED: glutathione S-transferase DHAR3, chloroplastic-like [Pyrus x bretschneideri]	29.537	45.554	40.961	23.456	23.97	25.095	324	528	409	188	224	194
Contig_54610	1171	-	0.842	0.432	0.102	0.883	1.005	0	9	5	1	7	9	0
Second_Contig709	2836	gi|694436474|ref|XP_009345341.1|:gi|694436474|ref|XP_009345341.1| PREDICTED: V-type proton ATPase catalytic subunit A [Pyrus x bretschneideri]	148.301	155.516	152.675	128.739	134.522	96.101	5203	5846	4878	3278	4045	2409
First_Contig7507	389	-	5.083	5.683	5.057	5.146	9.307	0.98	7	8	6	5	11	1
First_Contig6854	605	-	28.602	29.793	29.437	14.353	16.708	3.917	142	157	135	50	71	14
First_Contig9629	1604	gi|694332779|ref|XP_009357010.1|:gi|694332779|ref|XP_009357010.1| PREDICTED: endo-1,3(4)-beta-glucanase 2-like [Pyrus x bretschneideri]	5.22	3.33	3.081	0.644	1.093	1.05	128	91	73	12	25	20
Contig_140002	1235	-	0.942	0.179	0.423	0.521	0.571	1.89	10	2	4	4	5	14
Contig_45801	773	gi|658053810|ref|XP_008362663.1|:gi|658053810|ref|XP_008362663.1| PREDICTED: armadillo repeat-containing kinesin-like protein 1 isoform X1 [Malus domestica]	10.519	9.902	11.111	16.942	13.968	12.007	72	72	69	79	78	52
Contig_70316	285	-	0	0	0	0.466	1.666	5.289	0	0	0	1	4	10
First_Contig4941	1244	gi|595850125|ref|XP_007209861.1|:gi|595850125|ref|XP_007209861.1| hypothetical protein PRUPE_ppa003736mg [Prunus persica]	29.965	27.944	21.513	18.618	31.212	20.58	309	298	198	141	269	150
Contig_185388	426	gi|694435948|ref|XP_009345105.1|:gi|694435948|ref|XP_009345105.1| PREDICTED: LOW QUALITY PROTEIN: transcription factor bHLH130-like [Pyrus x bretschneideri]	0	0	0	0.894	0	0	0	0	0	2	0	0
Contig_186442	337	-	0	0	0	4.952	1.993	0	0	0	0	2	1	0
Contig_156982	531	-	0.747	0.752	0	0	0	0	2	2	0	0	0	0
First_Contig22035	281	-	0	0.434	0	1.242	0	0	0	1	0	2	0	0
Contig_166171	847	gi|357436159|ref|XP_003588355.1|:gi|357436159|ref|XP_003588355.1| Mitochondrial protein, putative [Medicago truncatula]	0	0.614	0.975	0.572	2.642	1.546	0	3	4	2	10	5
Contig_79181	340	-	1.419	0	0	0	0	0	1	0	0	0	0	0
Contig_39208	276	-	0	0	0	0	0	5.577	0	0	0	0	0	22
Contig_90542	259	gi|694426994|ref|XP_009341154.1|:gi|694426994|ref|XP_009341154.1| PREDICTED: small G protein signaling modulator 1 isoform X1 [Pyrus x bretschneideri]	0	0.933	0.727	0.439	0	0	0	3	2	1	0	0
Contig_183839	318	-	0	0	0	0	8.625	10.13	0	0	0	0	2	2
Contig_41276	217	-	0	0	0	0	0.778	0	0	0	0	0	3	0
Contig_193572	230	-	0	0	0	0	0	1.644	0	0	0	0	0	3
Contig_42749	633	gi|657949398|ref|XP_008342957.1|:gi|657949398|ref|XP_008342957.1| PREDICTED: polygalacturonate 4-alpha-galacturonosyltransferase [Malus domestica]	0.215	0.799	0.468	0.871	0.497	0	1	4	2	3	2	0
Contig_14929	1221	gi|658039417|ref|XP_008355281.1|:gi|658039417|ref|XP_008355281.1| PREDICTED: receptor-like protein 12 [Malus domestica]	4.973	1.54	2.757	6.058	1.729	0	60	19	29	53	17	0
Contig_61361	1414	gi|694381608|ref|XP_009366871.1|:gi|694381608|ref|XP_009366871.1| PREDICTED: uncharacterized protein LOC103956576 [Pyrus x bretschneideri]	3.926	3.844	2.316	1.166	0.964	0.159	37	37	19	8	7	1
Contig_192508	276	gi|449466683|ref|XP_004151055.1|:gi|449466683|ref|XP_004151055.1| PREDICTED: methyl-accepting chemotaxis protein II-like [Cucumis sativus]	0	0	0	0	0	1.472	0	0	0	0	0	5
First_Contig18033	357	gi|694358071|ref|XP_009359461.1|:gi|694358071|ref|XP_009359461.1| PREDICTED: uncharacterized protein LOC103950034 [Pyrus x bretschneideri]	3.288	1.59	0	4.659	0	0	4	2	0	4	0	0
Contig_36618	918	gi|657962928|ref|XP_008373067.1|:gi|657962928|ref|XP_008373067.1| PREDICTED: uncharacterized protein LOC103436419 [Malus domestica]	2.214	0.934	1.183	1.348	1.221	0.972	22	10	11	10	11	7
Contig_118767	285	-	0	0.293	0	0	0	0	0	1	0	0	0	0
Contig_43708	383	-	0.71	2.095	3.287	4.253	1.693	1.069	1	3	4	4	2	1
Contig_193543	428	gi|586736381|ref|XP_006850207.1|:gi|586736381|ref|XP_006850207.1| hypothetical protein AMTR_s00022p00251070 [Amborella trichopoda]	0	0	0	0	0	3.797	0	0	0	0	0	5
Contig_144028	217	gi|657961493|ref|XP_008372340.1|:gi|657961493|ref|XP_008372340.1| PREDICTED: uncharacterized protein LOC103435714 [Malus domestica]	0	0	0	0	0	0.467	0	0	0	0	0	1
Contig_25699	533	gi|657959882|ref|XP_008371498.1|:gi|657959882|ref|XP_008371498.1| PREDICTED: uncharacterized protein LOC103434901 [Malus domestica]	0	0	0.443	0	0.226	9.239	0	0	2	0	1	31
Contig_105753	293	-	0.704	0.228	0	0	0.595	1.006	3	1	0	0	2	3
First_Contig9986	290	gi|657998488|ref|XP_008391649.1|:gi|657998488|ref|XP_008391649.1| PREDICTED: probable pre-mRNA-splicing factor ATP-dependent RNA helicase [Malus domestica]	0.861	1.178	1.842	2.961	0.749	3.331	4	6	8	10	3	11
Contig_128058	274	-	0.818	2.26	3.599	1.694	0	5.478	2	6	8	3	0	9
Contig_153482	411	gi|694372460|ref|XP_009363572.1|:gi|694372460|ref|XP_009363572.1| PREDICTED: probable LRR receptor-like serine/threonine-protein kinase At2g28960 [Pyrus x bretschneideri]	0	1.748	0	0	0	0	0	4	0	0	0	0
Contig_180147	429	-	0	0	0	3.802	1.098	0	0	0	0	3	1	0
First_Contig249	335	gi|694427250|ref|XP_009341261.1|:gi|694427250|ref|XP_009341261.1| PREDICTED: serine/arginine-rich splicing factor RS41-like isoform X3 [Pyrus x bretschneideri]	37.256	45.997	49.76	42.945	14.963	24.615	42	52	49	32	15	19
Contig_119747	472	-	1.716	0	2.71	0	0	0	3	0	4	0	0	0
Contig_155916	254	-	0	0	0	0	1.719	0	0	0	0	0	3	0
Contig_74378	633	gi|694417008|ref|XP_009336600.1|:gi|694417008|ref|XP_009336600.1| PREDICTED: CTL-like protein DDB_G0274487 [Pyrus x bretschneideri]	4.937	6.771	4.828	5.304	3.196	1.787	21	30	18	17	12	6
Contig_85047	603	gi|694445086|ref|XP_009349014.1|:gi|694445086|ref|XP_009349014.1| PREDICTED: zinc finger protein CONSTANS-LIKE 14-like [Pyrus x bretschneideri]	3.517	2.926	4.676	6.376	3.963	3.863	17	15	20	21	15	12
Contig_150770	318	-	0	6.017	0	0	0	0	0	2	0	0	0	0
Contig_51990	515	gi|694408818|ref|XP_009379064.1|:gi|694408818|ref|XP_009379064.1| PREDICTED: Werner syndrome ATP-dependent helicase-like [Pyrus x bretschneideri]	6.309	3.884	3.203	4.155	1.95	0.376	26	17	12	12	7	1
Contig_39422	1157	gi|694398137|ref|XP_009374260.1|:gi|694398137|ref|XP_009374260.1| PREDICTED: probable LRR receptor-like serine/threonine-protein kinase At3g47570 [Pyrus x bretschneideri]	3.182	3.624	4.479	9.923	4.146	0.574	50	60	63	110	55	6
Contig_191872	302	-	0	0	0	0	0	27.03	0	0	0	0	0	7
Contig_134128	463	-	0	5.887	7.031	0	60.592	7.169	0	13	13	0	99	9
Contig_83165	606	-	0.772	1.515	1.791	0	1.314	2.917	3	6	6	0	4	7
Contig_2141	738	gi|694386132|ref|XP_009368868.1|:gi|694386132|ref|XP_009368868.1| PREDICTED: thylakoid lumenal 16.5 kDa protein, chloroplastic-like [Pyrus x bretschneideri]	186.279	138.793	139.775	56.977	55.77	34.573	1402	1129	984	306	378	183
Contig_153699	470	gi|658026384|ref|XP_008348614.1|:gi|658026384|ref|XP_008348614.1| PREDICTED: targeting protein for Xklp2-like [Malus domestica]	1.366	0	0	0	0	0	4	0	0	0	0	0
First_Contig24742	542	-	0.726	0.353	1.694	3.095	0.894	1.564	2	1	4	6	2	3
First_Contig1862	2266	gi|657976494|ref|XP_008380134.1|:gi|657976494|ref|XP_008380134.1| PREDICTED: omega-6 fatty acid desaturase, endoplasmic reticulum isozyme 2 [Malus domestica]	172.661	132.62	137.825	363.238	299.064	149.895	3979	3267	2913	6345	6073	2766
First_Contig20875	1049	gi|694329277|ref|XP_009355405.1|:gi|694329277|ref|XP_009355405.1| PREDICTED: septin and tuftelin-interacting protein 1 homolog 1-like [Pyrus x bretschneideri]	15.151	16.013	17.594	16.223	18.117	12.358	110	122	114	89	115	69
First_Contig8881	1665	gi|657975294|ref|XP_008379493.1|:gi|657975294|ref|XP_008379493.1| PREDICTED: protein trichome birefringence-like 19 [Malus domestica]	8.698	8.472	6.842	0.241	0	0.339	151	154	105	3	0	4
Contig_138131	544	-	0.948	0.307	1.1	4.518	0.398	0.448	3	1	3	10	1	1
Contig_28324	1310	gi|657988032|ref|XP_008386183.1|:gi|657988032|ref|XP_008386183.1| PREDICTED: proton pump-interactor 1-like [Malus domestica]	10.439	11.133	11.665	17.131	13.867	11.578	123	139	126	144	132	93
Second_Contig64	2429	gi|694407101|ref|XP_009378313.1|:gi|694407101|ref|XP_009378313.1| PREDICTED: protein NSP-INTERACTING KINASE 1-like [Pyrus x bretschneideri]	27.352	30.71	29.26	23.936	17.822	10.593	926	1119	909	600	520	257
Contig_151460	493	gi|658036727|ref|XP_008353916.1|:gi|658036727|ref|XP_008353916.1| PREDICTED: uncharacterized protein LOC103417515 [Malus domestica]	1.06	0	0	1.541	0	1.675	2	0	0	2	0	2
First_Contig9244	284	gi|657955111|ref|XP_008369017.1|:gi|657955111|ref|XP_008369017.1| PREDICTED: magnesium/proton exchanger [Malus domestica]	0	0.217	0	0	0	0.322	0	1	0	0	0	1
Contig_97085	643	gi|694407226|ref|XP_009378365.1|:gi|694407226|ref|XP_009378365.1| PREDICTED: uncharacterized protein LOC103966867 [Pyrus x bretschneideri]	0	0	0.417	0	0.417	0.988	0	0	1	0	1	2
Contig_167541	290	-	0	0.898	0	0	0	0	0	4	0	0	0	0
First_Contig14350	284	gi|657995045|ref|XP_008389840.1|:gi|657995045|ref|XP_008389840.1| PREDICTED: U-box domain-containing protein 6 [Malus domestica]	0.941	0.594	0.71	0	0	1.951	3	2	2	0	0	5
Contig_191425	315	gi|308080072|ref|NP_001183795.1|:gi|308080072|ref|NP_001183795.1| hypothetical protein [Zea mays]	0	0	0	0	0	23.334	0	0	0	0	0	7
Contig_73100	400	gi|297608478|ref|NP_001061655.2|:gi|297608478|ref|NP_001061655.2| Os08g0369300 [Oryza sativa Japonica Group]	0.599	0.563	0	0	0	0	1	1	0	0	0	0
Contig_55964	404	gi|694317391|ref|XP_009338101.1|:gi|694317391|ref|XP_009338101.1| PREDICTED: protein LONGIFOLIA 2 [Pyrus x bretschneideri]	1.806	1.871	0	0	4.632	0	1	1	0	0	2	0
Contig_137896	273	-	0	0	0	0.524	0.927	0	0	0	0	1	2	0
First_Contig10834	1875	gi|694412580|ref|XP_009334600.1|:gi|694412580|ref|XP_009334600.1| PREDICTED: uncharacterized protein LOC103927405 [Pyrus x bretschneideri]	17.082	11.865	10.263	5.205	8.521	2.275	343	253	187	79	149	35
Contig_85061	310	gi|658044062|ref|XP_008357677.1|:gi|658044062|ref|XP_008357677.1| PREDICTED: ion channel DMI1-like [Malus domestica]	4.831	0	0	18.426	5.777	0	2	0	0	5	2	0
Contig_135235	504	-	1.379	0.327	0	1.987	0.832	0	4	1	0	4	2	0
Contig_167730	599	-	0.196	0	0	0.825	0.644	0	1	0	0	3	3	0
Contig_42495	556	gi|658005802|ref|XP_008338052.1|:gi|658005802|ref|XP_008338052.1| PREDICTED: ATPase family gene 2 protein-like [Malus domestica]	3.279	3.808	4.59	0.472	1.439	0	19	24	25	2	8	0
First_Contig17360	305	gi|658014085|ref|XP_008342353.1|:gi|658014085|ref|XP_008342353.1| PREDICTED: two-pore potassium channel 3-like [Malus domestica]	10.812	2.077	0	0	15.09	29.603	5	1	0	0	7	11
Contig_25568	827	gi|658047506|ref|XP_008359434.1|:gi|658047506|ref|XP_008359434.1| PREDICTED: glutamate receptor 2.8-like [Malus domestica]	0.128	4.094	3.252	0	3.103	0	1	34	23	0	20	0
Contig_96992	249	gi|657973236|ref|XP_008378408.1|:gi|657973236|ref|XP_008378408.1| PREDICTED: DNA-damage-repair/toleration protein DRT100-like [Malus domestica]	0.297	0	0	0	0	0	1	0	0	0	0	0
Contig_97267	340	-	0	0	6.791	0	0	0	0	0	3	0	0	0
First_Contig14736	319	gi|694388223|ref|XP_009369827.1|:gi|694388223|ref|XP_009369827.1| PREDICTED: probable receptor protein kinase TMK1 [Pyrus x bretschneideri]	20.707	14.676	7.766	10.311	23.513	2.095	16	11	5	5	16	1
Contig_93141	510	gi|694404853|ref|XP_009377290.1|:gi|694404853|ref|XP_009377290.1| PREDICTED: WD repeat-containing protein 25 [Pyrus x bretschneideri]	4.616	4.397	5.801	3.879	1.154	2.293	22	23	26	13	5	7
Contig_73320	275	gi|694374070|ref|XP_009364039.1|:gi|694374070|ref|XP_009364039.1| PREDICTED: pleiotropic drug resistance protein 1-like [Pyrus x bretschneideri]	0	0	0	0	0	0.306	0	0	0	0	0	1
Contig_162561	462	-	1.098	0.353	0	0	0	0	3	1	0	0	0	0
First_Contig19867	1127	gi|657975586|ref|XP_008379646.1|:gi|657975586|ref|XP_008379646.1| PREDICTED: uncharacterized protein LOC103442619 [Malus domestica]	3.637	3.044	3.105	0.847	1.189	0.266	42	37	32	7	11	2
Contig_9958	1492	gi|657958361|ref|XP_008370702.1|:gi|657958361|ref|XP_008370702.1| PREDICTED: pentatricopeptide repeat-containing protein At3g04750, mitochondrial [Malus domestica]	2.641	2.258	3.265	9.309	9.764	7.651	47	43	53	122	154	100
Contig_161603	304	gi|645298314|ref|XP_008245830.1|:gi|645298314|ref|XP_008245830.1| PREDICTED: putative disease resistance RPP13-like protein 1, partial [Prunus mume]	0	0	0	1.377	0	0	0	0	0	4	0	0
Contig_169002	320	gi|694447221|ref|XP_009349788.1|:gi|694447221|ref|XP_009349788.1| PREDICTED: pumilio homolog 1-like [Pyrus x bretschneideri]	0	0	2.652	0	1.321	0	0	0	2	0	1	0
Contig_142860	316	-	2.901	0	0	0	0	0	1	0	0	0	0	0
Contig_187941	302	gi|255589574|ref|XP_002535010.1|:gi|255589574|ref|XP_002535010.1| two component histidine kinase, putative [Ricinus communis]	0	0	0	0	9.678	0	0	0	0	0	5	0
First_Contig11060	295	gi|657980761|ref|XP_008382383.1|:gi|657980761|ref|XP_008382383.1| PREDICTED: adenylosuccinate synthetase 2, chloroplastic-like [Malus domestica]	1.382	1.024	1.188	0.376	11.165	1.098	15	13	13	3	11	9
Contig_193165	272	gi|593799424|ref|XP_007162750.1|:gi|593799424|ref|XP_007162750.1| hypothetical protein PHAVU_001G177300g [Phaseolus vulgaris]	0	0	0	0	0	0.863	0	0	0	0	0	3
Contig_6358	602	gi|694373893|ref|XP_009363988.1|:gi|694373893|ref|XP_009363988.1| PREDICTED: uncharacterized protein LOC103953912 [Pyrus x bretschneideri]	4.292	5.817	6.529	4.124	8.697	1.909	16	22	21	11	26	5
First_Contig15053	963	gi|657998869|ref|XP_008391851.1|:gi|657998869|ref|XP_008391851.1| PREDICTED: putative pentatricopeptide repeat-containing protein At3g11460 [Malus domestica]	4.944	3.335	4.984	5.548	4.051	3.152	51	37	47	41	36	22
First_Contig973	404	gi|658309752|ref|NP_001280946.1|:gi|658309752|ref|NP_001280946.1| beta-amyrin synthase [Malus domestica]	24.947	11.389	17.569	13.305	1.576	4.823	48	23	30	19	3	7
Contig_62309	1018	gi|694441484|ref|XP_009347489.1|:gi|694441484|ref|XP_009347489.1| PREDICTED: WD repeat-containing protein 55-like [Pyrus x bretschneideri]	7.599	7.663	7.643	1.718	1.534	3.861	63	66	56	11	11	24
Contig_41811	319	gi|694325943|ref|XP_009353899.1|:gi|694325943|ref|XP_009353899.1| PREDICTED: protein prune homolog [Pyrus x bretschneideri]	6.049	5.882	6.977	8.983	2.127	2.762	3	3	3	3	1	1
Second_Contig1049	251	gi|658019131|ref|XP_008344910.1|:gi|658019131|ref|XP_008344910.1| PREDICTED: uncharacterized protein LOC103407816 [Malus domestica]	3.767	2.929	4.668	6.752	5.901	2.77	25	22	31	35	41	14
Contig_5733	1244	gi|694445972|ref|XP_009349383.1|:gi|694445972|ref|XP_009349383.1| PREDICTED: serine--tRNA ligase [Pyrus x bretschneideri]	59.311	68.481	67.858	45.673	38.502	81.109	837	1043	894	470	470	809
First_Contig20405	379	-	1.392	4.135	8.283	5.903	1.593	0	1	3	5	3	1	0
Contig_25072	750	gi|694448366|ref|XP_009350094.1|:gi|694448366|ref|XP_009350094.1| PREDICTED: glycine-rich RNA-binding protein 6, mitochondrial-like [Pyrus x bretschneideri]	3.992	3.464	3.866	3.713	3.098	5.339	32	29	28	22	21	30
Contig_163930	322	-	2.66	0	0	0	0	0	1	0	0	0	0	0
First_Contig21795	255	-	0	0.258	0	0	0.706	0	0	1	0	0	2	0
Contig_150440	362	gi|658019015|ref|XP_008344852.1|:gi|658019015|ref|XP_008344852.1| PREDICTED: probable protein phosphatase 2C 24 [Malus domestica]	0	0.895	0	0	0	0	0	1	0	0	0	0
Contig_72364	303	gi|567154665|ref|XP_006417843.1|:gi|567154665|ref|XP_006417843.1| hypothetical protein EUTSA_v10006901mg [Eutrema salsugineum]	42.451	27.975	30.034	7.063	58.26	18.419	17	11	10	19	20	5
Second_Contig2621	1255	gi|694448043|ref|XP_009350013.1|:gi|694448043|ref|XP_009350013.1| PREDICTED: glutamyl-tRNA(Gln) amidotransferase subunit A, chloroplastic/mitochondrial-like [Pyrus x bretschneideri]	10.584	8.334	8.477	5.278	7.833	7.817	168	143	126	63	116	96
Contig_156952	284	-	0	0	1.118	0	0	0.806	0	0	3	0	0	2
First_Contig23074	853	gi|658056204|ref|XP_008363855.1|:gi|658056204|ref|XP_008363855.1| PREDICTED: protein notum homolog [Malus domestica]	1.739	10.684	9.712	0.334	2.065	2.294	14	91	71	2	15	14
First_Contig25328	398	gi|658030711|ref|XP_008350808.1|:gi|658030711|ref|XP_008350808.1| PREDICTED: lipoyl synthase, chloroplastic-like isoform X1 [Malus domestica]	52.158	64.267	59.4	51.184	50.92	43.426	83	99	77	56	66	46
First_Contig24599	790	gi|658032192|ref|XP_008351595.1|:gi|658032192|ref|XP_008351595.1| PREDICTED: kelch repeat-containing protein At3g27220-like [Malus domestica]	0.925	4.441	5.524	0.951	2.435	3.268	4	20	21	3	9	10
Contig_182400	323	gi|659116890|ref|XP_008458313.1|:gi|659116890|ref|XP_008458313.1| PREDICTED: dihydrolipoyl dehydrogenase, mitochondrial-like [Cucumis melo]	0	0	1.462	0	0	0	0	0	1	0	0	0
Contig_137749	487	-	4.644	0.511	3.003	0	0	1.281	9	1	5	0	0	2
Contig_102999	343	-	10.507	43.606	27.255	6.792	54.007	49.539	7	28	15	3	29	21
Contig_181667	281	-	0	0	0	1.852	0	0	0	0	0	4	0	0
Contig_69996	708	-	0	0.657	0	0	0	0.247	0	4	0	0	0	1
Contig_88723	326	-	0	0	2.832	0	0	0	0	0	1	0	0	0
First_Contig12872	1506	gi|657957519|ref|XP_008370260.1|:gi|657957519|ref|XP_008370260.1| PREDICTED: probably inactive leucine-rich repeat receptor-like protein kinase At3g28040 [Malus domestica]	4.984	4.206	5.159	4.62	1.16	1.086	85	77	80	58	17	13
Contig_14704	281	gi|694324527|ref|XP_009353277.1|:gi|694324527|ref|XP_009353277.1| PREDICTED: glutamate receptor 3.7 isoform X2 [Pyrus x bretschneideri]	0	0.607	0	0	0	0	0	2	0	0	0	0
Contig_105952	622	gi|657959080|ref|XP_008371083.1|:gi|657959080|ref|XP_008371083.1| PREDICTED: uncharacterized protein LOC103434496 [Malus domestica]	0	0.261	0.918	0	3.701	12.644	0	1	3	0	11	32
Contig_34199	581	gi|658009671|ref|XP_008340053.1|:gi|658009671|ref|XP_008340053.1| PREDICTED: 1,4-Dihydroxy-2-naphthoyl-CoA synthase, peroxisomal-like [Malus domestica]	85.303	67.992	78.014	72.649	71.59	43.059	375	310	305	234	284	143
Contig_65794	273	gi|658029239|ref|XP_008350067.1|:gi|658029239|ref|XP_008350067.1| PREDICTED: uncharacterized protein LOC103413379 [Malus domestica]	0.176	0.488	0.38	0	0	0	1	3	2	0	0	0
Contig_1494	1447	gi|657956779|ref|XP_008369876.1|:gi|657956779|ref|XP_008369876.1| PREDICTED: probable mediator of RNA polymerase II transcription subunit 37e [Malus domestica]	65.838	85.544	86.311	23.431	34.808	27.229	1654	2417	2085	447	840	506
Contig_147312	322	-	2.005	0	0	2.877	0	0	1	0	0	1	0	0
Contig_135806	208	-	1.034	0	0	0	0	0	2	0	0	0	0	0
Contig_73738	730	-	4.923	3.198	2.59	2.032	1.336	4.375	24	16	11	7	5	14
Contig_74936	288	-	0.938	1.177	2.792	0.846	0.358	0	3	4	8	2	1	0
First_Contig3327	2089	gi|658010497|ref|XP_008340497.1|:gi|658010497|ref|XP_008340497.1| PREDICTED: phytosulfokine receptor 1 [Malus domestica]	4.008	4.158	3.818	2	2.077	2.713	106	115	90	39	46	54
First_Contig25442	871	-	0.984	0.377	0.223	1.844	2.779	6.72	5	2	1	7	12	26
Contig_110676	826	-	0	5.162	5.994	0.804	3.314	9.795	0	45	45	5	23	58
Contig_48748	267	gi|657961184|ref|XP_008372186.1|:gi|657961184|ref|XP_008372186.1| PREDICTED: protein SUPPRESSOR OF npr1-1, CONSTITUTIVE 1-like [Malus domestica]	0	0.908	0	0.66	0	0	0	4	0	2	0	0
Contig_156868	261	gi|657984931|ref|XP_008384571.1|:gi|657984931|ref|XP_008384571.1| PREDICTED: F-box protein CPR30-like [Malus domestica]	0.204	0.372	0	0.285	0	0	1	2	0	1	0	0
Contig_9792	2502	gi|694409755|ref|XP_009379502.1|:gi|694409755|ref|XP_009379502.1| PREDICTED: diacylglycerol kinase 7-like [Pyrus x bretschneideri]	39.522	36.309	31.541	15.587	17.724	21.339	1613	1629	1233	479	672	663
Contig_96292	930	gi|657957062|ref|XP_008370019.1|:gi|657957062|ref|XP_008370019.1| PREDICTED: uncharacterized protein LOC103433532 [Malus domestica]	0.413	0.821	0.945	1.515	1.652	0.61	5	11	11	14	19	6
Contig_69237	313	-	37.55	0	0	8.726	0	26.866	13	0	0	2	0	6
Second_Contig1400	1069	gi|657997837|ref|XP_008391305.1|:gi|657997837|ref|XP_008391305.1| PREDICTED: serine/threonine protein phosphatase 2A 55 kDa regulatory subunit B beta isoform-like isoform X1 [Malus domestica]	29.455	22.584	18.284	53.382	35.208	30.458	312	255	177	414	329	233
First_Contig14618	274	gi|694371051|ref|XP_009363175.1|:gi|694371051|ref|XP_009363175.1| PREDICTED: general transcription factor IIH subunit 3 [Pyrus x bretschneideri]	0	1.066	2.069	2.143	1.675	2.551	0	6	10	8	8	10
Contig_16881	231	gi|657990625|ref|XP_008387533.1|:gi|657990625|ref|XP_008387533.1| PREDICTED: uncharacterized protein LOC103449993 [Malus domestica]	0	0.266	1.569	0.396	0.341	0	0	1	5	1	1	0
First_Contig15989	343	gi|694426233|ref|XP_009340805.1|:gi|694426233|ref|XP_009340805.1| PREDICTED: nucleolar complex protein 4 homolog [Pyrus x bretschneideri]	7.416	11.599	11.108	7.884	21.921	18.5	7	11	9	5	18	12
Contig_6044	1338	gi|694373477|ref|XP_009363876.1|:gi|694373477|ref|XP_009363876.1| PREDICTED: transcription factor RF2b-like [Pyrus x bretschneideri]	2.25	2.766	0.95	4.216	1.69	1.851	26	34	10	37	17	16
Contig_51009	1132	gi|694431686|ref|XP_009343247.1|:gi|694431686|ref|XP_009343247.1| PREDICTED: ubiquitin-associated domain-containing protein 2-like [Pyrus x bretschneideri]	2.482	1.394	1.685	5.084	4.496	3.729	17	10	10	26	25	20
First_Contig13234	1146	gi|658040620|ref|XP_008355913.1|:gi|658040620|ref|XP_008355913.1| PREDICTED: ras-related protein RABA5a isoform X1 [Malus domestica]	24.972	18.486	25.182	26.202	19.027	19.465	302	234	275	226	192	163
Contig_48429	428	-	2.51	2.901	8.169	10.164	2.45	8.522	5	6	14	14	4	11
Contig_133956	314	-	0	2.2	0	0	0	0	0	1	0	0	0	0
First_Contig1826	5623	gi|694449736|ref|XP_009350444.1|:gi|694449736|ref|XP_009350444.1| PREDICTED: LRR receptor-like serine/threonine-protein kinase RCH1 [Pyrus x bretschneideri]	12.689	13.277	11.886	9.756	6.784	6.233	847	943	716	474	377	297
First_Contig10668	1324	gi|657957025|ref|XP_008370000.1|:gi|657957025|ref|XP_008370000.1| PREDICTED: UPF0565 protein C2orf69 homolog isoform X1 [Malus domestica]	7.275	5.097	4.675	10.725	18.265	9.421	93	70	55	99	199	85
Contig_128004	293	-	0	0.281	0	0	0	0	0	1	0	0	0	0
Contig_137836	448	gi|657977526|ref|XP_008380682.1|:gi|657977526|ref|XP_008380682.1| PREDICTED: uncharacterized protein LOC103443587 [Malus domestica]	1.207	0.581	0.684	0	3.39	3.29	2	1	1	0	5	4
Contig_58443	610	gi|657978712|ref|XP_008381299.1|:gi|657978712|ref|XP_008381299.1| PREDICTED: methyltransferase-like protein 10 [Malus domestica]	1.173	0.896	0	0	0	1.666	5	4	0	0	0	5
Contig_140520	526	gi|694402408|ref|XP_009376199.1|:gi|694402408|ref|XP_009376199.1| PREDICTED: LOW QUALITY PROTEIN: UDP-glycosyltransferase 91C1-like [Pyrus x bretschneideri]	0.316	0.986	0.321	1.279	0.152	0	2	7	2	6	1	0
Contig_139717	278	-	0	0.586	0	0	0	0	0	2	0	0	0	0
First_Contig22716	1028	gi|658036435|ref|XP_008353765.1|:gi|658036435|ref|XP_008353765.1| PREDICTED: shikimate kinase 3, chloroplastic-like [Malus domestica]	27.415	19.224	19.4	9.066	5.526	5.515	235	175	151	56	40	33
Contig_110663	303	-	16.897	0	0	1.289	3.356	0	6	0	0	3	1	0
First_Contig12478	750	-	3.601	3.859	1.389	1.547	3.421	4.462	23	26	8	7	18	18
Contig_128924	426	-	0.914	1.243	0.978	0.661	1.475	1.39	2	3	2	1	3	2
Contig_174701	412	-	0	0.68	2.41	0	0	0	0	1	3	0	0	0
Contig_96245	337	-	2.588	2.066	0.477	1.328	0.916	2.667	6	5	1	2	2	4
Contig_68958	240	gi|596011817|ref|XP_007218631.1|:gi|596011817|ref|XP_007218631.1| hypothetical protein PRUPE_ppa013653mg [Prunus persica]	0.189	0.327	1.313	0	0.401	0	1	2	7	0	2	0
Contig_28459	471	gi|694327895|ref|XP_009354789.1|:gi|694327895|ref|XP_009354789.1| PREDICTED: DNA topoisomerase 2-like [Pyrus x bretschneideri]	16.41	13.37	26.077	19.073	17.051	10.032	51	44	73	44	52	24
Second_Contig2852	546	gi|694422732|ref|XP_009339190.1|:gi|694422732|ref|XP_009339190.1| PREDICTED: uncharacterized protein LOC103931436 [Pyrus x bretschneideri]	40.886	42.652	39.848	17.896	39.579	10.9	191	223	180	62	187	39
Contig_192335	269	-	0	0	0	0	0	1.765	0	0	0	0	0	5
Contig_78035	917	-	3.223	2.995	1.985	0	4.083	2.618	17	16	9	0	17	10
Contig_122616	294	gi|658029572|ref|XP_008350242.1|:gi|658029572|ref|XP_008350242.1| PREDICTED: protein FAR1-RELATED SEQUENCE 5-like [Malus domestica]	0	0	0	0	0	2.086	0	0	0	0	0	5
Contig_187303	396	-	0	0	0	0	0	1.911	0	0	0	0	0	2
First_Contig24772	1066	-	0.862	1.346	0.422	0	0.24	0	9	15	4	0	2	0
Contig_124652	299	gi|694435759|ref|XP_009345021.1|:gi|694435759|ref|XP_009345021.1| PREDICTED: TMV resistance protein N-like [Pyrus x bretschneideri]	2.646	0.11	0.26	0	0	0	2	1	2	0	0	0
Contig_165687	503	gi|694330727|ref|XP_009356057.1|:gi|694330727|ref|XP_009356057.1| PREDICTED: mitogen-activated protein kinase 9-like [Pyrus x bretschneideri]	0.369	2.171	0	0	0	0	1	6	0	0	0	0
Contig_114226	212	-	0.415	0	0	0	0	0	1	0	0	0	0	0
Contig_27106	1066	gi|657952995|ref|XP_008360438.1|:gi|657952995|ref|XP_008360438.1| PREDICTED: pleiotropic drug resistance protein 2-like [Malus domestica]	28.51	18.958	20.034	15.477	12.409	13.44	350	244	219	138	130	119
Second_Contig992	610	gi|657993582|ref|XP_008389082.1|:gi|657993582|ref|XP_008389082.1| PREDICTED: LOW QUALITY PROTEIN: uncharacterized protein LOC103451463 [Malus domestica]	13.845	12.887	12.237	7.043	4.899	7.412	69	66	54	25	21	27
First_Contig15331	835	gi|694327257|ref|XP_009354505.1|:gi|694327257|ref|XP_009354505.1| PREDICTED: uncharacterized protein LOC103945636 [Pyrus x bretschneideri]	6.382	0.674	0.478	8.825	0.687	0.43	44	5	3	44	4	2
Contig_86717	417	-	3.087	0	0	0	0	0	3	0	0	0	0	0
Contig_127396	290	-	0.477	0	0.542	0	0.514	0	2	0	2	0	2	0
Contig_186021	273	gi|658011804|ref|XP_008341155.1|:gi|658011804|ref|XP_008341155.1| PREDICTED: uncharacterized protein LOC103404078 [Malus domestica]	0	0	0	0	0.568	0	0	0	0	0	2	0
Contig_39821	389	gi|694374364|ref|XP_009364114.1|:gi|694374364|ref|XP_009364114.1| PREDICTED: putative disease resistance RPP13-like protein 1 isoform X1 [Pyrus x bretschneideri]	0.69	0	0	6.061	0.741	0	1	0	0	6	1	0
Contig_35480	335	gi|694325979|ref|XP_009353914.1|:gi|694325979|ref|XP_009353914.1| PREDICTED: multiple RNA-binding domain-containing protein 1 [Pyrus x bretschneideri]	29.241	49.127	19.037	38.124	38.436	11.147	26	43	14	22	29	7
Contig_19178	669	gi|694328375|ref|XP_009355002.1|:gi|694328375|ref|XP_009355002.1| PREDICTED: uncharacterized protein LOC103946098 isoform X3 [Pyrus x bretschneideri]	0.166	2.15	4.276	0	0.922	0	1	14	24	0	5	0
Contig_40394	1966	gi|694426750|ref|XP_009341041.1|:gi|694426750|ref|XP_009341041.1| PREDICTED: beta-galactosidase 17 [Pyrus x bretschneideri]	18.554	15.134	18.053	7.275	7.377	10.098	506	441	447	146	171	195
Second_Contig2491	817	gi|657961442|ref|XP_008372315.1|:gi|657961442|ref|XP_008372315.1| PREDICTED: magnesium transporter MRS2-I-like [Malus domestica]	5.051	4.475	5.258	3.873	3.578	0.729	28	26	26	16	17	3
First_Contig17990	441	gi|694327932|ref|XP_009354802.1|:gi|694327932|ref|XP_009354802.1| PREDICTED: uncharacterized protein LOC103945926 [Pyrus x bretschneideri]	0	1.072	0	0	0	0	0	2	0	0	0	0
Contig_45212	1326	gi|657958338|ref|XP_008370690.1|:gi|657958338|ref|XP_008370690.1| PREDICTED: uncharacterized protein LOC103434156 [Malus domestica]	0.399	5.821	6.414	0.213	1.671	0.661	5	80	76	2	19	6
Contig_115169	331	gi|685306891|ref|XP_009144165.1|:gi|685306891|ref|XP_009144165.1| PREDICTED: uncharacterized protein LOC103867830 [Brassica rapa]	0	4.382	0	0	0	0	0	2	0	0	0	0
Contig_162213	419	-	0	0	0	2.449	0	0	0	0	0	2	0	0
Contig_43098	364	gi|694377081|ref|XP_009364864.1|:gi|694377081|ref|XP_009364864.1| PREDICTED: uncharacterized protein LOC103954765 isoform X2 [Pyrus x bretschneideri]	7.778	4.405	3.463	7.011	10.323	12.454	10	6	4	6	12	11
Contig_190113	899	gi|449467689|ref|XP_004151555.1|:gi|449467689|ref|XP_004151555.1| PREDICTED: glycogen phosphorylase-like, partial [Cucumis sativus]	0	0	0	0	0	3.012	0	0	0	0	0	19
Contig_149561	561	-	0.41	0.411	0.975	0	0	0	1	1	2	0	0	0
Contig_80881	607	gi|657993341|ref|XP_008388955.1|:gi|657993341|ref|XP_008388955.1| PREDICTED: formin-like protein 11 [Malus domestica]	0.175	0.468	0	2.821	0.365	0	1	3	0	12	2	0
Contig_93837	255	-	0.216	0.804	0	0.572	0.726	0	1	4	0	2	3	0
Contig_47652	567	gi|658026023|ref|XP_008348429.1|:gi|658026023|ref|XP_008348429.1| PREDICTED: F-box protein FBW2-like [Malus domestica]	8.224	2.791	5.113	4.512	1.559	9.634	35	13	20	14	6	31
First_Contig9889	777	gi|694399316|ref|XP_009374789.1|:gi|694399316|ref|XP_009374789.1| PREDICTED: serine/threonine-protein kinase Nek5-like [Pyrus x bretschneideri]	7.583	6.247	4.768	14.738	11.865	0.169	63	56	36	89	88	1
First_Contig24926	284	gi|595882357|ref|XP_007212577.1|:gi|595882357|ref|XP_007212577.1| hypothetical protein PRUPE_ppa015849mg [Prunus persica]	0	0	0.342	0.433	0	6.321	0	0	1	1	0	13
Contig_138110	760	-	0.348	0.483	0.567	1.247	0.215	0.536	2	3	3	5	1	2
Contig_142247	580	-	0.401	0	0.233	0.282	0.242	1.702	2	0	1	1	1	6
Contig_60348	584	-	0.526	1.02	0	2.075	0	6.792	1	2	0	3	0	9
Contig_53935	442	gi|658002573|ref|XP_008393782.1|:gi|658002573|ref|XP_008393782.1| PREDICTED: SUMO-conjugating enzyme SCE1-like [Malus domestica]	33.82	37.391	46.633	23.532	32.26	38.296	89	107	114	44	76	65
Contig_159475	389	gi|571457692|ref|XP_006580846.1|:gi|571457692|ref|XP_006580846.1| PREDICTED: uncharacterized mitochondrial protein AtMg00810-like [Glycine max]	0	1.979	1.532	0	0	0	0	3	2	0	0	0
Contig_108868	686	-	2.891	2.265	0.669	4.057	5.465	2.379	10	8	2	10	15	6
Contig_12403	310	gi|658049254|ref|XP_008360314.1|:gi|658049254|ref|XP_008360314.1| PREDICTED: DNA topoisomerase 1-like [Malus domestica]	100.703	103.207	131.355	79.138	109.11	115.873	46	49	53	26	49	42
Contig_78386	234	gi|658012449|ref|XP_008341491.1|:gi|658012449|ref|XP_008341491.1| PREDICTED: uncharacterized protein LOC103404369 [Malus domestica]	0.835	0.73	0	0.363	1.303	1.405	3	3	0	1	4	4
First_Contig16936	425	gi|657962602|ref|XP_008372899.1|:gi|657962602|ref|XP_008372899.1| PREDICTED: thaumatin-like protein 1b [Malus domestica]	1.403	0.42	0.483	0.628	1.276	0	3	1	1	1	3	0
Contig_127603	316	gi|657965987|ref|XP_008374669.1|:gi|657965987|ref|XP_008374669.1| PREDICTED: uncharacterized protein DDB_G0271670-like [Malus domestica]	0	0	0	0	0	7.696	0	0	0	0	0	3
Contig_158760	280	-	0.353	0	0.769	0	0	0	1	0	2	0	0	0
Contig_54157	265	gi|657950525|ref|XP_008348293.1|:gi|657950525|ref|XP_008348293.1| PREDICTED: F-box protein At3g54460 isoform X1 [Malus domestica]	0	0	0.259	0.666	0.285	0.654	0	0	1	2	1	2
Contig_151381	401	gi|657949147|ref|XP_008341534.1|:gi|657949147|ref|XP_008341534.1| PREDICTED: long chain acyl-CoA synthetase 4 [Malus domestica]	0	1.39	2.525	0	0	0	0	2	3	0	0	0
Contig_60677	236	gi|658000793|ref|XP_008392853.1|:gi|658000793|ref|XP_008392853.1| PREDICTED: uncharacterized protein LOC103455038 [Malus domestica]	0.778	0	0	0	0.542	0	2	0	0	0	1	0
First_Contig954	4516	gi|658009134|ref|XP_008339768.1|:gi|658009134|ref|XP_008339768.1| PREDICTED: phosphatidylinositol-3-phosphatase myotubularin-1-like [Malus domestica]	14.925	16.975	16.597	16.701	24.562	14.914	875	1058	886	722	1213	613
First_Contig17035	320	-	3.674	5.573	6.751	2.842	0	8.137	2	3	3	1	0	3
First_Contig16439	565	-	8.263	7.863	7.753	7.945	3.83	4.691	19	18	15	13	7	8
Contig_100137	2218	gi|694362212|ref|XP_009360644.1|:gi|694362212|ref|XP_009360644.1| PREDICTED: uncharacterized protein LOC103951089 [Pyrus x bretschneideri]	1.717	2.618	2.455	1.833	1.368	1.197	55	90	73	43	38	27
Contig_152780	1978	gi|694326934|ref|XP_009354357.1|:gi|694326934|ref|XP_009354357.1| PREDICTED: LRR receptor-like serine/threonine-protein kinase GSO1 [Pyrus x bretschneideri]	0.091	2.873	3.323	0	4.974	0	2	65	64	0	91	0
Second_Contig426	568	gi|694328967|ref|XP_009355264.1|:gi|694328967|ref|XP_009355264.1| PREDICTED: conserved oligomeric Golgi complex subunit 1-like [Pyrus x bretschneideri]	58.214	40.106	41.736	67.527	26.231	30.602	199	143	127	165	75	73
Contig_71518	312	gi|694319008|ref|XP_009345161.1|:gi|694319008|ref|XP_009345161.1| PREDICTED: RING-H2 finger protein ATL66 [Pyrus x bretschneideri]	24.121	30.369	34.649	25.744	19.012	16.153	15	21	21	12	12	8
Contig_160700	385	-	0	10.108	0	1.907	12.702	0	0	8	0	1	8	0
Contig_181484	348	-	0	0	0	0	4.84	0	0	0	0	0	3	0
Contig_12411	627	gi|596146959|ref|XP_007222671.1|:gi|596146959|ref|XP_007222671.1| hypothetical protein PRUPE_ppa008581mg [Prunus persica]	129.722	102.419	97.407	39.903	35.765	19.746	627	534	433	145	162	78
Contig_116247	757	-	0	0.926	1.638	0.673	0	0	0	4	6	2	0	0
Contig_182152	760	-	0	0	0	0	0	2.072	0	0	0	0	0	7
First_Contig18625	366	gi|657954317|ref|XP_008367142.1|:gi|657954317|ref|XP_008367142.1| PREDICTED: RNA exonuclease 4 [Malus domestica]	1.158	1.139	0	0	0	8.283	1	1	0	0	0	6
Contig_37674	2380	gi|658000018|ref|XP_008392449.1|:gi|658000018|ref|XP_008392449.1| PREDICTED: protein SPA1-RELATED 2 [Malus domestica]	7.418	7.84	8.642	15.191	14.374	8.543	160	180	170	243	261	128
Contig_144580	581	gi|694316013|ref|XP_009378067.1|:gi|694316013|ref|XP_009378067.1| PREDICTED: uncharacterized protein LOC103966606 [Pyrus x bretschneideri]	0.809	3.834	2.385	3.758	1.547	1.145	3	15	8	10	5	3
Contig_108089	390	gi|658021588|ref|XP_008346194.1|:gi|658021588|ref|XP_008346194.1| PREDICTED: probable glutathione S-transferase [Malus domestica]	5.596	1.565	7.345	0	1.78	26.323	7	2	8	0	2	23
Contig_153606	593	-	0.356	0.172	0.401	0	0	0.817	2	1	2	0	0	3
Contig_43014	1042	gi|658042045|ref|XP_008356643.1|:gi|658042045|ref|XP_008356643.1| PREDICTED: anthocyanidin 5,3-O-glucosyltransferase-like [Malus domestica]	2.42	1.837	2.129	1.62	2.553	1.839	27	23	23	14	27	16
Contig_157363	430	-	0	0.481	0	0	1.571	0	0	1	0	0	3	0
Contig_24227	773	gi|657962312|ref|XP_008372750.1|:gi|657962312|ref|XP_008372750.1| PREDICTED: OTU domain-containing protein 5 [Malus domestica]	46.662	47.063	45.048	54.113	53.589	43.927	420	452	366	340	406	275
First_Contig1844	1636	gi|595802875|ref|XP_007201927.1|:gi|595802875|ref|XP_007201927.1| hypothetical protein PRUPE_ppa024489mg [Prunus persica]	24.363	17.878	21.349	12.668	9.489	22.041	510	402	407	200	172	314
Contig_74808	212	gi|658035253|ref|XP_008353152.1|:gi|658035253|ref|XP_008353152.1| PREDICTED: ENHANCER OF AG-4 protein 2-like [Malus domestica]	0	0	0	0	0.308	0	0	0	0	0	1	0
Contig_170385	254	-	0	0	0	1.548	0	0.559	0	0	0	3	0	1
Contig_115000	813	-	1.816	1.04	0.679	5.099	2.503	0	14	9	5	29	18	0
Contig_122372	593	-	0.974	0.627	0	0	0.387	0	3	2	0	0	1	0
First_Contig20974	295	-	1.663	0.658	0.392	0.449	16.052	0	5	2	1	1	4	0
Contig_112661	650	gi|590579625|ref|XP_007013839.1|:gi|590579625|ref|XP_007013839.1| Overexpressor of cationic peroxidase 3, putative [Theobroma cacao]	0.771	0	0.215	0	1.527	0.244	4	0	1	0	7	1
Contig_80405	1098	gi|590677683|ref|XP_007040087.1|:gi|590677683|ref|XP_007040087.1| Uncharacterized protein isoform 5 [Theobroma cacao]	1.503	1.439	1.969	1.04	0.133	0.662	14	14	16	7	1	4
Contig_154343	420	-	0	0	0	0.811	2.62	2.541	0	0	0	1	4	3
Contig_161234	458	-	1.571	5.189	0	0	2.575	0.768	3	10	0	0	4	1
Contig_156286	384	-	0	0	0	0	1.301	0	0	0	0	0	1	0
First_Contig23543	482	-	0	3.658	3.16	0.759	0	0	0	7	5	1	0	0
Contig_73972	309	-	13.729	7.68	6.781	0	2.12	31.568	7	4	3	0	1	12
Contig_128987	465	-	0.8	0.791	4.726	0	3.168	0	1	1	5	0	3	0
Contig_104829	401	gi|596284675|ref|XP_007225337.1|:gi|596284675|ref|XP_007225337.1| hypothetical protein PRUPE_ppa001026mg [Prunus persica]	1.407	2.103	0.827	9.256	7.474	3.945	2	3	1	9	9	4
Contig_112364	207	gi|694419485|ref|XP_009337700.1|:gi|694419485|ref|XP_009337700.1| PREDICTED: probable LRR receptor-like serine/threonine-protein kinase At4g36180 [Pyrus x bretschneideri]	0.277	0	0	0	0	0	1	0	0	0	0	0
First_Contig19822	324	-	11.93	14.28	9.727	11.692	19.773	14.026	6	7	4	4	9	5
Contig_12954	533	-	11.909	12.516	14.74	16.703	21.235	0	56	65	66	57	98	0
Contig_57781	317	gi|657966045|ref|XP_008374701.1|:gi|657966045|ref|XP_008374701.1| PREDICTED: putative AC transposase [Malus domestica]	7.923	1.306	4.546	0	4.141	0	6	1	3	0	3	0
Contig_99413	369	gi|657968272|ref|XP_008375834.1|:gi|657968272|ref|XP_008375834.1| PREDICTED: uncharacterized protein LOC103439062 isoform X3 [Malus domestica]	0	1.763	0	0	0	0	0	2	0	0	0	0
Contig_80823	205	-	0.507	0	0	0	0	0	1	0	0	0	0	0
First_Contig16128	562	gi|658012680|ref|XP_008341615.1|:gi|658012680|ref|XP_008341615.1| PREDICTED: pentatricopeptide repeat-containing protein At3g29230 [Malus domestica]	9.05	12.954	9.019	8.354	10.842	15.641	39	60	36	27	43	52
Contig_177553	394	-	0	0.956	0	0	2.39	0	0	1	0	0	2	0
Contig_10290	982	-	3.651	4.702	5.1	6.765	6.306	5.248	37	51	47	48	53	35
Contig_10891	406	gi|658047854|ref|XP_008359615.1|:gi|658047854|ref|XP_008359615.1| PREDICTED: LOW QUALITY PROTEIN: cactin-like [Malus domestica]	16.397	17.546	15.128	18.671	14.919	7.688	38	44	33	30	33	12
Contig_126194	410	-	0	0	0	0	0.631	0	0	0	0	0	1	0
Contig_17431	820	gi|694376018|ref|XP_009364556.1|:gi|694376018|ref|XP_009364556.1| PREDICTED: uncharacterized protein LOC103954449 [Pyrus x bretschneideri]	10.123	8.135	6.622	6.73	2.624	0.386	64	57	40	33	16	2
Contig_11677	396	gi|657950606|ref|XP_008348626.1|:gi|657950606|ref|XP_008348626.1| PREDICTED: monodehydroascorbate reductase, chloroplastic isoform X3 [Malus domestica]	399.489	479.588	473.676	121.798	76.02	25.632	671	820	706	148	125	38
Contig_142652	700	gi|645256713|ref|XP_008234076.1|:gi|645256713|ref|XP_008234076.1| PREDICTED: uncharacterized protein LOC103333056 [Prunus mume]	0.16	0.438	0	0	0	0	1	3	0	0	0	0
First_Contig10485	2795	gi|657944771|ref|XP_008376413.1|:gi|657944771|ref|XP_008376413.1| PREDICTED: disease resistance protein RPM1-like [Malus domestica]	7.337	4.572	6.551	7.47	8.655	52.818	293	192	235	216	287	1444
Contig_148292	408	-	3.294	0	1.939	1.175	1.857	1.181	4	0	2	1	2	1
Contig_165525	296	gi|694397102|ref|XP_009373813.1|:gi|694397102|ref|XP_009373813.1| PREDICTED: pentatricopeptide repeat-containing protein At3g02330 [Pyrus x bretschneideri]	0.227	0	0	0	0	0.285	1	0	0	0	0	1
Contig_28704	414	gi|694397992|ref|XP_009374200.1|:gi|694397992|ref|XP_009374200.1| PREDICTED: uncharacterized protein LOC103963148 [Pyrus x bretschneideri]	2.638	0	0	0.925	0	0	4	0	0	1	0	0
Contig_145877	317	-	0	0	0	0	0	8.272	0	0	0	0	0	2
Contig_74390	468	gi|657949400|ref|XP_008342965.1|:gi|657949400|ref|XP_008342965.1| PREDICTED: gibberellin 20 oxidase 1-like [Malus domestica]	1.072	1.527	0.911	0.766	1.797	0.816	4	6	3	2	6	2
Contig_133502	292	-	0	0	0	0.38	0	0	0	0	0	1	0	0
First_Contig2250	1664	gi|694384337|ref|XP_009368073.1|:gi|694384337|ref|XP_009368073.1| PREDICTED: serine/threonine-protein kinase-like protein At3g51990 [Pyrus x bretschneideri]	17.517	15.829	16.21	16.682	14.227	10.838	378	369	323	273	279	177
Contig_77398	1439	-	2.4	0.998	1.066	0.311	0.28	1.774	21	9	8	2	2	11
Contig_196104	281	-	0	0	0	0	0	0.91	0	0	0	0	0	4
Contig_194597	251	gi|694449460|ref|XP_009350379.1|:gi|694449460|ref|XP_009350379.1| PREDICTED: LOW QUALITY PROTEIN: uncharacterized protein LOC103941904, partial [Pyrus x bretschneideri]	0	0	0	0	0	0.676	0	0	0	0	0	2
First_Contig4463	3913	gi|694432919|ref|XP_009343788.1|:gi|694432919|ref|XP_009343788.1| PREDICTED: uncharacterized protein LOC103935704 isoform X1 [Pyrus x bretschneideri]	25.466	19.333	18.894	21.964	19.249	15.267	1505	1230	1037	968	1017	647
Contig_76403	1759	gi|657949590|ref|XP_008343935.1|:gi|657949590|ref|XP_008343935.1| PREDICTED: probable dolichyl pyrophosphate Glc1Man9GlcNAc2 alpha-1,3-glucosyltransferase [Malus domestica]	0.283	1.325	1.995	0.399	1.514	6.227	7	35	45	7	31	102
Contig_30040	1932	gi|694329462|ref|XP_009355495.1|:gi|694329462|ref|XP_009355495.1| PREDICTED: zinc-metallopeptidase, peroxisomal-like isoform X2 [Pyrus x bretschneideri]	16.673	12.115	12.922	6.179	5.047	5.949	370	290	262	100	95	88
Contig_128785	411	gi|694368910|ref|XP_009362578.1|:gi|694368910|ref|XP_009362578.1| PREDICTED: uncharacterized protein LOC103952654 [Pyrus x bretschneideri]	1.722	1.087	0	0	0	0.748	3	2	0	0	0	1
First_Contig17240	801	gi|657981129|ref|XP_008382576.1|:gi|657981129|ref|XP_008382576.1| PREDICTED: probable xyloglucan glycosyltransferase 6 [Malus domestica]	5.843	3.349	2.032	2.288	1.763	0	45	27	14	13	12	0
First_Contig21985	236	-	0	0	0.247	0	0	0	0	0	1	0	0	0
Second_Contig1842	505	gi|658012682|ref|XP_008341616.1|:gi|658012682|ref|XP_008341616.1| PREDICTED: chorismate mutase 1, chloroplastic [Malus domestica]	57.501	49.818	38.69	39.208	22.656	56.486	183	163	107	89	64	123
Contig_67482	335	-	2.591	13.65	26.206	0	13.218	0	1	5	8	0	4	0
Contig_43671	829	gi|658065281|ref|XP_008368596.1|:gi|658065281|ref|XP_008368596.1| PREDICTED: reticulon-like protein B22 [Malus domestica]	7.076	4.529	3.556	6.97	6.265	5.423	41	28	19	31	32	24
First_Contig16262	304	gi|657974058|ref|XP_008378849.1|:gi|657974058|ref|XP_008378849.1| PREDICTED: uncharacterized protein LOC103441911 [Malus domestica]	6.926	4.682	0	0	0	0	3	2	0	0	0	0
Second_Contig318	1032	gi|658044250|ref|XP_008357773.1|:gi|658044250|ref|XP_008357773.1| PREDICTED: probable pectinesterase 48 [Malus domestica]	24.632	13.949	15.195	21.891	24.368	21.648	224	131	121	141	171	130
Contig_172951	474	-	0	1.032	0	0	2.702	0	0	2	0	0	4	0
Contig_158306	522	-	1.241	0.311	0	4.55	2.367	0	4	1	0	10	6	0
Contig_89075	357	gi|694375619|ref|XP_009364451.1|:gi|694375619|ref|XP_009364451.1| PREDICTED: serine/threonine-protein phosphatase PP1-like isoform X2 [Pyrus x bretschneideri]	0.812	0	0.955	0	0	0	1	0	1	0	0	0
Contig_12998	840	gi|694369921|ref|XP_009362863.1|:gi|694369921|ref|XP_009362863.1| PREDICTED: protein NLP5-like [Pyrus x bretschneideri]	4.954	7.451	10.59	5.138	6.952	9.964	38	60	72	29	46	57
Second_Contig1535	553	gi|694317987|ref|XP_009340742.1|:gi|694317987|ref|XP_009340742.1| PREDICTED: probable protein phosphatase 2C 39 isoform X1 [Pyrus x bretschneideri]	247.298	250.58	210.007	114.677	57.7	158.104	995	1048	750	331	199	456
First_Contig5332	1680	gi|694309359|ref|XP_009366247.1|:gi|694309359|ref|XP_009366247.1| PREDICTED: mediator-associated protein 1-like [Pyrus x bretschneideri]	26.97	35.265	36.245	20.854	20.471	19.491	677	972	864	392	479	371
Contig_17279	786	gi|657984330|ref|XP_008384253.1|:gi|657984330|ref|XP_008384253.1| PREDICTED: LRR receptor-like serine/threonine-protein kinase EFR [Malus domestica]	5.502	2.051	1.951	6.481	9.349	1.401	26	10	8	23	37	5
First_Contig12770	819	gi|694357383|ref|XP_009359269.1|:gi|694357383|ref|XP_009359269.1| PREDICTED: regulator of G-protein signaling 1 [Pyrus x bretschneideri]	12.686	18.577	19.36	25.058	13.913	8.411	93	142	124	132	85	42
Contig_110574	707	-	1.08	0	0.168	1.063	2.145	4.169	7	0	1	5	12	18
Contig_184991	325	-	0	0	0	0	5.12	0	0	0	0	0	2	0
Contig_96066	1069	-	1.442	1.863	2.403	3.887	1.869	3.422	15	20	22	28	15	24
Contig_147965	1255	-	0.331	0.362	0.957	0.369	1.043	0	6	7	16	5	17	0
Contig_187292	277	-	0	0	0	0.3	0	0.315	0	0	0	1	0	1
Contig_10403	1277	gi|657962571|ref|XP_008372882.1|:gi|657962571|ref|XP_008372882.1| PREDICTED: uncharacterized protein LOC103436238 isoform X2 [Malus domestica]	47.064	34.662	38.751	26.741	15.096	18.238	645	500	471	268	169	174
Contig_135753	298	-	0	0	0	0	2.944	0	0	0	0	0	1	0
Contig_6334	1987	gi|470119545|ref|XP_004295873.1|:gi|470119545|ref|XP_004295873.1| PREDICTED: uncharacterized protein LOC101296759 [Fragaria vesca subsp. vesca]	2.544	4.172	3.927	0.501	0.861	3.187	41	72	57	6	12	36
Contig_175615	485	-	0	1.062	1.258	0	0	0	0	3	3	0	0	0
Contig_133591	432	-	0	0	1.67	5.415	0	2.25	0	0	2	5	0	2
Contig_124428	1211	gi|658031994|ref|XP_008351490.1|:gi|658031994|ref|XP_008351490.1| PREDICTED: uncharacterized protein LOC103414909 [Malus domestica]	0.909	0.452	0.597	1.219	1.737	0.247	15	8	9	15	25	3
Contig_169210	375	gi|658008926|ref|XP_008339659.1|:gi|658008926|ref|XP_008339659.1| PREDICTED: endonuclease 2 [Malus domestica]	0	0.896	1.072	0	0	2.927	0	1	1	0	0	2
First_Contig141	1474	gi|694361465|ref|XP_009360425.1|:gi|694361465|ref|XP_009360425.1| PREDICTED: transcription factor bHLH79 [Pyrus x bretschneideri]	10.935	10.032	7.506	6.46	2.507	5.661	143	143	92	65	29	55
First_Contig15521	307	gi|657943341|ref|XP_008366377.1|:gi|657943341|ref|XP_008366377.1| PREDICTED: probable lysine-specific demethylase ELF6 [Malus domestica]	8.127	7.947	14.278	11.892	2.162	2.709	4	4	6	4	1	1
Contig_13917	1058	gi|694433350|ref|XP_009343969.1|:gi|694433350|ref|XP_009343969.1| PREDICTED: transmembrane emp24 domain-containing protein p24beta3-like [Pyrus x bretschneideri]	125.582	120.433	115.007	177.74	123.271	135.651	1211	1243	1009	1273	1047	988
First_Contig23870	770	gi|658017988|ref|XP_008344354.1|:gi|658017988|ref|XP_008344354.1| PREDICTED: EG45-like domain containing protein 2 isoform X2 [Malus domestica]	0.634	0.12	2.385	1.197	0	0.508	5	1	17	7	0	3
Contig_176179	275	-	0	0.481	0	0	0	0	0	2	0	0	0	0
Contig_36520	602	gi|658026786|ref|XP_008348816.1|:gi|658026786|ref|XP_008348816.1| PREDICTED: LOW QUALITY PROTEIN: outer envelope protein 64, mitochondrial-like [Malus domestica]	9.53	14.029	13.597	8.421	3.039	10.459	38	60	49	23	10	27
Contig_140477	338	gi|694401726|ref|XP_009375895.1|:gi|694401726|ref|XP_009375895.1| PREDICTED: patatin-like protein 2 [Pyrus x bretschneideri]	2.171	0	0	0	0	0	2	0	0	0	0	0
Contig_108297	600	-	0	0	0.527	0	0	0	0	0	1	0	0	0
First_Contig12657	1417	gi|657994939|ref|XP_008389787.1|:gi|657994939|ref|XP_008389787.1| PREDICTED: ABC transporter C family member 3-like isoform X2 [Malus domestica]	6.169	10.345	8.606	3.695	4.838	10.875	98	175	123	43	66	126
Contig_157697	234	-	0.823	0	0	0.572	0	0	2	0	0	1	0	0
Contig_172345	239	gi|449466322|ref|XP_004150875.1|:gi|449466322|ref|XP_004150875.1| PREDICTED: protein UmuD-like [Cucumis sativus]	0	0.556	0	0	0	0	0	2	0	0	0	0
First_Contig5320	1789	gi|658015047|ref|XP_008342854.1|:gi|658015047|ref|XP_008342854.1| PREDICTED: E3 ubiquitin-protein ligase RKP-like [Malus domestica]	26.149	24.916	24.897	41.435	45.365	29.142	502	507	433	578	730	407
First_Contig14672	1385	gi|657953729|ref|XP_008364296.1|:gi|657953729|ref|XP_008364296.1| PREDICTED: kinesin-like protein KIN12B [Malus domestica]	4.812	0.831	0.565	0.59	0.631	0	99	19	11	9	12	0
Second_Contig2238	461	gi|694409658|ref|XP_009379457.1|:gi|694409658|ref|XP_009379457.1| PREDICTED: E3 ubiquitin-protein ligase UPL1-like isoform X2 [Pyrus x bretschneideri]	38.399	47.588	36.295	46.576	38.567	34.044	95	124	81	82	88	61
Contig_175073	559	-	0	0.75	2.243	0	0	0	0	2	5	0	0	0
First_Contig4996	1022	gi|694405837|ref|XP_009377757.1|:gi|694405837|ref|XP_009377757.1| PREDICTED: dnaJ homolog subfamily B member 4 [Pyrus x bretschneideri]	21.032	20.047	17.054	18.841	27.059	16.098	251	256	189	167	292	143
Contig_192709	302	-	0	0	0	0	0	19.135	0	0	0	0	0	6
Contig_177120	382	gi|694373897|ref|XP_009363989.1|:gi|694373897|ref|XP_009363989.1| PREDICTED: uncharacterized protein LOC103953913 [Pyrus x bretschneideri]	0	0.742	1.737	0	0	0	0	1	2	0	0	0
Contig_18845	461	gi|694417863|ref|XP_009336973.1|:gi|694417863|ref|XP_009336973.1| PREDICTED: uncharacterized protein LOC103929488 [Pyrus x bretschneideri]	1.203	0.381	0.891	1.684	0	0	3	1	2	3	0	0
Contig_84536	293	gi|657958634|ref|XP_008370844.1|:gi|657958634|ref|XP_008370844.1| PREDICTED: acyl carrier protein 2, mitochondrial [Malus domestica]	12.383	10.031	10.255	6.205	13.058	4.779	81	76	68	31	87	26
Contig_185901	282	-	0	0	0	0.714	0	0	0	0	0	2	0	0
Contig_25585	815	gi|658017602|ref|XP_008344156.1|:gi|658017602|ref|XP_008344156.1| PREDICTED: protein disulfide-isomerase 5-2-like [Malus domestica]	19.429	21.986	26.814	34.739	39.528	14.483	102	123	129	138	180	58
Contig_169348	289	gi|657955375|ref|XP_008369153.1|:gi|657955375|ref|XP_008369153.1| PREDICTED: uncharacterized protein LOC103432737 isoform X1 [Malus domestica]	0	0.32	0	0	0	0	0	2	0	0	0	0
Contig_42667	775	gi|657977670|ref|XP_008380753.1|:gi|657977670|ref|XP_008380753.1| PREDICTED: phosphoinositide phosphatase SAC2-like [Malus domestica]	43.237	50.257	49.605	52.526	55.777	45.072	278	341	286	242	298	204
Contig_137327	393	-	0	0.521	0	0	0.549	0	0	1	0	0	1	0
First_Contig20518	1313	gi|658013670|ref|XP_008342142.1|:gi|658013670|ref|XP_008342142.1| PREDICTED: uncharacterized protein LOC103404959 [Malus domestica]	10.773	12.824	10.549	2.966	2.318	3.803	142	179	126	28	26	37
Contig_119862	316	gi|694332570|ref|XP_009356915.1|:gi|694332570|ref|XP_009356915.1| PREDICTED: 4-coumarate--CoA ligase-like 7 [Pyrus x bretschneideri]	7.259	0	2.987	0	25.915	0	3	0	1	0	9	0
Contig_18362	743	gi|694406696|ref|XP_009378139.1|:gi|694406696|ref|XP_009378139.1| PREDICTED: leukotriene A-4 hydrolase homolog [Pyrus x bretschneideri]	49.306	47.185	43.152	68.486	64.626	81.054	369	399	311	396	516	512
First_Contig26189	897	-	0	0.135	0.316	0.39	1.559	0.819	0	1	2	2	9	4
First_Contig1012	3174	gi|657963803|ref|XP_008373520.1|:gi|657963803|ref|XP_008373520.1| PREDICTED: extra-large guanine nucleotide-binding protein 3 [Malus domestica]	19.018	21.929	21.485	17.261	24.915	17.315	784	958	801	524	876	515
Contig_15023	2929	gi|657992136|ref|XP_008388316.1|:gi|657992136|ref|XP_008388316.1| PREDICTED: regulatory-associated protein of TOR 1-like [Malus domestica]	25.994	23.721	22.24	20.454	20.724	23.746	991	960	764	583	682	688
Contig_127119	415	gi|658040827|ref|XP_008356019.1|:gi|658040827|ref|XP_008356019.1| PREDICTED: aquaporin NIP1-1-like [Malus domestica]	1.716	0	0.319	0.825	0	1.766	6	0	1	2	0	4
Contig_140245	337	-	0.794	0.797	0	0	0	0	1	1	0	0	0	0
Contig_127540	216	-	0	0	0	0	0	2.745	0	0	0	0	0	3
First_Contig20387	1033	gi|694416094|ref|XP_009336181.1|:gi|694416094|ref|XP_009336181.1| PREDICTED: ferredoxin-dependent glutamate synthase, chloroplastic [Pyrus x bretschneideri]	2.063	1.941	1.843	2.647	3.669	0	31	32	26	29	49	0
First_Contig7339	565	gi|658057665|ref|XP_008364615.1|:gi|658057665|ref|XP_008364615.1| PREDICTED: probable alpha-mannosidase I MNS5 isoform X2 [Malus domestica]	13.568	15.29	16.906	18.745	13.241	0	51	62	58	51	45	0
First_Contig5887	1709	gi|658309543|ref|NP_001280879.1|:gi|658309543|ref|NP_001280879.1| floral homeotic protein APETALA 2 [Malus domestica]	19.335	35.844	34.566	28.769	30.001	23.798	302	598	494	333	395	259
Contig_137289	987	gi|657945029|ref|XP_008377644.1|:gi|657945029|ref|XP_008377644.1| PREDICTED: CDPK-related kinase 7-like isoform X2 [Malus domestica]	2.033	2.845	2.716	2.42	1.711	2.101	14	21	17	12	10	10
Contig_125332	433	-	1.29	0	0.742	3.684	0	8.931	2	0	1	4	0	9
Contig_79875	284	-	0	0.149	0	0	0	0	0	1	0	0	0	0
Contig_83913	246	-	0	0	0	1.188	0	0	0	0	0	1	0	0
Contig_69056	2088	gi|694402696|ref|XP_009376336.1|:gi|694402696|ref|XP_009376336.1| PREDICTED: pentatricopeptide repeat-containing protein At4g31070, mitochondrial [Pyrus x bretschneideri]	1.278	0.991	1.169	0.834	0.721	1.398	29	24	24	14	14	23
Contig_12219	356	-	4.109	0	0	0	0	0	3	0	0	0	0	0
First_Contig2974	950	gi|694422949|ref|XP_009339297.1|:gi|694422949|ref|XP_009339297.1| PREDICTED: uncharacterized protein LOC103931510 [Pyrus x bretschneideri]	2.684	1.443	2.583	1.598	2.658	5.55	21	12	18	9	17	28
Contig_24206	1551	gi|658056070|ref|XP_008363786.1|:gi|658056070|ref|XP_008363786.1| PREDICTED: transcription factor MYB1R1-like [Malus domestica]	16.129	11.571	13.478	38.276	39.982	21.083	334	253	253	588	728	322
Contig_85826	265	-	0	0	0	0.428	0	0	0	0	0	1	0	0
First_Contig8411	698	-	18.474	14.685	11.386	19.096	25.289	45.872	150	130	86	115	179	268
Contig_99712	660	gi|694393403|ref|XP_009372144.1|:gi|694393403|ref|XP_009372144.1| PREDICTED: protein EIN4-like isoform X1 [Pyrus x bretschneideri]	0.875	0.275	0.629	2.728	0	0	3	1	2	7	0	0
Contig_179077	382	-	0	0	0	2.36	0	0	0	0	0	2	0	0
Contig_119820	772	-	0	0.128	0	0	0	0.391	0	1	0	0	0	2
First_Contig15637	469	gi|658018051|ref|XP_008344385.1|:gi|658018051|ref|XP_008344385.1| PREDICTED: transducin beta-like protein 2 [Malus domestica]	2.029	0	0	0	0	1.44	4	0	0	0	0	2
First_Contig14791	2205	gi|657994955|ref|XP_008389795.1|:gi|657994955|ref|XP_008389795.1| PREDICTED: trihelix transcription factor GT-1-like isoform X1 [Malus domestica]	7.007	8.368	7.588	11.862	15.716	17.415	155	198	153	198	291	286
Contig_169513	393	gi|658037017|ref|XP_008354068.1|:gi|658037017|ref|XP_008354068.1| PREDICTED: uncharacterized protein LOC103417687 [Malus domestica]	0	0.601	0	0	0	0	0	1	0	0	0	0
Contig_194285	303	gi|255591956|ref|XP_002535635.1|:gi|255591956|ref|XP_002535635.1| conserved hypothetical protein [Ricinus communis]	0	0	0	0	0	11.228	0	0	0	0	0	5
Contig_136696	406	-	2.425	7.344	7.648	7.149	2.989	12.538	3	9	8	6	3	11
Contig_19338	204	gi|694312941|ref|XP_009364414.1|:gi|694312941|ref|XP_009364414.1| PREDICTED: NAC domain-containing protein 74-like isoform X3 [Pyrus x bretschneideri]	0	0.434	0	0	0	0	0	1	0	0	0	0
First_Contig12999	536	gi|645220491|ref|XP_008240507.1|:gi|645220491|ref|XP_008240507.1| PREDICTED: uncharacterized protein LOC103339010 [Prunus mume]	12.159	18.064	16.962	7.663	8.732	0.826	38	62	49	18	26	2
Contig_184144	213	-	0	0	0.41	0	0	0	0	0	2	0	0	0
Contig_168645	267	-	0	0	0	0	0	0.298	0	0	0	0	0	1
Contig_120176	408	-	2.48	2.963	5.206	6.302	6.193	6.912	5	6	9	9	11	11
Contig_151430	428	-	0	0.629	0	0	2.972	0	0	1	0	0	4	0
Contig_177922	610	gi|568869778|ref|XP_006488094.1|:gi|568869778|ref|XP_006488094.1| PREDICTED: 60S ribosomal protein L12-like [Citrus sinensis]	0	0.155	0	0	0	6.532	0	1	0	0	0	28
Contig_116787	724	-	0.172	0	0	0	1.501	0.755	1	0	0	0	7	3
Contig_159859	334	gi|657989380|ref|XP_008386890.1|:gi|657989380|ref|XP_008386890.1| PREDICTED: uncharacterized protein LOC103449358 [Malus domestica]	0	0	0	0	1.024	0	0	0	0	0	1	0
Contig_62671	423	gi|694420910|ref|XP_009338333.1|:gi|694420910|ref|XP_009338333.1| PREDICTED: uncharacterized protein C4F10.09c-like [Pyrus x bretschneideri]	0	0	0	2.627	2.216	0	0	0	0	3	3	0
Contig_195579	204	-	0	0	0	0	0	1.375	0	0	0	0	0	2
Contig_194646	378	-	0	0	0	0	0	8.589	0	0	0	0	0	4
Contig_169104	415	-	0.457	0	1.026	0	0.495	0	1	0	2	0	1	0
Contig_193173	302	-	0	0	0	0	0	17.567	0	0	0	0	0	4
Contig_192287	276	gi|657990972|ref|XP_008387701.1|:gi|657990972|ref|XP_008387701.1| PREDICTED: uncharacterized protein LOC103450165 [Malus domestica]	0	0	0	0	0	0.857	0	0	0	0	0	2
Contig_86064	366	-	0	0	0	1.53	0	0	0	0	0	1	0	0
Contig_65247	295	gi|658024929|ref|XP_008347863.1|:gi|658024929|ref|XP_008347863.1| PREDICTED: uncharacterized protein LOC103410994 isoform X3 [Malus domestica]	0.206	0	0	0	0	0	1	0	0	0	0	0
Contig_168508	463	-	0	0	0	2.174	0	0	0	0	0	3	0	0
Contig_29076	2608	gi|694327116|ref|XP_009354436.1|:gi|694327116|ref|XP_009354436.1| PREDICTED: LOW QUALITY PROTEIN: intron-binding protein aquarius [Pyrus x bretschneideri]	9.732	12.204	11.259	12.127	11.234	14.996	354	476	375	328	358	392
Contig_10591	1308	gi|658033496|ref|XP_008352259.1|:gi|658033496|ref|XP_008352259.1| PREDICTED: SPX domain-containing protein 1-like [Malus domestica]	5.355	8.474	9.717	11.805	29.716	8.578	74	126	124	122	357	83
Contig_44348	866	gi|658004825|ref|XP_008337545.1|:gi|658004825|ref|XP_008337545.1| PREDICTED: aspartic proteinase-like protein 2 [Malus domestica]	8.215	10.459	10.811	12.37	16.718	12.716	69	96	86	79	131	83
Contig_12363	415	-	8.311	4.245	6.05	16.849	9.364	0	17	9	11	24	17	0
Contig_194375	252	gi|514722232|ref|XP_004954940.1|:gi|514722232|ref|XP_004954940.1| PREDICTED: ankyrin-1-like [Setaria italica]	0	0	0	0	0	0.698	0	0	0	0	0	2
Contig_115595	321	gi|658065004|ref|XP_008368450.1|:gi|658065004|ref|XP_008368450.1| PREDICTED: uncharacterized protein LOC103432062, partial [Malus domestica]	5.026	10.367	4.178	0	0	7.46	3	6	2	0	0	3
Contig_75153	297	-	0.936	0.888	0.261	0.648	23.586	2.547	4	4	1	2	8	7
Contig_125798	300	-	0	0	0	0.808	0	0	0	0	0	2	0	0
Contig_75034	266	gi|657952963|ref|XP_008360308.1|:gi|657952963|ref|XP_008360308.1| PREDICTED: nucleobase-ascorbate transporter 12 [Malus domestica]	0	0	0.673	0	0	0	0	0	2	0	0	0
Contig_132408	369	-	0	0	0	0	0	73.029	0	0	0	0	0	23
Contig_36512	936	gi|657997566|ref|XP_008391166.1|:gi|657997566|ref|XP_008391166.1| PREDICTED: CWF19-like protein 2 [Malus domestica]	6.451	5.712	6.504	10.326	10.994	7.642	62	58	57	73	94	53
First_Contig15960	806	gi|470102098|ref|XP_004287496.1|:gi|470102098|ref|XP_004287496.1| PREDICTED: uncharacterized protein LOC101302582 [Fragaria vesca subsp. vesca]	2.002	2.137	2.317	2.376	4.056	0	11	12	11	9	17	0
First_Contig15028	1302	gi|658002614|ref|XP_008393804.1|:gi|658002614|ref|XP_008393804.1| PREDICTED: protein WEAK CHLOROPLAST MOVEMENT UNDER BLUE LIGHT 1 [Malus domestica]	6.94	11.822	8.305	7.184	7.821	8.904	96	179	108	76	98	90
Contig_5652	392	gi|657986566|ref|XP_008385415.1|:gi|657986566|ref|XP_008385415.1| PREDICTED: probable disease resistance protein At4g27220 [Malus domestica]	0.659	0	3.109	0	3.566	11.969	1	0	4	0	5	13
Contig_160251	210	-	0	0.418	0	0	0	0	0	1	0	0	0	0
Contig_142744	361	-	0	0	0	9.094	0	0	0	0	0	4	0	0
Contig_66682	241	gi|694450774|ref|XP_009350713.1|:gi|694450774|ref|XP_009350713.1| PREDICTED: uncharacterized protein LOC103942243 [Pyrus x bretschneideri]	0	2.306	0.444	3.753	1.451	0	0	6	1	7	3	0
Contig_68260	214	-	0	0	2.001	4.991	1.593	0	0	0	3	6	2	0
Contig_187650	257	-	0	0	0	0	0.549	0	0	0	0	0	2	0
Contig_163169	274	-	0	0.283	0	0	0	0	0	1	0	0	0	0
Contig_185127	380	gi|573959315|ref|XP_006661850.1|:gi|573959315|ref|XP_006661850.1| PREDICTED: heterogeneous nuclear ribonucleoprotein 1-like [Oryza brachyantha]	0	0	0	1.941	0	0.9	0	0	0	2	0	1
Contig_144576	418	-	2.211	0	0	0	0	1.085	3	0	0	0	0	1
Contig_146795	231	-	0.719	0	0	0	0	0	2	0	0	0	0	0
First_Contig25199	411	gi|658006226|ref|XP_008338267.1|:gi|658006226|ref|XP_008338267.1| PREDICTED: uncharacterized protein LOC103401333 [Malus domestica]	0	0	0	0	0	4.591	0	0	0	0	0	5
Contig_66512	227	gi|658039462|ref|XP_008355305.1|:gi|658039462|ref|XP_008355305.1| PREDICTED: zinc finger CCCH domain-containing protein 56-like [Malus domestica]	0.271	0.264	0	1.2	0	0	1	1	0	3	0	0
Second_Contig1939	431	gi|658050398|ref|XP_008360920.1|:gi|658050398|ref|XP_008360920.1| PREDICTED: pre-mRNA-splicing factor SPF27 homolog [Malus domestica]	0	1.399	0.826	3.05	0	7.574	0	2	1	3	0	7
Contig_64927	1558	gi|658053501|ref|XP_008362506.1|:gi|658053501|ref|XP_008362506.1| PREDICTED: myosin-10-like [Malus domestica]	5.231	2.383	2.932	3.613	1.987	0.385	122	60	63	60	40	6
First_Contig24788	596	gi|657948472|ref|XP_008337913.1|:gi|657948472|ref|XP_008337913.1| PREDICTED: cytochrome P450 84A1-like [Malus domestica]	0	0.205	0.708	1.746	0.488	0	0	1	3	6	2	0
Contig_143332	432	-	0.849	0	0	4.84	0	0	1	0	0	4	0	0
Contig_130020	688	gi|657943776|ref|XP_008370850.1|:gi|657943776|ref|XP_008370850.1| PREDICTED: ankyrin repeat protein SKIP35-like [Malus domestica]	1.124	0.659	1.403	0.774	0.809	0.832	8	5	9	4	5	4
Contig_16029	1973	gi|694397940|ref|XP_009374177.1|:gi|694397940|ref|XP_009374177.1| PREDICTED: coatomer subunit gamma [Pyrus x bretschneideri]	36.975	31.863	32.253	29.097	23.395	25.455	1019	968	832	604	572	507
Contig_98619	262	-	2.158	0	0	0	0.564	1.208	5	0	0	0	1	2
Contig_91341	589	-	0	0	2.54	2.648	1.685	0	0	0	8	7	5	0
Contig_159808	301	-	2.258	0	0	0	0	0	1	0	0	0	0	0
First_Contig25586	431	gi|658000150|ref|XP_008392521.1|:gi|658000150|ref|XP_008392521.1| PREDICTED: LOW QUALITY PROTEIN: probable protein S-acyltransferase 1 [Malus domestica]	0	0.47	1.104	0	0	0	0	1	2	0	0	0
Contig_59246	982	gi|658001427|ref|XP_008393176.1|:gi|658001427|ref|XP_008393176.1| PREDICTED: galactoside 2-alpha-L-fucosyltransferase-like [Malus domestica]	11.597	12.476	14.263	12.925	19.546	20.292	135	155	152	110	203	174
Contig_112177	3379	gi|658041841|ref|XP_008356535.1|:gi|658041841|ref|XP_008356535.1| PREDICTED: uncharacterized protein LOC103420252 [Malus domestica]	0.99	0.261	0.153	1.21	0.292	0.468	36	10	5	33	9	13
Contig_61735	539	-	0	1.401	1.63	0	0.524	1.268	0	3	3	0	1	2
Contig_95952	283	-	0.436	0	0	3.781	0	0	1	0	0	6	0	0
Contig_66830	417	gi|694331586|ref|XP_009356462.1|:gi|694331586|ref|XP_009356462.1| PREDICTED: prolyl endopeptidase-like [Pyrus x bretschneideri]	11.997	9.331	8.104	9.045	9.614	15.609	19	15	11	10	13	18
Contig_117287	224	-	0	0	0	0	0	0.474	0	0	0	0	0	1
First_Contig8500	719	gi|657977397|ref|XP_008380609.1|:gi|657977397|ref|XP_008380609.1| PREDICTED: polyketide synthase 5 [Malus domestica]	4.127	15.19	19.837	3.133	0.84	44.919	27	107	117	15	5	214
Contig_40795	1730	gi|694394728|ref|XP_009372743.1|:gi|694394728|ref|XP_009372743.1| PREDICTED: putative disease resistance RPP13-like protein 1 [Pyrus x bretschneideri]	2.923	1.643	2.268	1.098	2.514	3.734	55	33	39	15	40	48
Contig_1254	1296	gi|658038072|ref|XP_008354596.1|:gi|658038072|ref|XP_008354596.1| PREDICTED: TMV resistance protein N-like [Malus domestica]	4.978	1.487	0.955	4.717	2.503	3.362	65	20	11	44	26	31
First_Contig12251	456	gi|145329985|ref|NP_001077978.1|:gi|145329985|ref|NP_001077978.1| peptidyl-prolyl cis-trans isomerase CYP19-4 [Arabidopsis thaliana]	57.527	36.669	29.233	32.366	18.168	34.055	173	116	78	71	53	76
Contig_187881	416	-	0	0	0	0	2.797	0	0	0	0	0	8	0
Contig_15821	829	gi|694399343|ref|XP_009374801.1|:gi|694399343|ref|XP_009374801.1| PREDICTED: sodium/hydrogen exchanger 5 isoform X2 [Pyrus x bretschneideri]	82.219	76.432	76.722	51.176	32.471	76.257	562	542	462	254	184	368
Contig_51573	461	-	0	0	2.615	0	0	0	0	0	4	0	0	0
Contig_130361	573	gi|657960304|ref|XP_008371729.1|:gi|657960304|ref|XP_008371729.1| PREDICTED: polyadenylate-binding protein 2-like, partial [Malus domestica]	3.003	1.703	3.661	6.316	26.785	1.543	9	5	9	13	61	3
First_Contig23636	1823	gi|694309869|ref|XP_009341378.1|:gi|694309869|ref|XP_009341378.1| PREDICTED: uncharacterized protein LOC103933379 [Pyrus x bretschneideri]	1.712	1.672	1.374	4.112	1.899	3.974	32	33	23	58	30	56
Contig_194081	590	gi|571485811|ref|XP_006590044.1|:gi|571485811|ref|XP_006590044.1| PREDICTED: uncharacterized protein LOC102665857 [Glycine max]	0	0	0	0	0	3.343	0	0	0	0	0	11
Contig_83308	422	gi|658032556|ref|XP_008351788.1|:gi|658032556|ref|XP_008351788.1| PREDICTED: uncharacterized protein LOC103415229 [Malus domestica]	0	2.52	0	3.574	0	0	0	3	0	3	0	0
Contig_53354	912	gi|657946654|ref|XP_008385762.1|:gi|657946654|ref|XP_008385762.1| PREDICTED: nudix hydrolase 19, chloroplastic-like [Malus domestica]	12.109	9.844	10.064	4.486	6.776	4.773	93	80	70	25	44	25
Contig_177246	241	-	0	0.817	0	0	0	0	0	2	0	0	0	0
Contig_142982	274	-	0	0.263	0.609	0	1.368	0	0	1	2	0	4	0
Contig_167505	384	-	0	0	0	0	0	4.622	0	0	0	0	0	3
First_Contig22097	650	-	0	2.686	0.292	0.345	1.616	2.267	0	11	1	1	5	7
First_Contig1692	973	gi|657989351|ref|XP_008386874.1|:gi|657989351|ref|XP_008386874.1| PREDICTED: cationic amino acid transporter 2, vacuolar-like isoform X2 [Malus domestica]	58.74	75.627	68.186	88.578	66.093	76.245	506	690	530	571	478	453
Contig_148757	260	-	0	0	0	0	0	0.648	0	0	0	0	0	1
Contig_106611	1490	gi|658012060|ref|XP_008341292.1|:gi|658012060|ref|XP_008341292.1| PREDICTED: uncharacterized protein LOC103404182 [Malus domestica]	1.534	1.618	0.653	0.337	0	0.806	25	29	10	4	0	9
First_Contig9500	772	-	0.585	0	0.913	4.693	1.242	3.486	3	0	4	17	5	12
First_Contig25318	389	-	0	1.001	0	0	0	5.378	0	1	0	0	0	4
Second_Contig217	748	gi|657994854|ref|XP_008389742.1|:gi|657994854|ref|XP_008389742.1| PREDICTED: uncharacterized protein LOC103452044 isoform X2 [Malus domestica]	13.821	12.103	9.253	11.869	11.296	10.489	110	103	67	68	80	59
Contig_118203	244	gi|658062839|ref|XP_008367330.1|:gi|658062839|ref|XP_008367330.1| PREDICTED: uncharacterized protein LOC103430963 [Malus domestica]	0.213	0	0	0	0	0	1	0	0	0	0	0
Contig_95165	217	-	0	0	0.547	0	0	0	0	0	1	0	0	0
First_Contig16960	610	gi|657973573|ref|XP_008378591.1|:gi|657973573|ref|XP_008378591.1| PREDICTED: uncharacterized protein LOC103441672 [Malus domestica]	3.506	3.609	4.048	7.306	9.273	14.496	19	21	20	29	44	53
Contig_109970	207	-	0	0.791	0	0	0	0	0	2	0	0	0	0
Contig_113932	202	gi|658057357|ref|XP_008364455.1|:gi|658057357|ref|XP_008364455.1| PREDICTED: uncharacterized protein LOC103428133 isoform X1 [Malus domestica]	0	0	0	0.608	0	0	0	0	0	2	0	0
Contig_143366	1165	-	0.564	0.461	0.433	0.791	0.491	1.172	6	5	4	6	4	8
Contig_37414	339	gi|658309660|ref|NP_001280955.1|:gi|658309660|ref|NP_001280955.1| homeobox-leucine zipper protein ATHB-13-like [Malus domestica]	82.023	62.391	39.08	30.846	26.773	10.863	72	54	29	18	20	7
Contig_176583	398	-	0	0	0	0	3.285	0	0	0	0	0	4	0
First_Contig25506	670	-	0	0.958	0.45	0	0.234	1.61	0	5	2	0	1	6
Contig_414	814	gi|694450279|ref|XP_009350585.1|:gi|694450279|ref|XP_009350585.1| PREDICTED: uncharacterized protein LOC103942102 isoform X1 [Pyrus x bretschneideri]	13.059	13.508	13.659	21.603	25.092	16.489	129	140	122	157	219	120
First_Contig25206	1267	gi|658048741|ref|XP_008360056.1|:gi|658048741|ref|XP_008360056.1| PREDICTED: aluminum-activated malate transporter 4-like [Malus domestica]	3.855	2.195	2.533	1.231	1.222	0	51	31	31	12	14	0
First_Contig14559	332	gi|470148714|ref|XP_004309897.1|:gi|470148714|ref|XP_004309897.1| PREDICTED: uncharacterized protein LOC101292366 [Fragaria vesca subsp. vesca]	1.472	6.013	0	0	0	0	1	4	0	0	0	0
Contig_119515	403	-	4.606	0	2.717	0	2.939	0	6	0	3	0	3	0
Contig_5189	1144	-	37.38	0.428	0.381	43.166	1.223	0.483	339	4	3	280	9	3
Contig_54912	322	gi|694435759|ref|XP_009345021.1|:gi|694435759|ref|XP_009345021.1| PREDICTED: TMV resistance protein N-like [Pyrus x bretschneideri]	27.187	26.372	24.94	23.013	28.256	10.711	17	16	13	10	17	6
Contig_158626	332	-	0	0	0	0	5.044	0	0	0	0	0	2	0
Contig_49425	617	gi|694425992|ref|XP_009340695.1|:gi|694425992|ref|XP_009340695.1| PREDICTED: 60S ribosomal protein L18a-like protein [Pyrus x bretschneideri]	13.915	11.808	10.447	16.754	17.843	30.161	71	63	48	62	80	113
Contig_42055	545	-	0	5.064	3.234	0	21.902	3.473	0	13	7	0	44	6
Contig_871	2008	gi|694319892|ref|XP_009349030.1|:gi|694319892|ref|XP_009349030.1| PREDICTED: probable receptor protein kinase TMK1 [Pyrus x bretschneideri]	8.014	7.6	6.494	18.294	16.705	22.201	213	218	157	361	382	416
Contig_161845	424	-	0	0	0	0	0.956	2.397	0	0	0	0	1	2
Contig_193765	212	-	0	0	0	0	0	1.367	0	0	0	0	0	2
Contig_34570	797	gi|694358242|ref|XP_009359508.1|:gi|694358242|ref|XP_009359508.1| PREDICTED: lysine-specific demethylase REF6-like [Pyrus x bretschneideri]	14.13	15.167	9.068	14.993	20.752	8.478	132	149	77	99	163	53
First_Contig8095	1161	gi|658003461|ref|XP_008394246.1|:gi|658003461|ref|XP_008394246.1| PREDICTED: dehydrogenase/reductase SDR family member on chromosome X-like [Malus domestica]	50.774	43.777	46.347	26.166	25.493	9.738	674	626	568	261	303	95
Contig_5378	379	gi|658053712|ref|XP_008362612.1|:gi|658053712|ref|XP_008362612.1| PREDICTED: probable LRR receptor-like serine/threonine-protein kinase At3g47570 [Malus domestica]	23.133	12.324	16.501	7.984	73.677	28.132	26	14	16	6	69	20
Contig_138480	363	-	5.848	2.36	5.604	0	1.339	3.041	5	2	4	0	1	2
First_Contig21954	327	-	0	0	0	2.833	2.167	0	0	0	0	1	1	0
First_Contig9769	1108	gi|694323029|ref|XP_009352605.1|:gi|694323029|ref|XP_009352605.1| PREDICTED: deoxyhypusine synthase [Pyrus x bretschneideri]	15.791	13.522	14.145	5.365	9.995	7.774	173	154	138	44	91	61
Contig_107953	251	gi|694438397|ref|XP_009346175.1|:gi|694438397|ref|XP_009346175.1| PREDICTED: uncharacterized protein LOC103937920 [Pyrus x bretschneideri]	0	0	0.213	0	0	0	0	0	1	0	0	0
Contig_63023	412	gi|694438314|ref|XP_009346138.1|:gi|694438314|ref|XP_009346138.1| PREDICTED: pyrroline-5-carboxylate reductase-like [Pyrus x bretschneideri]	21.941	17.285	9.622	33.994	19.809	22.342	29	23	11	31	22	20
Contig_74105	884	gi|297611272|ref|NP_001065797.2|:gi|297611272|ref|NP_001065797.2| Os11g0157000 [Oryza sativa Japonica Group]	0	0.241	0.573	0	0	0	0	3	6	0	0	0
First_Contig16914	356	-	5.991	6.846	3.217	12.382	0.816	4.406	9	10	4	12	1	4
Contig_143916	347	-	0	0	1.473	0	0	0	0	0	1	0	0	0
Contig_145382	290	-	0	0	0	0	0	1.015	0	0	0	0	0	2
Contig_15761	310	gi|694430063|ref|XP_009342530.1|:gi|694430063|ref|XP_009342530.1| PREDICTED: NADP-dependent malic enzyme-like [Pyrus x bretschneideri]	23.174	48.258	48.445	11.889	17.854	0	17	36	31	6	13	0
Contig_144262	337	-	5.162	0	0	0	1.6	0	4	0	0	0	1	0
Contig_107966	328	-	3.411	0	0	0	0	0	2	0	0	0	0	0
Contig_175863	408	-	0	1.301	0.767	0	0	2.808	0	2	1	0	0	3
Contig_59496	298	-	0	0	0	0	0	1.024	0	0	0	0	0	3
Contig_117399	505	-	0	1.534	1.184	0	2.587	0	0	3	2	0	4	0
Contig_142804	771	gi|657967244|ref|XP_008375313.1|:gi|657967244|ref|XP_008375313.1| PREDICTED: probable ADP-ribosylation factor GTPase-activating protein AGD11 [Malus domestica]	0.158	0	0.184	5.438	1.618	0	1	0	1	25	8	0
Contig_160219	424	-	0	2.112	0	0	8.508	0	0	2	0	0	6	0
First_Contig23222	682	gi|658038806|ref|XP_008354972.1|:gi|658038806|ref|XP_008354972.1| PREDICTED: uncharacterized protein At5g41620-like [Malus domestica]	2.298	6.682	6.093	6.393	3.33	5.313	19	58	46	36	22	30
Contig_57383	1141	gi|694407690|ref|XP_009378572.1|:gi|694407690|ref|XP_009378572.1| PREDICTED: uncharacterized protein LOC103967059 isoform X1 [Pyrus x bretschneideri]	9.55	9.271	7.469	6.785	5.075	6.761	94	99	68	50	44	47
Contig_134773	466	-	1.034	2.058	1.223	0	7.23	2.688	2	4	2	0	12	4
Contig_108664	312	-	0	0	7.96	0	0	7.619	0	0	3	0	0	2
Contig_27268	606	gi|658034890|ref|XP_008352965.1|:gi|658034890|ref|XP_008352965.1| PREDICTED: uncharacterized protein LOC103416497 [Malus domestica]	4	1.566	2.777	6.341	9.426	10.575	14	6	9	17	31	28
Contig_105708	218	gi|657999126|ref|XP_008391989.1|:gi|657999126|ref|XP_008391989.1| PREDICTED: uncharacterized protein LOC103454177 [Malus domestica]	0	0.455	0	0	0	0.343	0	2	0	0	0	1
Contig_31077	608	-	0.358	2.779	2.474	1.541	0.919	6.41	1	8	6	3	2	12
Contig_150284	800	gi|694382312|ref|XP_009367175.1|:gi|694382312|ref|XP_009367175.1| PREDICTED: short-chain dehydrogenase reductase 3b-like [Pyrus x bretschneideri]	0.421	0.542	0.158	0	1.707	0	3	4	1	0	11	0
Contig_163155	501	-	0	0	0	1.272	0	0	0	0	0	3	0	0
Contig_58172	1699	gi|694318430|ref|XP_009342662.1|:gi|694318430|ref|XP_009342662.1| PREDICTED: L-type lectin-domain containing receptor kinase VIII.1-like [Pyrus x bretschneideri]	7.283	3.565	5.19	7.111	12.146	1.889	158	86	109	120	258	33
Contig_188585	261	gi|657998122|ref|XP_008391452.1|:gi|657998122|ref|XP_008391452.1| PREDICTED: uncharacterized protein LOC103453667 [Malus domestica]	0	0	0	0	0.61	0	0	0	0	0	2	0
Contig_150952	364	gi|694323682|ref|XP_009352899.1|:gi|694323682|ref|XP_009352899.1| PREDICTED: protein SMG7L [Pyrus x bretschneideri]	0.963	0	1.126	0	4.398	0	1	0	1	0	4	0
Contig_12607	629	gi|658044285|ref|XP_008357790.1|:gi|658044285|ref|XP_008357790.1| PREDICTED: protein LONGIFOLIA 1-like [Malus domestica]	30.347	12.821	8.745	8.976	4.354	3.742	188	83	48	39	23	16
First_Contig1337	315	gi|658063642|ref|XP_008367741.1|:gi|658063642|ref|XP_008367741.1| PREDICTED: 60S ribosomal protein L5 [Malus domestica]	8.558	28.618	18.257	9.432	15.79	16.307	4	13	7	3	6	5
Contig_1099	595	gi|657961288|ref|XP_008372236.1|:gi|657961288|ref|XP_008372236.1| PREDICTED: obg-like ATPase 1 [Malus domestica]	60.65	70.677	68.08	66.81	53.423	36.849	320	401	328	251	253	138
Contig_55785	700	gi|658004501|ref|XP_008337372.1|:gi|658004501|ref|XP_008337372.1| PREDICTED: probable protein ABIL5 [Malus domestica]	7.756	0.152	0.71	5.708	0.966	5.481	49	1	4	25	5	23
First_Contig25408	449	-	0.757	0	1.825	0	0	0	1	0	2	0	0	0
First_Contig17614	735	gi|596130755|ref|XP_007222159.1|:gi|596130755|ref|XP_007222159.1| hypothetical protein PRUPE_ppa007724mg [Prunus persica]	0.393	0.764	0.225	0.278	0.48	0.279	2	4	1	1	2	1
First_Contig17585	946	gi|658058783|ref|XP_008365205.1|:gi|658058783|ref|XP_008365205.1| PREDICTED: uncharacterized protein LOC103428855 [Malus domestica]	2.392	2.38	1.94	1.415	0.585	0.849	23	24	17	10	5	6
Contig_163935	363	-	3.054	3.084	0	1.501	0	0	3	3	0	1	0	0
Contig_47090	462	gi|657967225|ref|XP_008375304.1|:gi|657967225|ref|XP_008375304.1| PREDICTED: glutamate--cysteine ligase, chloroplastic-like isoform X2 [Malus domestica]	2.074	0	0	0	0	0	5	0	0	0	0	0
Contig_136032	768	-	1.182	1.345	0.681	1.366	2.035	1.141	6	7	3	5	8	4
Second_Contig2904	739	gi|657980514|ref|XP_008382250.1|:gi|657980514|ref|XP_008382250.1| PREDICTED: eukaryotic translation initiation factor 4G isoform X2 [Malus domestica]	29.54	32.08	35.133	32.664	33.814	40.561	197	229	214	160	191	189
Contig_172063	313	-	0	0	0	0	2.916	0	0	0	0	0	2	0
Contig_130121	508	gi|657962443|ref|XP_008372815.1|:gi|657962443|ref|XP_008372815.1| PREDICTED: uncharacterized protein LOC103436170 [Malus domestica]	0.495	0	0.577	0.734	0	0	1	0	1	1	0	0
Contig_138899	321	-	0	1.785	0	0	0	0	0	1	0	0	0	0
Contig_79330	842	-	6.324	6.899	6.149	59.569	215.24	18.155	44	50	38	292	1161	80
Contig_44901	406	gi|657981930|ref|XP_008382999.1|:gi|657981930|ref|XP_008382999.1| PREDICTED: chitobiosyldiphosphodolichol beta-mannosyltransferase-like isoform X1 [Malus domestica]	24.727	32.944	22.984	10.91	6.989	4.668	36	50	29	11	9	5
First_Contig25392	2267	gi|657963822|ref|XP_008373529.1|:gi|657963822|ref|XP_008373529.1| PREDICTED: uncharacterized protein LOC103436859 [Malus domestica]	23.592	25.351	25.114	36.768	40.858	68.245	580	650	545	659	820	1186
Contig_37175	838	gi|694309060|ref|XP_009353195.1|:gi|694309060|ref|XP_009353195.1| PREDICTED: ER membrane protein complex subunit 3 [Pyrus x bretschneideri]	49.457	52.571	41.261	29.031	17.771	32.737	349	401	269	147	110	170
Contig_30339	475	gi|658005964|ref|XP_008338136.1|:gi|658005964|ref|XP_008338136.1| PREDICTED: putative glucose-6-phosphate 1-epimerase [Malus domestica]	1.666	0.417	0.489	2.981	0.492	0	4	1	1	5	1	0
Contig_43550	640	gi|694386022|ref|XP_009368819.1|:gi|694386022|ref|XP_009368819.1| PREDICTED: zinc finger CCCH domain-containing protein 39 [Pyrus x bretschneideri]	3.63	4.293	4.005	1.495	1.208	1.283	20	25	20	6	6	5
Contig_83417	390	-	0	0	0	0.813	0	49.296	0	0	0	1	0	63
Contig_48781	871	-	2.14	1.335	2.22	2.913	1.838	9.676	8	5	7	8	5	24
Contig_71004	352	-	1.106	1.072	0	0	0	0	1	1	0	0	0	0
First_Contig6785	1265	gi|694352655|ref|XP_009357907.1|:gi|694352655|ref|XP_009357907.1| PREDICTED: CCAAT/enhancer-binding protein zeta-like [Pyrus x bretschneideri]	25.611	23.901	21.476	19.356	14.854	19.242	444	462	350	252	237	240
Contig_24311	320	gi|694366759|ref|XP_009361959.1|:gi|694366759|ref|XP_009361959.1| PREDICTED: DNA-directed RNA polymerase V subunit 1 [Pyrus x bretschneideri]	5.074	0	5.759	0	0	0	3	0	3	0	0	0
Contig_169185	387	-	0	0	0	0	0	4.676	0	0	0	0	0	4
Contig_123692	301	-	4.042	1.771	0.705	0.877	9.472	25.721	2	9	3	3	4	8
Contig_39901	341	gi|694451893|ref|XP_009351013.1|:gi|694451893|ref|XP_009351013.1| PREDICTED: cleft lip and palate transmembrane protein 1 homolog [Pyrus x bretschneideri]	58.016	95.876	93.094	59.889	65.242	52.701	46	73	59	31	43	27
Contig_181957	519	-	0	0	0	0	0	2.869	0	0	0	0	0	5
Contig_178258	660	gi|658061193|ref|XP_008366454.1|:gi|658061193|ref|XP_008366454.1| PREDICTED: uncharacterized protein LOC103430102 [Malus domestica]	0	0.822	1.151	0	0.204	0	0	5	6	0	1	0
First_Contig15831	466	-	0.623	0	0	2.686	3.907	0	1	0	0	3	5	0
Contig_136701	298	-	0	0	0.429	0	0	0	0	0	1	0	0	0
Contig_116925	393	-	10.19	21.646	33.109	3.365	29.068	20.901	13	27	35	3	31	19
Contig_41480	1977	gi|658032621|ref|XP_008351819.1|:gi|658032621|ref|XP_008351819.1| PREDICTED: uncharacterized protein LOC103415252 isoform X4 [Malus domestica]	0.132	0.041	0.194	0.298	0.606	11.264	3	1	4	5	12	186
Contig_140060	308	-	0	5.663	0	0	3.231	0	0	2	0	0	1	0
First_Contig25179	549	-	0	1.362	0	0.496	0.923	0	0	4	0	1	2	0
Contig_113914	822	gi|694361022|ref|XP_009360294.1|:gi|694361022|ref|XP_009360294.1| PREDICTED: glutamyl-tRNA(Gln) amidotransferase subunit A, mitochondrial-like [Pyrus x bretschneideri]	1.586	1.272	0.678	0.169	0	0	13	11	5	1	0	0
First_Contig20494	1084	gi|470137582|ref|XP_004304542.1|:gi|470137582|ref|XP_004304542.1| PREDICTED: uncharacterized mitochondrial protein AtMg00810-like [Fragaria vesca subsp. vesca]	0.361	2.576	1.355	0	0	0	3	22	10	0	0	0
First_Contig10753	671	gi|657946691|ref|XP_008385958.1|:gi|657946691|ref|XP_008385958.1| PREDICTED: serine-threonine kinase receptor-associated protein-like [Malus domestica]	4.562	5.97	6.367	6.809	3.138	2.044	15	21	19	17	9	5
Contig_40073	1177	gi|694390842|ref|XP_009370973.1|:gi|694390842|ref|XP_009370973.1| PREDICTED: trimethylguanosine synthase-like [Pyrus x bretschneideri]	0.352	0.479	1.377	0	0	63.787	6	9	22	0	0	675
Contig_13314	201	gi|657973974|ref|XP_008378808.1|:gi|657973974|ref|XP_008378808.1| PREDICTED: calmodulin-like protein 1 [Malus domestica]	0	0.307	0.36	0	0	8.651	0	1	1	0	0	19
First_Contig609	623	gi|595824561|ref|XP_007205256.1|:gi|595824561|ref|XP_007205256.1| hypothetical protein PRUPE_ppa006284mg [Prunus persica]	3.229	3.707	4.913	1.413	0.565	2.215	13	16	18	4	2	6
Contig_27412	215	gi|657965860|ref|XP_008374601.1|:gi|657965860|ref|XP_008374601.1| PREDICTED: SNAP25 homologous protein SNAP33-like [Malus domestica]	0.588	0.792	0.92	3.362	0.628	2.571	2	3	3	9	2	7
Contig_93511	493	gi|658018380|ref|XP_008344548.1|:gi|658018380|ref|XP_008344548.1| PREDICTED: protein ZINC INDUCED FACILITATOR 1-like [Malus domestica]	30.79	12.586	12.794	4.337	1.005	46.622	70	30	26	7	2	80
Contig_162796	435	-	0.58	0	0	0	1.893	3.234	1	0	0	0	3	4
Contig_13044	405	gi|657969556|ref|XP_008376500.1|:gi|657969556|ref|XP_008376500.1| PREDICTED: phosphoglucomutase, chloroplastic-like [Malus domestica]	19.122	15.06	31.107	24.344	28.187	18.4	28	22	39	25	36	20
Contig_60225	654	gi|657995112|ref|XP_008389876.1|:gi|657995112|ref|XP_008389876.1| PREDICTED: calmodulin-binding transcription activator 4-like isoform X2 [Malus domestica]	0.639	0.872	0.347	0.855	1.495	0	2	3	1	2	4	0
Contig_70167	356	-	1.464	0	0	0	0	0	1	0	0	0	0	0
First_Contig17629	369	gi|694313268|ref|XP_009366020.1|:gi|694313268|ref|XP_009366020.1| PREDICTED: ankyrin repeat-containing protein At3g12360-like [Pyrus x bretschneideri]	5.092	0	3.093	0	0	3.397	4	0	2	0	0	2
Contig_194697	366	-	0	0	0	0	0	3.966	0	0	0	0	0	3
Contig_20671	496	-	0	1.015	0	0	0	0	0	2	0	0	0	0
Contig_135682	449	-	1.302	0	0.352	0	0	0	4	0	1	0	0	0
Contig_122726	385	gi|658036562|ref|XP_008353828.1|:gi|658036562|ref|XP_008353828.1| PREDICTED: lisH domain and HEAT repeat-containing protein KIAA1468-like [Malus domestica]	0	0	0	0	0	2.182	0	0	0	0	0	2
Contig_146423	246	-	0	0.26	0	0	0	0	0	1	0	0	0	0
Contig_86866	203	-	0	0	0	1.028	0	0	0	0	0	2	0	0
Contig_109557	296	gi|657958396|ref|XP_008370720.1|:gi|657958396|ref|XP_008370720.1| PREDICTED: uncharacterized protein LOC103434185 isoform X2 [Malus domestica]	0	0.413	0.987	2.394	0	0	0	2	4	8	0	0
Contig_40285	1444	gi|595817636|ref|XP_007204237.1|:gi|595817636|ref|XP_007204237.1| hypothetical protein PRUPE_ppa002548mg [Prunus persica]	5.797	5.139	4.966	4.53	2.615	0.682	132	133	111	80	62	12
Contig_89543	599	gi|694433094|ref|XP_009343861.1|:gi|694433094|ref|XP_009343861.1| PREDICTED: uncharacterized protein LOC103935781 [Pyrus x bretschneideri]	31.064	49.961	39.382	31.565	66.94	19.872	128	218	149	95	243	58
Contig_196424	210	-	0	0	0	0	0	1.027	0	0	0	0	0	2
Contig_43720	620	-	6.836	2.005	4.095	14.539	2.388	2.872	24	7	12	35	6	6
Contig_61676	448	gi|657988046|ref|XP_008386186.1|:gi|657988046|ref|XP_008386186.1| PREDICTED: probable serine/threonine-protein kinase DDB_G0288147 [Malus domestica]	11.813	15.056	10.331	14.046	17.101	3.413	41	56	34	37	66	10
Contig_25180	380	gi|694323590|ref|XP_009352857.1|:gi|694323590|ref|XP_009352857.1| PREDICTED: uncharacterized protein LOC103944166 [Pyrus x bretschneideri]	19.056	32.021	40.383	25.126	35.69	10.118	25	41	44	22	39	9
Contig_159553	496	-	0.612	0.608	0.719	1.7	0	0	1	1	1	2	0	0
Contig_103790	326	gi|658034439|ref|XP_008352742.1|:gi|658034439|ref|XP_008352742.1| PREDICTED: LOW QUALITY PROTEIN: phosphoenolpyruvate carboxykinase [ATP]-like, partial [Malus domestica]	1.19	2.444	0	0	0	15.752	1	2	0	0	0	10
Contig_144231	438	gi|694318940|ref|XP_009344887.1|:gi|694318940|ref|XP_009344887.1| PREDICTED: DNA replication complex GINS protein PSF3-like [Pyrus x bretschneideri]	1.032	0.496	1.728	2.214	0.57	2.197	2	1	3	3	1	3
Contig_57178	791	-	2.707	2.804	1.638	2.447	3.155	0.22	18	20	10	12	18	1
Contig_100074	815	gi|658037923|ref|XP_008354516.1|:gi|658037923|ref|XP_008354516.1| PREDICTED: peroxisomal fatty acid beta-oxidation multifunctional protein AIM1-like [Malus domestica]	3.774	3.069	3.008	5.237	1.29	120.53	23	19	16	22	6	446
Contig_83606	538	-	0	0	0	1.924	0.402	0	0	0	0	4	1	0
Contig_158578	352	gi|356517636|ref|XP_003527493.1|:gi|356517636|ref|XP_003527493.1| PREDICTED: aconitate hydratase, cytoplasmic-like [Glycine max]	1.124	0	0	0	1.333	0	1	0	0	0	1	0
First_Contig21172	321	gi|694401388|ref|XP_009375749.1|:gi|694401388|ref|XP_009375749.1| PREDICTED: uncharacterized protein LOC103964535 [Pyrus x bretschneideri]	0	1.015	1.169	0	4.078	1.286	0	1	1	0	4	1
Contig_145553	315	gi|658006426|ref|XP_008338376.1|:gi|658006426|ref|XP_008338376.1| PREDICTED: uncharacterized acetyltransferase At3g50280-like [Malus domestica]	0	3.443	0	0	0	0	0	2	0	0	0	0
First_Contig24211	735	-	0.198	0.962	0	0.275	0.748	5.007	1	5	0	1	3	17
Contig_123887	1189	-	1.095	1.67	1.129	1.003	4.59	1.387	9	14	8	6	30	8
Contig_60296	370	-	1.508	1.47	1.716	0	3.351	0	1	1	1	0	2	0
Contig_177128	259	-	0	2.149	0	0	0	0	0	6	0	0	0	0
First_Contig5218	999	-	2.714	1.468	1.222	4.915	4.956	3.735	18	10	7	23	26	17
Contig_17335	475	gi|694416719|ref|XP_009336475.1|:gi|694416719|ref|XP_009336475.1| PREDICTED: 60S ribosomal protein L23a-2-like [Pyrus x bretschneideri]	307.531	282.286	311.406	205.491	131.287	211.662	934	899	844	431	349	434
Contig_46135	951	gi|657997822|ref|XP_008391301.1|:gi|657997822|ref|XP_008391301.1| PREDICTED: uncharacterized protein LOC103453543 isoform X1 [Malus domestica]	0	0	0	0.313	0	1.67	0	0	0	2	0	10
Second_Contig1638	354	gi|470113107|ref|XP_004292768.1|:gi|470113107|ref|XP_004292768.1| PREDICTED: pre-mRNA-processing protein 40A-like [Fragaria vesca subsp. vesca]	58.221	69.676	80.15	53.043	52.617	27.515	61	72	70	39	50	22
Contig_112091	1023	gi|694323729|ref|XP_009352920.1|:gi|694323729|ref|XP_009352920.1| PREDICTED: uncharacterized protein LOC103944213 [Pyrus x bretschneideri]	1.773	2.449	1.344	4.177	4.035	1.119	19	28	13	33	37	9
Contig_192891	360	gi|658042103|ref|XP_008356672.1|:gi|658042103|ref|XP_008356672.1| PREDICTED: uncharacterized protein LOC103420386 [Malus domestica]	0	0	0	0	0	6.331	0	0	0	0	0	4
Contig_94837	359	-	0	2.452	4.263	0	0	29.461	0	2	3	0	0	16
Second_Contig2597	310	-	9.456	0	9.101	0	0	7.584	4	0	3	0	0	2
Contig_101928	1039	gi|596291904|ref|XP_007226421.1|:gi|596291904|ref|XP_007226421.1| hypothetical protein PRUPE_ppa023712mg [Prunus persica]	3.226	0	0	2.737	0.527	0	32	0	0	19	4	0
First_Contig2810	1831	gi|657997954|ref|XP_008391363.1|:gi|657997954|ref|XP_008391363.1| PREDICTED: probable protein phosphatase 2C 50 [Malus domestica]	14.956	18.161	18.084	45.177	47.598	37.971	352	456	386	793	943	622
Contig_31646	231	-	0	0.223	0	0	0	0	0	1	0	0	0	0
Contig_187987	305	-	0	0	0	0	5.141	0	0	0	0	0	2	0
First_Contig18440	2042	gi|657995083|ref|XP_008389861.1|:gi|657995083|ref|XP_008389861.1| PREDICTED: uncharacterized protein LOC103452141 isoform X1 [Malus domestica]	1.675	0.853	0.554	2.289	1.503	4.63	37	20	11	38	29	79
Contig_25617	2146	-	8.273	9.155	9.002	1.172	11.248	0	163	184	155	17	173	0
Contig_173769	454	-	0	1.182	0	3.451	2.972	0	0	2	0	4	4	0
Contig_91460	321	-	9.908	12.257	0	2.957	0	14.164	5	6	0	1	0	6
Contig_2499	999	gi|657994415|ref|XP_008389511.1|:gi|657994415|ref|XP_008389511.1| PREDICTED: protein IQ-DOMAIN 31-like [Malus domestica]	13.138	10.727	12.405	10.95	14.981	9.162	147	130	128	92	154	80
Contig_1689	426	gi|694364291|ref|XP_009361253.1|:gi|694364291|ref|XP_009361253.1| PREDICTED: 60S ribosomal protein L9 [Pyrus x bretschneideri]	128.938	146.337	136.622	110.031	136.375	131.495	328	401	320	207	367	272
First_Contig14582	1459	gi|658056779|ref|XP_008364149.1|:gi|658056779|ref|XP_008364149.1| PREDICTED: heterogeneous nuclear ribonucleoprotein U-like protein 1 [Malus domestica]	5.002	6.432	5.873	8.29	8.75	5.657	89	124	97	110	139	74
Contig_177679	299	-	0	0.409	0	0	0	0	0	1	0	0	0	0
Contig_134571	341	-	7.244	0	0	0	0	0	5	0	0	0	0	0
Contig_14523	266	-	0	0.164	0	0	0	0.266	0	1	0	0	0	1
Contig_131301	295	-	0	0	0	1.122	13.624	0	0	0	0	3	4	0
Contig_15319	510	gi|658033274|ref|XP_008352149.1|:gi|658033274|ref|XP_008352149.1| PREDICTED: RNA polymerase sigma factor sigC-like, partial [Malus domestica]	4.834	5.479	2.458	3.959	3.976	0	14	16	6	8	9	0
Contig_17710	458	gi|694368403|ref|XP_009362426.1|:gi|694368403|ref|XP_009362426.1| PREDICTED: patellin-3-like [Pyrus x bretschneideri]	2.112	0	0	0	0	0	2	0	0	0	0	0
First_Contig22589	1182	gi|694313767|ref|XP_009368238.1|:gi|694313767|ref|XP_009368238.1| PREDICTED: UPF0481 protein At3g47200 [Pyrus x bretschneideri]	4.447	0.217	0.426	15.252	2.242	1.098	58	3	5	144	25	10
First_Contig2886	367	gi|658050572|ref|XP_008361002.1|:gi|658050572|ref|XP_008361002.1| PREDICTED: SWI/SNF complex subunit SWI3C-like isoform X1 [Malus domestica]	11.414	15.15	8.915	14.355	14.079	21.115	15	20	10	13	17	19
Contig_195281	215	-	0	0	0	0	0	2.509	0	0	0	0	0	4
Second_Contig2328	806	gi|694356113|ref|XP_009358922.1|:gi|694356113|ref|XP_009358922.1| PREDICTED: LOW QUALITY PROTEIN: chloride channel protein CLC-e, partial [Pyrus x bretschneideri]	13.916	13.989	18.617	18.564	17.805	13.485	101	105	119	95	104	66
Contig_139703	485	-	0.565	1.73	0.683	0	0.772	0	1	3	1	0	1	0
Contig_99610	510	gi|658002634|ref|XP_008393815.1|:gi|658002634|ref|XP_008393815.1| PREDICTED: B3 domain-containing protein At3g19184-like isoform X1 [Malus domestica]	8.392	10.603	7.533	8.655	3.61	20.342	25	33	20	18	9	41
Contig_141134	506	-	1.342	4.014	1.592	7.742	0.902	7.422	2	6	2	8	1	7
First_Contig6310	3252	gi|657983806|ref|XP_008383980.1|:gi|657983806|ref|XP_008383980.1| PREDICTED: probable copper-transporting ATPase HMA5 [Malus domestica]	1.673	1.407	1.312	0.922	0.473	1.602	66	59	47	27	16	45
Contig_186308	564	gi|694429953|ref|XP_009342483.1|:gi|694429953|ref|XP_009342483.1| PREDICTED: pentatricopeptide repeat-containing protein At4g01570-like [Pyrus x bretschneideri]	0	0	0	2.175	0.482	4.595	0	0	0	4	1	8
Contig_25751	305	gi|694373092|ref|XP_009363758.1|:gi|694373092|ref|XP_009363758.1| PREDICTED: muscle M-line assembly protein unc-89-like [Pyrus x bretschneideri]	21.887	15.825	7.061	11.558	4.444	8.851	11	8	3	4	2	3
Contig_69832	1117	gi|658038822|ref|XP_008354981.1|:gi|658038822|ref|XP_008354981.1| PREDICTED: TATA-box-binding protein-like [Malus domestica]	3.521	2.977	3.207	4.076	2.145	3.879	45	41	38	37	23	35
Contig_112358	726	-	0.334	0.636	1.859	0.236	1.066	0	2	4	10	1	5	0
Contig_193849	231	-	0	0	0	0	0	1.095	0	0	0	0	0	2
Contig_43755	508	gi|694386267|ref|XP_009368925.1|:gi|694386267|ref|XP_009368925.1| PREDICTED: uncharacterized protein LOC103958399 [Pyrus x bretschneideri]	0	0	0	0	0	6.358	0	0	0	0	0	11
Contig_163403	309	gi|657944929|ref|XP_008377192.1|:gi|657944929|ref|XP_008377192.1| PREDICTED: F-box protein PP2-A13-like [Malus domestica]	2.156	0	0	3.134	0	9.004	1	0	0	1	0	3
Contig_138625	323	gi|567853996|ref|XP_006420118.1|:gi|567853996|ref|XP_006420118.1| hypothetical protein CICLE_v10004749mg [Citrus clementina]	1.274	0	2.976	0	0	10.462	1	0	2	0	0	6
Contig_196898	302	-	0	0	0	0	0	20.839	0	0	0	0	0	4
Contig_56862	529	gi|658009503|ref|XP_008339965.1|:gi|658009503|ref|XP_008339965.1| PREDICTED: uncharacterized protein LOC103402955 [Malus domestica]	33.152	24.975	27.263	43.53	32.112	27.722	126	107	100	123	119	77
Contig_180127	268	-	0	0.301	0	0	0	0	0	2	0	0	0	0
Contig_166629	473	-	0	0	0.297	0	0	0.36	0	0	1	0	0	1
First_Contig9285	780	gi|694391356|ref|XP_009371202.1|:gi|694391356|ref|XP_009371202.1| PREDICTED: RNA-binding protein 34-like [Pyrus x bretschneideri]	22.721	27.452	27.443	23.086	23.179	17.125	316	428	376	230	311	172
Contig_77698	1365	-	2.482	1.157	2.255	1.096	1	0.821	25	12	20	8	8	6
Contig_86721	564	gi|595812426|ref|XP_007203402.1|:gi|595812426|ref|XP_007203402.1| hypothetical protein PRUPE_ppa021297mg [Prunus persica]	1.244	0	0	0	0	0	4	0	0	0	0	0
Contig_59048	990	gi|657975146|ref|XP_008379415.1|:gi|657975146|ref|XP_008379415.1| PREDICTED: probable isoleucine--tRNA ligase, cytoplasmic [Malus domestica]	6.379	7.557	7.054	9.464	12.098	11.294	64	82	65	69	102	78
First_Contig2896	2563	gi|694372297|ref|XP_009363523.1|:gi|694372297|ref|XP_009363523.1| PREDICTED: potassium transporter 6-like [Pyrus x bretschneideri]	6.636	10.343	10.787	11.914	8.115	8.417	245	407	361	317	252	214
Contig_7071	793	gi|694319754|ref|XP_009348498.1|:gi|694319754|ref|XP_009348498.1| PREDICTED: autophagy-related protein 8B-like isoform X1 [Pyrus x bretschneideri]	5.37	4.649	6.516	5.841	7.815	4.976	31	28	33	24	37	20
First_Contig5846	297	gi|657962698|ref|XP_008372951.1|:gi|657962698|ref|XP_008372951.1| PREDICTED: uncharacterized protein LOC103436305 [Malus domestica]	1.145	0.534	0.614	0.74	2.004	0	6	3	3	3	1	0
Contig_161136	319	-	1.637	0	1.929	0	0	0	1	0	1	0	0	0
First_Contig16291	808	-	0	0.199	0.236	0	8.594	2.852	0	1	1	0	31	8
Contig_19021	460	-	0.715	0	5.049	0	3.51	0	1	0	6	0	4	0
First_Contig21990	3202	gi|657984511|ref|XP_008384352.1|:gi|657984511|ref|XP_008384352.1| PREDICTED: uncharacterized protein LOC103446961 [Malus domestica]	2.591	2.207	2.237	1.971	2.577	2.375	94	83	71	51	74	59
Contig_152155	780	-	0.199	0.59	0.233	0	1.594	3.525	1	3	1	0	6	11
Contig_182798	502	-	0	0	2.284	0	0.358	0	0	0	6	0	1	0
Contig_10484	645	gi|645236201|ref|XP_008224624.1|:gi|645236201|ref|XP_008224624.1| PREDICTED: anthrax toxin receptor-like [Prunus mume]	13.997	57.877	71.42	11.596	7.311	16.328	92	416	433	52	40	79
First_Contig22275	436	-	2.196	3.508	3.392	0	0.93	1.081	3	5	4	0	1	1
First_Contig2558	277	gi|645254450|ref|XP_008233046.1|:gi|645254450|ref|XP_008233046.1| PREDICTED: conserved oligomeric Golgi complex subunit 4-like [Prunus mume]	0.593	0.57	1.099	1.111	0.453	0.294	3	3	5	4	2	1
Contig_8354	1283	gi|694368363|ref|XP_009362414.1|:gi|694368363|ref|XP_009362414.1| PREDICTED: adenylate kinase, chloroplastic [Pyrus x bretschneideri]	16.324	17.886	17.186	10.186	18.485	5.997	198	227	185	92	187	54
Contig_160551	427	-	0.715	2.09	0	0	0	1.022	1	3	0	0	0	1
Contig_77022	550	gi|658060544|ref|XP_008366115.1|:gi|658060544|ref|XP_008366115.1| PREDICTED: zinc finger CCCH domain-containing protein 67-like [Malus domestica]	4.733	2.293	4.414	0	4.045	0.539	12	6	10	0	9	1
Contig_173811	389	gi|694329553|ref|XP_009355537.1|:gi|694329553|ref|XP_009355537.1| PREDICTED: zeaxanthin epoxidase, chloroplastic-like [Pyrus x bretschneideri]	20.215	19.56	27.117	20.62	27.931	29.39	29	29	34	20	35	29
Contig_3334	636	gi|694310715|ref|XP_009354509.1|:gi|694310715|ref|XP_009354509.1| PREDICTED: probable WRKY transcription factor 26 [Pyrus x bretschneideri]	15.138	14.885	12.951	22.306	12.99	10.943	59	60	45	65	42	29
Contig_168262	296	-	0	0	0	0	4.59	0	0	0	0	0	1	0
Contig_179624	387	gi|657948716|ref|XP_008339077.1|:gi|657948716|ref|XP_008339077.1| PREDICTED: GDSL esterase/lipase At2g23540 [Malus domestica]	0	0.887	0	0	0	0	0	1	0	0	0	0
Contig_143908	301	-	2.958	1.191	0.713	0	0	15.174	1	4	2	0	0	4
Contig_159504	593	gi|694367670|ref|XP_009362213.1|:gi|694367670|ref|XP_009362213.1| PREDICTED: small RNA 2'-O-methyltransferase-like [Pyrus x bretschneideri]	1.037	0.663	0.394	4.262	2.431	0	3	2	1	9	6	0
Contig_30864	528	gi|657967767|ref|XP_008375575.1|:gi|657967767|ref|XP_008375575.1| PREDICTED: uncharacterized protein LOC103438801 [Malus domestica]	7.156	8.945	3.95	12.75	12.185	13.105	25	32	12	32	37	30
First_Contig15001	1347	gi|694374787|ref|XP_009364217.1|:gi|694374787|ref|XP_009364217.1| PREDICTED: probable membrane-associated kinase regulator 1 [Pyrus x bretschneideri]	3.316	4.028	4.054	4.583	3.528	1.688	70	97	84	72	71	27
Contig_17537	641	gi|449532103|ref|XP_004173023.1|:gi|449532103|ref|XP_004173023.1| PREDICTED: LOW QUALITY PROTEIN: beta-adaptin-like protein B-like, partial [Cucumis sativus]	9.739	7.899	8.626	8.592	4.536	2.275	30	26	24	20	12	5
First_Contig8163	428	gi|658027054|ref|XP_008348957.1|:gi|658027054|ref|XP_008348957.1| PREDICTED: LOW QUALITY PROTEIN: chloride channel protein CLC-e-like [Malus domestica]	7.264	6.584	3.236	8.431	14.246	6.733	26	26	11	21	48	18
First_Contig10321	352	gi|658054304|ref|XP_008362906.1|:gi|658054304|ref|XP_008362906.1| PREDICTED: chaperone protein dnaJ 49-like [Malus domestica]	49.78	69.174	67.082	54.625	103.202	43.08	57	80	66	42	107	36
Contig_17303	245	gi|657971306|ref|XP_008377431.1|:gi|657971306|ref|XP_008377431.1| PREDICTED: uncharacterized protein LOC103440512 isoform X2 [Malus domestica]	0.266	0.251	0	0	0	0	1	1	0	0	0	0
First_Contig7551	1183	gi|694442306|ref|XP_009347844.1|:gi|694442306|ref|XP_009347844.1| PREDICTED: SUMO-activating enzyme subunit 2-like isoform X2 [Pyrus x bretschneideri]	31.871	35.945	36.751	43.104	42.005	26.297	316	366	319	316	336	183
Contig_75582	1250	gi|658034874|ref|XP_008352956.1|:gi|658034874|ref|XP_008352956.1| PREDICTED: probable inactive purple acid phosphatase 1 [Malus domestica]	13.776	13.022	14.105	5.477	4.157	7.645	197	195	179	57	50	72
Contig_24760	828	gi|694412882|ref|XP_009334736.1|:gi|694412882|ref|XP_009334736.1| PREDICTED: eukaryotic initiation factor 4A-6-like isoform X5 [Pyrus x bretschneideri]	6.77	3.419	2.279	4.255	1.017	5.414	60	32	18	28	8	37
Contig_188484	274	-	0	0	0	0	2.418	0	0	0	0	0	3	0
First_Contig24181	882	gi|694388306|ref|XP_009369868.1|:gi|694388306|ref|XP_009369868.1| PREDICTED: non-specific lipid transfer protein GPI-anchored 2-like [Pyrus x bretschneideri]	0.348	0.231	0.625	0	0.623	0.12	4	3	7	0	7	1
First_Contig5611	593	gi|470148824|ref|XP_004309948.1|:gi|470148824|ref|XP_004309948.1| PREDICTED: peptidyl-prolyl cis-trans isomerase FKBP17-1, chloroplastic-like [Fragaria vesca subsp. vesca]	56.222	20.956	28.557	78.965	75.396	90.886	231	90	103	236	269	267
Contig_106242	525	-	1.277	1.646	1.476	1.73	0.507	1.7	3	4	3	3	1	3
Contig_152746	275	-	0	0.377	0	0	0	0	0	1	0	0	0	0
Contig_30461	581	gi|658049555|ref|XP_008360473.1|:gi|658049555|ref|XP_008360473.1| PREDICTED: superkiller viralicidic activity 2-like 2 [Malus domestica]	23.522	24.652	18.669	12.168	15.554	13.574	104	116	76	38	61	44
Contig_127690	1044	-	0	1.254	0.188	13.178	11.742	0	0	8	1	60	57	0
Contig_148526	305	-	3.279	0	12.529	0	0	0	1	0	3	0	0	0
Contig_34652	267	-	0	0	0	0	0.162	0.196	0	0	0	0	1	1
Contig_40607	3414	gi|694410656|ref|XP_009333729.1|:gi|694410656|ref|XP_009333729.1| PREDICTED: TMV resistance protein N-like isoform X2 [Pyrus x bretschneideri]	0.359	0.342	0.555	0.063	0.081	14.325	16	16	22	2	3	429
Contig_21281	541	gi|694314078|ref|XP_009369595.1|:gi|694314078|ref|XP_009369595.1| PREDICTED: 18 kDa seed maturation protein [Pyrus x bretschneideri]	0.388	0.371	0	4.126	2.906	0	1	1	0	8	7	0
Contig_84739	267	-	0.277	0	0.317	0	0	2.375	1	0	1	0	0	6
First_Contig26051	1210	-	0	0	0.567	0.273	2.009	2.303	0	0	5	2	16	16
First_Contig19211	981	gi|694378829|ref|XP_009365637.1|:gi|694378829|ref|XP_009365637.1| PREDICTED: E3 ubiquitin-protein ligase TRAF7-like [Pyrus x bretschneideri]	1.025	1.344	1.479	0.844	2.533	0.224	13	19	18	8	31	2
Contig_33185	2466	gi|694330088|ref|XP_009355760.1|:gi|694330088|ref|XP_009355760.1| PREDICTED: structural maintenance of chromosomes protein 2-like isoform X1 [Pyrus x bretschneideri]	16.434	16.944	16.771	29.608	22.838	17.915	580	639	537	771	686	441
Contig_92358	419	-	0	1.739	0	1.333	0	0	0	2	0	1	0	0
Contig_95285	570	-	1.025	0.25	0.884	1.431	0	0	4	1	3	4	0	0
First_Contig9339	962	gi|657958530|ref|XP_008370790.1|:gi|657958530|ref|XP_008370790.1| PREDICTED: sterol 3-beta-glucosyltransferase UGT80A2-like [Malus domestica]	11.922	12.226	12.818	12.823	18.847	16.48	116	129	116	95	169	121
Contig_136915	292	-	0.324	0	0.381	0	0.441	0	1	0	1	0	1	0
First_Contig13217	539	-	7.422	8.807	11.012	9.93	23.34	15.24	14	17	18	13	34	20
First_Contig1418	420	gi|657988905|ref|XP_008386637.1|:gi|657988905|ref|XP_008386637.1| PREDICTED: uncharacterized protein LOC103449130 [Malus domestica]	21.227	38.387	21.189	9.717	16.781	14.394	35	64	30	11	24	17
First_Contig24656	1664	-	1.101	0.911	1.187	0	0	0	14	12	13	0	0	0
Contig_44887	1508	gi|694416062|ref|XP_009336167.1|:gi|694416062|ref|XP_009336167.1| PREDICTED: probable E3 ubiquitin-protein ligase HIP1 [Pyrus x bretschneideri]	8.521	13.255	11.812	10.94	17.898	17.529	141	231	174	132	242	207
Contig_26195	1542	gi|694320934|ref|XP_009351639.1|:gi|694320934|ref|XP_009351639.1| PREDICTED: SWI/SNF-related matrix-associated actin-dependent regulator of chromatin subfamily A containing DEAD/H box 1B isoform X1 [Pyrus x bretschneideri]	14.096	10.688	11.074	8.734	5.529	1.509	261	213	187	118	86	20
First_Contig12678	1079	-	2.821	0.427	0.892	2.71	0.609	4.638	26	4	7	17	4	26
Contig_135035	660	-	0.234	0.466	1.382	3.383	2.722	4.816	1	2	5	10	9	14
Contig_165346	284	-	0	0.364	0	0	0	0	0	2	0	0	0	0
Contig_161241	772	-	0.645	0.213	1.276	0	1.605	0.302	3	1	5	0	6	1
Contig_104538	230	-	0	0	0	0.443	0.4	2.249	0	0	0	1	1	5
First_Contig1927	1071	gi|657945592|ref|XP_008380648.1|:gi|657945592|ref|XP_008380648.1| PREDICTED: probable protein phosphatase 2C 76 isoform X2 [Malus domestica]	61.573	42.763	44.731	37.168	52.64	29.894	750	552	493	328	570	259
Contig_69437	294	gi|694449732|ref|XP_009350443.1|:gi|694449732|ref|XP_009350443.1| PREDICTED: dof zinc finger protein DOF1.2-like [Pyrus x bretschneideri]	0.248	0	0	0	0	0	1	0	0	0	0	0
Contig_44234	455	gi|694407176|ref|XP_009378343.1|:gi|694407176|ref|XP_009378343.1| PREDICTED: 23 kDa jasmonate-induced protein-like [Pyrus x bretschneideri]	45.949	52.303	49.643	43.845	34.69	51.224	241	281	236	159	144	190
Contig_93494	448	-	9.542	8.928	1.498	8.05	6.783	0.807	15	14	2	9	9	1
Contig_76144	267	-	0.335	0	0	0	0.458	0	1	0	0	0	1	0
Contig_76511	286	-	0.87	0	0	1.173	0	0	3	0	0	3	0	0
First_Contig25684	754	gi|657969034|ref|XP_008376235.1|:gi|657969034|ref|XP_008376235.1| PREDICTED: LOW QUALITY PROTEIN: metal tolerance protein 1 [Malus domestica]	0	0.58	0	0	0.171	1.265	0	4	0	0	1	6
Contig_180136	271	-	0	0.955	0	0	0	0	0	3	0	0	0	0
Contig_134336	832	-	0.157	1.086	0	1.171	0.831	0.535	1	7	0	5	4	2
Contig_66739	312	gi|657961922|ref|XP_008372556.1|:gi|657961922|ref|XP_008372556.1| PREDICTED: uncharacterized protein LOC103435906 [Malus domestica]	12.047	11.817	12.138	2.492	10.665	0	7	7	6	1	6	0
Contig_79270	784	gi|694354337|ref|XP_009358409.1|:gi|694354337|ref|XP_009358409.1| PREDICTED: pentatricopeptide repeat-containing protein At4g30825, chloroplastic [Pyrus x bretschneideri]	1.791	3.044	5.087	0	1.41	0.951	8	14	20	0	5	3
Contig_191628	318	-	0	0	0	0	0	3.648	0	0	0	0	0	1
Contig_84408	1024	-	3.605	4.586	2.474	1.803	2.709	14.323	31	41	19	11	19	85
Contig_167381	583	-	0.352	0	0.805	0	2.438	2.389	1	0	2	0	6	5
Contig_72838	459	-	0	2.759	2.64	0	0.712	0	0	5	4	0	1	0
Contig_100712	700	gi|694435264|ref|XP_009344803.1|:gi|694435264|ref|XP_009344803.1| PREDICTED: tether containing UBX domain for GLUT4-like [Pyrus x bretschneideri]	1.531	1.643	0.652	2.369	2.562	1.521	10	12	4	12	16	7
Contig_57942	249	gi|694322755|ref|XP_009352486.1|:gi|694322755|ref|XP_009352486.1| PREDICTED: VIN3-like protein 1 isoform X2 [Pyrus x bretschneideri]	0.642	0.6	0	0.88	0	0	2	2	0	2	0	0
Contig_179768	657	gi|595799086|ref|XP_007201492.1|:gi|595799086|ref|XP_007201492.1| hypothetical protein PRUPE_ppa014760mg, partial [Prunus persica]	0	0	0	0	0.233	1.666	0	0	0	0	1	6
First_Contig4755	1483	gi|657984073|ref|XP_008384121.1|:gi|657984073|ref|XP_008384121.1| PREDICTED: tropinone reductase-like 3 [Malus domestica]	44.027	35.467	34.969	25.993	10.706	21.383	788	690	580	340	170	268
Second_Contig1018	1020	gi|694370523|ref|XP_009363034.1|:gi|694370523|ref|XP_009363034.1| PREDICTED: protein EXECUTER 1, chloroplastic [Pyrus x bretschneideri]	152.487	138.072	153.646	289.66	347.393	159.724	1592	1509	1425	2177	3151	1160
Contig_104926	218	-	0.544	0	0	0.762	0	0	1	0	0	1	0	0
Contig_461	297	gi|694405473|ref|XP_009377587.1|:gi|694405473|ref|XP_009377587.1| PREDICTED: protein SGT1 homolog [Pyrus x bretschneideri]	34.08	28.68	26.882	40.913	356.592	28.216	245	233	186	216	248	141
Contig_13936	1104	gi|694379648|ref|XP_009366004.1|:gi|694379648|ref|XP_009366004.1| PREDICTED: protein NRT1/ PTR FAMILY 4.5-like [Pyrus x bretschneideri]	27.318	14.685	17.9	5.097	5.173	3.609	273	154	160	37	42	24
Contig_41382	3793	gi|658000341|ref|XP_008392623.1|:gi|658000341|ref|XP_008392623.1| PREDICTED: myosin-9-like [Malus domestica]	7.157	6.645	5.994	11.154	11.638	0.081	398	395	304	439	537	3
Contig_132581	808	-	0.5	0.653	0.386	0.701	1.062	2.137	3	4	2	3	5	8
Contig_84547	473	-	3.938	0.847	0.997	0	0.531	2.731	9	2	2	0	1	4
Contig_187678	374	gi|657951627|ref|XP_008353766.1|:gi|657951627|ref|XP_008353766.1| PREDICTED: probable CCR4-associated factor 1 homolog 11 [Malus domestica]	0	0	0	0	5.676	0	0	0	0	0	6	0
Contig_173757	384	-	0	0	0.948	0	0	0	0	0	1	0	0	0
Contig_131592	364	-	0	7.177	1.411	0	0	0	0	6	1	0	0	0
First_Contig22789	1014	gi|694415338|ref|XP_009335849.1|:gi|694415338|ref|XP_009335849.1| PREDICTED: probable carbohydrate esterase At4g34215 [Pyrus x bretschneideri]	4.757	2.695	4.125	8.742	7.054	6.42	51	32	42	71	69	51
Contig_156885	364	-	0	2.071	0	3.036	0	0	0	2	0	2	0	0
Contig_192188	262	gi|357112332|ref|XP_003557963.1|:gi|357112332|ref|XP_003557963.1| PREDICTED: insulin-degrading enzyme-like [Brachypodium distachyon]	0	0	0	0	0	0.817	0	0	0	0	0	2
Contig_154831	276	-	0	0	0	3.448	1.02	0	0	0	0	7	2	0
First_Contig22157	360	-	0	0.839	0	3.653	4.129	3.865	0	1	0	3	4	3
Contig_23492	282	gi|694380294|ref|XP_009366288.1|:gi|694380294|ref|XP_009366288.1| PREDICTED: CBL-interacting serine/threonine-protein kinase 6-like [Pyrus x bretschneideri]	8.642	4.16	4.366	24.443	6.836	4.117	34	18	16	74	25	13
First_Contig20168	1117	-	6.883	5.262	4.757	27.743	13.802	0.87	60	47	36	176	98	6
Contig_188722	267	-	0	0	0	0	0.837	0	0	0	0	0	4	0
Contig_102960	340	gi|658043045|ref|XP_008357152.1|:gi|658043045|ref|XP_008357152.1| PREDICTED: receptor protein kinase CLAVATA1-like [Malus domestica]	36.01	29.917	44.113	5.312	18.48	39.198	38	32	41	4	19	31
Contig_41448	1304	gi|658049437|ref|XP_008360410.1|:gi|658049437|ref|XP_008360410.1| PREDICTED: uncharacterized protein LOC103424115 [Malus domestica]	3.089	1.378	1.596	4.133	0.692	1.606	48	23	23	48	10	19
Contig_139296	706	-	0.249	0.733	0	0.686	0	0	1	3	0	2	0	0
Contig_56553	470	gi|658023590|ref|XP_008347197.1|:gi|658023590|ref|XP_008347197.1| PREDICTED: uncharacterized protein LOC103410235 [Malus domestica]	0	0	0	0	0	1.183	0	0	0	0	0	2
Contig_185685	336	-	0	0	0	2.89	0	0	0	0	0	2	0	0
Contig_19037	513	gi|658022465|ref|XP_008346646.1|:gi|658022465|ref|XP_008346646.1| PREDICTED: UPF0160 protein-like [Malus domestica]	1.634	0	0	0.753	0	0	3	0	0	1	0	0
Contig_126940	479	gi|658049927|ref|XP_008360672.1|:gi|658049927|ref|XP_008360672.1| PREDICTED: uncharacterized protein LOC103424365 [Malus domestica]	0	0	0.388	0	1.159	0	0	0	1	0	3	0
First_Contig26082	638	gi|596286692|ref|XP_007225658.1|:gi|596286692|ref|XP_007225658.1| hypothetical protein PRUPE_ppa000020mg [Prunus persica]	1.292	0.634	0	0.462	2.107	0.914	4	2	0	1	5	2
Contig_170252	513	-	0.796	2.813	0.961	1.163	0	0.618	2	7	2	2	0	1
Contig_154698	580	-	0	0.987	3.109	0.947	1.676	0.93	0	3	8	2	4	2
First_Contig18393	965	-	1.615	1.722	1.121	0.898	2.858	1.169	10	11	6	4	14	5
Contig_100898	622	gi|694386764|ref|XP_009369154.1|:gi|694386764|ref|XP_009369154.1| PREDICTED: protein yippee-like [Pyrus x bretschneideri]	23.22	19.818	20.674	25.033	16.263	24.463	125	112	100	100	80	92
First_Contig11553	657	gi|658012639|ref|XP_008341594.1|:gi|658012639|ref|XP_008341594.1| PREDICTED: polypyrimidine tract-binding protein homolog 1-like isoform X3 [Malus domestica]	35.634	40.63	48.253	31.877	40.262	19.564	223	275	281	153	236	95
Contig_3236	2483	gi|658023254|ref|XP_008347035.1|:gi|658023254|ref|XP_008347035.1| PREDICTED: uncharacterized protein DDB_G0274915-like [Malus domestica]	15.623	17.004	17.087	24.057	29.946	17.131	469	548	475	540	790	383
Contig_150486	446	-	0	0.886	0	2.633	0.533	2.803	0	2	0	4	1	4
First_Contig16498	2275	gi|657977452|ref|XP_008380639.1|:gi|657977452|ref|XP_008380639.1| PREDICTED: myb-like protein X [Malus domestica]	5.832	5.549	4.407	6.603	7.96	7.435	175	177	120	145	203	162
Contig_106997	470	-	2.255	3.011	0	0	0	1.213	3	4	0	0	0	1
Second_Contig359	1889	gi|22331218|ref|NP_566666.2|:gi|22331218|ref|NP_566666.2| ubiquitin carboxyl-terminal hydrolase 14 [Arabidopsis thaliana]	42.425	37.97	38.771	15.92	14.955	12.416	891	852	741	251	272	183
Contig_138331	276	gi|657989778|ref|XP_008387105.1|:gi|657989778|ref|XP_008387105.1| PREDICTED: uncharacterized protein LOC103449558 [Malus domestica]	0	0	0.426	0	0	0	0	0	2	0	0	0
Contig_132146	481	gi|657989998|ref|XP_008387221.1|:gi|657989998|ref|XP_008387221.1| PREDICTED: peroxidase A2-like [Malus domestica]	2.339	0.317	0	0	0	0	7	1	0	0	0	0
Contig_150042	261	-	0.402	0	0	0	0	0	1	0	0	0	0	0
Contig_75911	287	gi|694398402|ref|XP_009374379.1|:gi|694398402|ref|XP_009374379.1| PREDICTED: putative disease resistance protein RGA4 isoform X3 [Pyrus x bretschneideri]	0	0	0.198	0	0	0	0	0	1	0	0	0
Contig_8540	1155	gi|694329508|ref|XP_009355517.1|:gi|694329508|ref|XP_009355517.1| PREDICTED: PHD finger protein ALFIN-LIKE 4-like isoform X2 [Pyrus x bretschneideri]	145.732	126.975	134.257	109.542	86.474	101.766	2034	1925	1740	1116	1058	1034
Contig_3632	2163	gi|658051053|ref|XP_008361252.1|:gi|658051053|ref|XP_008361252.1| PREDICTED: LOW QUALITY PROTEIN: ABC transporter G family member 32-like, partial [Malus domestica]	37.113	24.657	24.473	40.23	28.373	0.094	1023	722	603	813	669	2
Contig_145759	438	gi|694395108|ref|XP_009372900.1|:gi|694395108|ref|XP_009372900.1| PREDICTED: protein ODORANT1-like [Pyrus x bretschneideri]	0	0	1.9	0	0	0	0	0	2	0	0	0
Contig_11349	584	-	10.301	7.184	8.44	7.074	4.744	4.424	40	29	29	19	15	11
Contig_26761	908	gi|658012704|ref|XP_008341628.1|:gi|658012704|ref|XP_008341628.1| PREDICTED: uncharacterized protein LOC103404489 isoform X1 [Malus domestica]	5.071	9.416	14.869	1.944	10.289	6.665	32	62	85	9	55	31
Contig_18574	1558	gi|658035506|ref|XP_008353283.1|:gi|658035506|ref|XP_008353283.1| PREDICTED: cysteine synthase [Malus domestica]	68.434	86.073	83.353	87.086	107.237	90.853	1192	1547	1283	1100	1540	1126
Contig_152551	353	-	0	0	1.739	4.365	0	0	0	0	1	2	0	0
Contig_103867	866	-	0	1.294	0.961	0	0	0	0	8	5	0	0	0
Contig_34691	1605	gi|694356927|ref|XP_009359140.1|:gi|694356927|ref|XP_009359140.1| PREDICTED: probable folate-biopterin transporter 2 [Pyrus x bretschneideri]	11.479	12.058	9.685	7.95	4.544	5.802	195	217	148	101	67	72
Contig_4552	1243	gi|657948363|ref|XP_008337245.1|:gi|657948363|ref|XP_008337245.1| PREDICTED: uncharacterized protein LOC103400375 [Malus domestica]	7.553	0.318	0.094	11.443	0	0.841	93	4	1	100	0	8
Contig_72460	231	-	0	0.447	0	0	0	0	0	1	0	0	0	0
Contig_147322	350	-	3.211	0	0	0	3.935	0	2	0	0	0	2	0
First_Contig18205	263	-	0.715	2.162	3.54	14.889	13.424	3.069	3	10	14	45	49	9
Contig_144942	278	-	0	0.284	0	0	0.35	0	0	1	0	0	1	0
Contig_158737	514	-	0.34	0.987	0.785	1.498	3.401	5.386	1	3	2	3	8	10
Contig_160035	283	-	0.521	0	0	0	0	0	1	0	0	0	0	0
Contig_68375	296	-	0.226	0.848	0.74	0	18.502	2.618	1	4	3	0	7	9
Contig_30112	343	gi|694414237|ref|XP_009335347.1|:gi|694414237|ref|XP_009335347.1| PREDICTED: F-box protein SKIP22-like [Pyrus x bretschneideri]	2.247	2.155	6.633	4.305	0.775	0	3	3	8	4	1	0
Contig_5997	1606	gi|658056838|ref|XP_008364177.1|:gi|658056838|ref|XP_008364177.1| PREDICTED: C-terminal processing peptidase, chloroplastic-like [Malus domestica]	38.61	34.477	29.929	52.473	65.178	56.58	796	782	582	808	1244	842
Contig_57229	917	gi|595842243|ref|XP_007208379.1|:gi|595842243|ref|XP_007208379.1| hypothetical protein PRUPE_ppa000753mg [Prunus persica]	0.562	1.401	0.823	0	3.336	0	3	8	4	0	15	0
Contig_185479	257	-	0	0	0	0	0.438	0	0	0	0	0	1	0
Contig_167397	490	-	0	0	1.223	0	1.237	0.724	0	0	2	0	2	1
Contig_193138	291	-	0	0	0	0	0	1.84	0	0	0	0	0	4
First_Contig13497	357	gi|694416784|ref|XP_009336502.1|:gi|694416784|ref|XP_009336502.1| PREDICTED: tryptophan aminotransferase-related protein 3-like [Pyrus x bretschneideri]	29.176	6.04	4.223	22.474	3.994	1.528	24	5	3	13	3	1
Contig_49845	218	gi|645250670|ref|XP_008231317.1|:gi|645250670|ref|XP_008231317.1| PREDICTED: uncharacterized protein LOC103330506 isoform X1 [Prunus mume]	1.632	2.467	0.478	2.784	5.64	4.453	4	6	1	5	11	8
First_Contig10778	238	gi|658048024|ref|XP_008359703.1|:gi|658048024|ref|XP_008359703.1| PREDICTED: phosphatidate phosphatase PAH1-like [Malus domestica]	0.582	0.264	0.621	1.178	0.982	1.113	2	1	2	3	3	3
Contig_99761	231	-	1.429	0.479	0	0.681	1.198	0	6	2	0	2	4	0
Contig_174319	275	-	0	0.126	0	0	0.3	0	0	1	0	0	2	0
Contig_155355	460	-	1.819	0	0.728	0	0	0	3	0	1	0	0	0
Contig_156817	238	-	0	0	0	0	1.76	0	0	0	0	0	5	0
Contig_23954	566	-	3.905	2.24	1.323	5.316	2.31	0	10	6	3	10	5	0
Contig_179880	507	-	0	0	2.619	0	0	0	0	0	4	0	0	0
Contig_26836	607	gi|694409660|ref|XP_009379459.1|:gi|694409660|ref|XP_009379459.1| PREDICTED: poly(A)-specific ribonuclease PARN-like [Pyrus x bretschneideri]	2.118	1.213	0.476	0	0	0.574	5	3	1	0	0	1
Contig_101058	531	-	4.43	6.809	3.729	1.187	7.482	0.643	21	34	16	4	30	2
Contig_109063	270	-	0.585	0	0	0	0	0	2	0	0	0	0	0
First_Contig16777	1185	gi|658035151|ref|XP_008353097.1|:gi|658035151|ref|XP_008353097.1| PREDICTED: LOW QUALITY PROTEIN: zinc-finger homeodomain protein 11-like, partial [Malus domestica]	5.32	6.457	6.749	8.21	5.191	5.912	95	129	116	110	88	78
First_Contig25555	462	-	0	0.645	0	0	1.482	1.597	0	1	0	0	2	2
First_Contig18935	311	-	5.197	2.737	0	0	3.17	28.618	2	1	0	0	1	8
Contig_49129	383	-	0	0	0	1.307	2.126	0	0	0	0	1	2	0
First_Contig13880	956	-	1.702	1.077	3.055	1.733	0.537	1.107	15	10	24	11	4	7
First_Contig5009	1101	gi|657974018|ref|XP_008378828.1|:gi|657974018|ref|XP_008378828.1| PREDICTED: uncharacterized protein LOC103441889 [Malus domestica]	7.534	7.623	8.4	13.468	28.176	12.726	100	107	100	130	322	125
Contig_100616	433	gi|694385949|ref|XP_009368787.1|:gi|694385949|ref|XP_009368787.1| PREDICTED: transcription factor bHLH137-like [Pyrus x bretschneideri]	3.03	2.383	3.521	0	0	1.816	5	4	5	0	0	2
Contig_54954	557	gi|694389586|ref|XP_009370407.1|:gi|694389586|ref|XP_009370407.1| PREDICTED: TMV resistance protein N-like [Pyrus x bretschneideri]	4.382	1.582	1.465	1.326	1.056	1.264	13	5	4	3	3	3
Contig_35187	233	-	0	0.265	0.312	0	0.359	0	0	1	1	0	1	0
Second_Contig1707	1567	gi|694379107|ref|XP_009365763.1|:gi|694379107|ref|XP_009365763.1| PREDICTED: methanol O-anthraniloyltransferase-like [Pyrus x bretschneideri]	22.053	27.774	27.943	16.524	15.705	57.298	464	623	534	256	285	833
Contig_181358	246	-	0	0	0.695	0	0	0	0	0	2	0	0	0
Contig_137308	431	-	2.864	0	0	1.041	0	0	4	0	0	1	0	0
Contig_158002	236	-	0	0	0	0	0.645	0	0	0	0	0	1	0
Contig_10759	441	gi|659077593|ref|XP_008439282.1|:gi|659077593|ref|XP_008439282.1| PREDICTED: heat shock protein 83 [Cucumis melo]	353.452	829.566	819.035	574.822	1212.45	1076.63	1265	3323	2902	1524	4786	2930
Contig_185489	260	-	0	0	0	0.955	0	0	0	0	0	3	0	0
Contig_167834	542	-	0	0	0	1.464	0	0	0	0	0	3	0	0
Contig_167468	246	-	0	0	0	0.589	0	0	0	0	0	1	0	0
First_Contig14278	1753	gi|694317538|ref|XP_009338669.1|:gi|694317538|ref|XP_009338669.1| PREDICTED: DNA annealing helicase and endonuclease ZRANB3 [Pyrus x bretschneideri]	11.984	11.856	13.202	6.148	4.555	0.97	262	276	262	99	86	15
Second_Contig2767	292	gi|658030848|ref|XP_008350874.1|:gi|658030848|ref|XP_008350874.1| PREDICTED: serine/threonine-protein kinase STN7, chloroplastic-like [Malus domestica]	5.322	4.077	6.183	5.777	3.124	5.247	29	24	31	23	15	20
Contig_70396	355	-	1.368	0	0	0	8.021	0	1	0	0	0	5	0
Second_Contig441	1121	gi|658010322|ref|XP_008340408.1|:gi|658010322|ref|XP_008340408.1| PREDICTED: katanin p80 WD40 repeat-containing subunit B1 homolog isoform X1 [Malus domestica]	22.786	20.451	21.002	14.521	10.169	13.813	257	245	213	119	97	112
First_Contig18861	425	-	17.333	19.604	15.599	10.143	13.759	15.712	35	41	28	14	24	24
First_Contig17258	268	-	0	0.428	0	0	0	0	0	1	0	0	0	0
First_Contig26100	759	-	0	0	0	1.858	0.716	1.863	0	0	0	7	3	7
Contig_161858	297	-	0	0	0.378	0	0	0	0	0	1	0	0	0
First_Contig18797	212	-	0	0	0.511	0	0	0	0	0	1	0	0	0
Contig_150232	343	-	0	3.838	0	0	0	6.867	0	3	0	0	0	3
Contig_133560	383	gi|658032845|ref|XP_008351932.1|:gi|658032845|ref|XP_008351932.1| PREDICTED: protein PHLOEM PROTEIN 2-LIKE A10-like [Malus domestica]	0.691	0	0	0.99	0	0	1	0	0	1	0	0
Contig_90930	354	-	5.93	0	0	0	0	0	4	0	0	0	0	0
First_Contig13915	987	gi|658043373|ref|XP_008357321.1|:gi|658043373|ref|XP_008357321.1| PREDICTED: protein SUPPRESSOR OF npr1-1, CONSTITUTIVE 1-like [Malus domestica]	5.346	11.367	8.691	3.877	8.986	8.874	47	106	69	25	67	53
First_Contig1653	2432	gi|657967400|ref|XP_008375379.1|:gi|657967400|ref|XP_008375379.1| PREDICTED: RNA-binding protein 5-B-like isoform X1 [Malus domestica]	20.129	19.986	18.662	19.489	21.018	17.11	486	520	416	363	447	321
Contig_75176	476	gi|645306232|ref|XP_008246048.1|:gi|645306232|ref|XP_008246048.1| PREDICTED: protein FAR1-RELATED SEQUENCE 5-like [Prunus mume]	21.452	14.899	12.293	10.253	3.835	0	48	33	23	16	7	0
Contig_178132	301	-	0	0	0	1.368	0	0	0	0	0	5	0	0
Contig_195882	231	-	0	0	0	0	0	0.542	0	0	0	0	0	2
Second_Contig1321	610	gi|657978470|ref|XP_008381175.1|:gi|657978470|ref|XP_008381175.1| PREDICTED: unknown protein DS12 from 2D-PAGE of leaf, chloroplastic [Malus domestica]	313.356	227.518	219.198	62.149	75.563	66.933	1450	1119	915	201	304	218
Contig_149729	324	gi|694438121|ref|XP_009346051.1|:gi|694438121|ref|XP_009346051.1| PREDICTED: dehydrin DHN2-like [Pyrus x bretschneideri]	5.95	0	3.47	0	0	0	4	0	2	0	0	0
Contig_130638	340	-	1.176	0	4.195	18.894	9.587	0	1	0	3	11	7	0
Contig_20069	936	gi|694443807|ref|XP_009348457.1|:gi|694443807|ref|XP_009348457.1| PREDICTED: uncharacterized protein LOC103940100 isoform X2 [Pyrus x bretschneideri]	3.679	0.861	1.266	3.499	4.987	4.706	16	4	5	12	18	15
Contig_145365	757	-	0.869	0.568	0.341	3.876	0	1.455	3	2	1	10	0	4
Contig_109595	628	-	0	6.486	3.83	0	14.501	0	0	22	11	0	39	0
First_Contig18349	791	-	4.035	4.269	1.17	2.285	3.478	8.398	12	13	3	5	8	17
Contig_30295	536	gi|657955918|ref|XP_008369436.1|:gi|657955918|ref|XP_008369436.1| PREDICTED: palmitoyl-protein thioesterase 1-like [Malus domestica]	115.889	89.909	84.403	51.892	32.303	29.115	407	331	262	134	104	79
Contig_127586	315	-	0	0	0	3.561	0	0	0	0	0	1	0	0
Contig_193987	302	-	0	0	0	0	0	15.884	0	0	0	0	0	5
Contig_34178	839	gi|694361308|ref|XP_009360377.1|:gi|694361308|ref|XP_009360377.1| PREDICTED: protein IQ-DOMAIN 31-like [Pyrus x bretschneideri]	13.488	12.167	13.156	13.515	15.209	8.962	132	130	119	95	130	61
Contig_57386	236	-	0.536	1.422	0	1.907	0.706	0	2	6	0	5	2	0
Contig_134343	1236	gi|657979114|ref|XP_008381508.1|:gi|657979114|ref|XP_008381508.1| PREDICTED: probable receptor protein kinase TMK1 [Malus domestica]	0.575	0.674	0.132	1.118	0	0	5	6	1	7	0	0
First_Contig4919	1050	gi|596291537|ref|XP_007226359.1|:gi|596291537|ref|XP_007226359.1| hypothetical protein PRUPE_ppa022392mg, partial [Prunus persica]	7.398	8.832	7.061	11.06	6.145	12.588	57	70	48	61	37	67
Contig_18909	490	gi|658053670|ref|XP_008362591.1|:gi|658053670|ref|XP_008362591.1| PREDICTED: LOW QUALITY PROTEIN: phytochrome C-like [Malus domestica]	7.459	7.802	8.664	15.479	7.225	8.648	22	24	23	33	19	17
First_Contig21077	420	gi|694361884|ref|XP_009360550.1|:gi|694361884|ref|XP_009360550.1| PREDICTED: protein FAR1-RELATED SEQUENCE 5-like [Pyrus x bretschneideri]	13.688	8.954	11.675	10.499	3.811	6.58	31	21	23	16	7	9
Contig_103451	365	gi|697190109|ref|XP_009604109.1|:gi|697190109|ref|XP_009604109.1| PREDICTED: 2-oxoisovalerate dehydrogenase subunit beta 1, mitochondrial-like [Nicotiana tomentosiformis]	2.124	1.067	2.535	1.577	6.347	0	2	1	2	1	5	0
Contig_73659	287	gi|658059677|ref|XP_008365668.1|:gi|658059677|ref|XP_008365668.1| PREDICTED: pentatricopeptide repeat-containing protein At1g12775, mitochondrial-like [Malus domestica]	0.267	0.251	0	0.755	0.313	0	1	1	0	2	1	0
First_Contig14643	1077	gi|657979932|ref|XP_008381941.1|:gi|657979932|ref|XP_008381941.1| PREDICTED: uncharacterized protein LOC103444772 [Malus domestica]	5.8	1.732	3.348	2.419	1.836	0.142	60	19	31	18	16	1
Contig_132011	299	-	3.226	0.317	0	0	0	0	1	1	0	0	0	0
Contig_129027	443	-	0.606	0	0	0	0	0	1	0	0	0	0	0
Contig_114973	1562	gi|694329802|ref|XP_009355627.1|:gi|694329802|ref|XP_009355627.1| PREDICTED: serine/threonine protein phosphatase 2A 57 kDa regulatory subunit B' beta isoform-like [Pyrus x bretschneideri]	0.807	1.594	1.724	1.697	0.249	0.608	18	39	36	28	5	10
Contig_139565	434	-	2.001	1.297	0.775	0	0	0	3	2	1	0	0	0
Contig_104886	374	-	0	2.966	0	0	3.522	0	0	2	0	0	2	0
Contig_56742	801	gi|694373595|ref|XP_009363910.1|:gi|694373595|ref|XP_009363910.1| PREDICTED: uncharacterized protein LOC103953842 [Pyrus x bretschneideri]	0	0.405	0.957	2.319	3.76	0.582	0	2	4	8	15	2
Second_Contig1711	577	gi|658033965|ref|XP_008352502.1|:gi|658033965|ref|XP_008352502.1| PREDICTED: phosphoglycerate mutase-like isoform X2 [Malus domestica]	24.243	14.776	23.763	18.871	6.399	31.186	92	57	77	50	20	83
Second_Contig2373	1454	gi|694361016|ref|XP_009360292.1|:gi|694361016|ref|XP_009360292.1| PREDICTED: calnexin homolog [Pyrus x bretschneideri]	228.829	317.56	338.769	114.299	114.842	47.019	5528	8407	7657	2054	2430	769
Contig_182634	714	-	0	0	0.138	1.012	0.133	0.163	0	0	1	6	1	1
First_Contig8753	684	gi|358344080|ref|XP_003636121.1|:gi|358344080|ref|XP_003636121.1| hypothetical protein MTR_029s0005 [Medicago truncatula]	7.162	10.003	9.532	5.197	12.753	4.407	40	59	48	21	61	17
Contig_51531	581	-	2.473	3.622	1.321	3.075	3.784	1.474	7	10	3	6	8	3
First_Contig4958	485	gi|657963861|ref|XP_008373550.1|:gi|657963861|ref|XP_008373550.1| PREDICTED: pentatricopeptide repeat-containing protein At5g46580, chloroplastic-like [Malus domestica]	32.063	35.184	29.689	15.331	19.527	18.157	117	142	103	41	72	52
Contig_126124	728	gi|657946113|ref|XP_008383144.1|:gi|657946113|ref|XP_008383144.1| PREDICTED: uncharacterized protein LOC103445866 [Malus domestica]	0.136	0.133	0.615	2.267	1.124	0	1	1	4	12	7	0
Contig_158151	350	gi|658043176|ref|XP_008357221.1|:gi|658043176|ref|XP_008357221.1| PREDICTED: uncharacterized protein LOC103420962 [Malus domestica]	2.519	0	0	0	0	0	2	0	0	0	0	0
First_Contig25947	714	gi|657995075|ref|XP_008389856.1|:gi|657995075|ref|XP_008389856.1| PREDICTED: cytochrome P450 78A5-like [Malus domestica]	0.702	2.367	3.587	0	0	20.939	4	14	18	0	0	84
First_Contig4709	1536	gi|658030810|ref|XP_008350855.1|:gi|658030810|ref|XP_008350855.1| PREDICTED: RNA polymerase II degradation factor 1-like [Malus domestica]	27.696	32.038	31.467	49.72	21.77	38.882	718	937	799	1001	574	819
Contig_97031	2244	gi|658005537|ref|XP_008337917.1|:gi|658005537|ref|XP_008337917.1| PREDICTED: ankyrin repeat-containing protein At3g12360-like [Malus domestica]	1.121	0	0	1.066	0	7.263	27	0	0	19	0	124
Contig_168621	273	gi|658053382|ref|XP_008362440.1|:gi|658053382|ref|XP_008362440.1| PREDICTED: zinc finger CCCH domain-containing protein 2-like [Malus domestica]	0.569	0	0	0	0	0	2	0	0	0	0	0
Contig_161741	226	-	0	0	0	0.308	0	0	0	0	0	1	0	0
Contig_179996	328	-	0	1.553	5.649	0	0	0	0	1	3	0	0	0
Contig_160814	256	gi|658048095|ref|XP_008359739.1|:gi|658048095|ref|XP_008359739.1| PREDICTED: putative sodium-coupled neutral amino acid transporter 11 [Malus domestica]	0.646	0	0	0	0	0	2	0	0	0	0	0
Contig_91454	674	gi|645252943|ref|XP_008232352.1|:gi|645252943|ref|XP_008232352.1| PREDICTED: putative disease resistance protein At1g50180 [Prunus mume]	2.415	6.244	5.122	6.988	2.916	0	10	26	18	20	9	0
Contig_192501	215	-	0	0	0	0	0	2.018	0	0	0	0	0	2
Contig_187763	385	-	0	0	0	0	1.309	3.211	0	0	0	0	1	2
Contig_116881	580	-	0.724	0.682	0	0	0.447	0	2	2	0	0	1	0
Contig_166498	322	-	0	6.046	0	0	0	0	0	2	0	0	0	0
First_Contig24312	1851	gi|694436824|ref|XP_009345501.1|:gi|694436824|ref|XP_009345501.1| PREDICTED: flavonol synthase/flavanone 3-hydroxylase-like [Pyrus x bretschneideri]	13.831	19.52	20.095	43.786	48.608	34.914	382	586	520	897	1185	668
Contig_26335	1533	gi|658048850|ref|XP_008360111.1|:gi|658048850|ref|XP_008360111.1| PREDICTED: uncharacterized protein LOC103423805 isoform X1 [Malus domestica]	17.874	21.629	20.096	14.505	21.43	0.324	373	489	390	220	391	5
Contig_179841	380	-	0	0.987	0	0	1.226	0	0	1	0	0	1	0
Contig_158230	302	-	10.508	0	0	0	0	0	4	0	0	0	0	0
Contig_58655	580	gi|694386298|ref|XP_009368940.1|:gi|694386298|ref|XP_009368940.1| PREDICTED: putative transcription elongation factor SPT5 homolog 1 isoform X2 [Pyrus x bretschneideri]	9.224	9.628	6.642	9.45	10.355	13.733	69	78	47	47	67	69
Contig_145317	418	-	2.313	0.751	0	0	0	1.225	3	1	0	0	0	1
Contig_129419	475	-	0	0	1.64	8.982	0.856	0	0	0	2	9	1	0
First_Contig7158	1313	gi|657969770|ref|XP_008376615.1|:gi|657969770|ref|XP_008376615.1| PREDICTED: tripeptidyl-peptidase 2 [Malus domestica]	35.6	38.129	42.838	21.463	21.047	24.726	557	643	614	247	296	280
Contig_94515	733	-	2.971	2.395	2.639	4.737	2.117	7.337	16	13	12	18	9	29
First_Contig24324	2026	gi|694443021|ref|XP_009348138.1|:gi|694443021|ref|XP_009348138.1| PREDICTED: uncharacterized protein LOC103939748 isoform X1 [Pyrus x bretschneideri]	0.253	0.2	0.473	0.058	0.155	4.591	6	5	10	1	3	79
Contig_114018	374	gi|657991273|ref|XP_008387863.1|:gi|657991273|ref|XP_008387863.1| PREDICTED: uncharacterized protein LOC103450312 isoform X2 [Malus domestica]	0	0	0	0	0	1.681	0	0	0	0	0	1
First_Contig18225	394	-	0	0	0	0	0.568	0.743	0	0	0	0	1	1
Contig_196502	241	-	0	0	0	0	0	1.117	0	0	0	0	0	3
Contig_181383	384	-	0	0	1.824	3.348	0	0	0	0	2	3	0	0
Contig_62839	659	gi|694320914|ref|XP_009351629.1|:gi|694320914|ref|XP_009351629.1| PREDICTED: uncharacterized protein At4g15970 [Pyrus x bretschneideri]	10.234	10.098	10.484	20.958	41.939	4.703	51	52	46	73	171	17
Contig_146245	367	-	2.495	2.55	0	0	0	0	2	2	0	0	0	0
Second_Contig2701	400	-	1.733	0.58	7.466	0	0	0	3	1	11	0	0	0
Contig_47533	598	-	0.567	0.825	0.325	3.648	1.371	2.482	2	3	1	9	4	6
Contig_161778	492	-	0.199	0.186	0	0	0.234	0	1	1	0	0	1	0
Contig_29666	1587	-	3.182	1.429	1.419	5.027	1.828	6.554	56	27	23	64	27	79
Contig_151945	299	-	1.795	0	0	0	0	0	1	0	0	0	0	0
Contig_68674	652	gi|658043738|ref|XP_008357509.1|:gi|658043738|ref|XP_008357509.1| PREDICTED: uncharacterized protein LOC103421263 [Malus domestica]	10.34	7.502	8.611	20.449	11.28	15.486	52	41	40	77	51	62
Contig_146445	271	-	0	0.284	0	0	0	0	0	1	0	0	0	0
First_Contig701	1149	gi|658015090|ref|XP_008342877.1|:gi|658015090|ref|XP_008342877.1| PREDICTED: transcription factor VOZ1-like [Malus domestica]	7.872	6.621	5.159	9.337	5.659	0.965	93	82	54	80	56	8
Contig_56495	558	gi|694384417|ref|XP_009368103.1|:gi|694384417|ref|XP_009368103.1| PREDICTED: uncharacterized protein LOC103957645 [Pyrus x bretschneideri]	2.608	0.741	2.026	5.113	0.909	4.67	10	3	7	14	3	13
Contig_64631	327	-	22.393	8.162	9.483	19.32	38.133	44.501	20	7	7	11	29	31
Contig_42375	306	-	51.658	11.825	21.012	0	10.483	0	18	4	6	0	3	0
Contig_27042	200	gi|694352432|ref|XP_009357844.1|:gi|694352432|ref|XP_009357844.1| PREDICTED: uncharacterized protein LOC103948524 isoform X3 [Pyrus x bretschneideri]	0	3.874	0.728	1.379	1.148	3.191	0	13	2	3	3	7
Contig_136121	465	gi|112253920|ref|YP_717174.1|:gi|112253920|ref|YP_717174.1| cytochrome c biogenesis ccmC [Brassica napus]	2.919	1.458	2.302	14.846	4.024	15.019	6	3	4	22	7	23
Contig_100890	308	gi|658049397|ref|XP_008360391.1|:gi|658049397|ref|XP_008360391.1| PREDICTED: putative aryl-alcohol dehydrogenase C750.01 isoform X1 [Malus domestica]	9.61	1.935	2.265	0	4.507	0	5	1	1	0	2	0
Contig_20252	350	-	3.189	1.647	3.936	0	0	0	2	1	2	0	0	0
Contig_39429	2189	gi|694423698|ref|XP_009339646.1|:gi|694423698|ref|XP_009339646.1| PREDICTED: uncharacterized protein LOC103931837 [Pyrus x bretschneideri]	16.956	16.971	17.751	10.556	9.737	11.29	496	539	485	229	261	240
Contig_175129	226	-	0	0	0	0	0	1.366	0	0	0	0	0	3
Contig_193568	302	-	0	0	0	0	0	17.659	0	0	0	0	0	4
Contig_137740	656	gi|657958873|ref|XP_008370976.1|:gi|657958873|ref|XP_008370976.1| PREDICTED: uncharacterized protein LOC103434411 [Malus domestica]	0.159	0	0	0.676	0	0.438	1	0	0	3	0	2
Contig_36607	832	gi|694385076|ref|XP_009368385.1|:gi|694385076|ref|XP_009368385.1| PREDICTED: glutamate--tRNA ligase, chloroplastic/mitochondrial-like isoform X1 [Pyrus x bretschneideri]	95.604	73.236	64.998	71.444	45.641	90.632	805	678	518	449	355	591
Contig_161759	559	-	0.529	0.773	0.299	0	0.624	0.383	2	3	1	0	2	1
First_Contig6121	464	gi|694318765|ref|XP_009344145.1|:gi|694318765|ref|XP_009344145.1| PREDICTED: uncharacterized protein LOC103936034 [Pyrus x bretschneideri]	14.664	19.317	16.79	23.901	26.958	13.111	40	53	39	44	61	26
Contig_184172	298	-	0	0	0	0	16.848	0	0	0	0	0	3	0
Contig_176442	253	-	0	0	0.848	0	0	0	0	0	2	0	0	0
Contig_181531	432	-	0	0	0.711	0	0	0	0	0	1	0	0	0
Contig_10222	533	gi|658017472|ref|XP_008344084.1|:gi|658017472|ref|XP_008344084.1| PREDICTED: probable ethanolamine kinase [Malus domestica]	10.435	6.089	3.442	3.355	4.849	0.917	34	21	10	8	14	2
Contig_9991	438	gi|658019737|ref|XP_008345230.1|:gi|658019737|ref|XP_008345230.1| PREDICTED: vacuolar protein sorting-associated protein 51 homolog isoform X1 [Malus domestica]	122.306	143.976	100.309	83.428	100.973	72.73	190	232	137	91	136	85
Contig_98547	459	gi|658045434|ref|XP_008358396.1|:gi|658045434|ref|XP_008358396.1| PREDICTED: uncharacterized protein At4g38062-like [Malus domestica]	2.224	0.54	0	0	0	0	4	1	0	0	0	0
Contig_44578	1345	gi|694398974|ref|XP_009374631.1|:gi|694398974|ref|XP_009374631.1| PREDICTED: TMV resistance protein N-like [Pyrus x bretschneideri]	4.134	1.521	1.882	1.464	0.433	2.394	46	18	19	12	4	18
Contig_107181	816	gi|596263772|ref|XP_007224980.1|:gi|596263772|ref|XP_007224980.1| hypothetical protein PRUPE_ppa020679mg [Prunus persica]	8.366	5.469	3.439	119.593	13.78	0	65	46	25	683	95	0
Contig_188314	229	gi|470112056|ref|XP_004292254.1|:gi|470112056|ref|XP_004292254.1| PREDICTED: putative ribonuclease H protein At1g65750-like [Fragaria vesca subsp. vesca]	0	0	0	0	0.626	0	0	0	0	0	1	0
Contig_17752	1868	gi|694411266|ref|XP_009334006.1|:gi|694411266|ref|XP_009334006.1| PREDICTED: probable plastid-lipid-associated protein 7, chloroplastic [Pyrus x bretschneideri]	6.077	5.127	5.704	3.815	6.746	2.611	116	105	99	54	110	36
Contig_168344	704	gi|694364333|ref|XP_009361266.1|:gi|694364333|ref|XP_009361266.1| PREDICTED: peroxidase 5-like [Pyrus x bretschneideri]	0.145	0	0.163	1.011	0.521	0	1	0	1	5	3	0
First_Contig18296	1271	gi|470128155|ref|XP_004300015.1|:gi|470128155|ref|XP_004300015.1| PREDICTED: mitotic spindle assembly checkpoint protein MAD1-like [Fragaria vesca subsp. vesca]	10.363	10.637	7.372	3.724	2.787	3.886	137	161	97	38	37	41
First_Contig1819	348	-	9.455	10.615	10.673	2.258	17.388	457.895	6	7	6	1	10	223
Contig_190589	275	-	0	0	0	0	0	0.822	0	0	0	0	0	3
Contig_37875	1117	gi|595824052|ref|XP_007205174.1|:gi|595824052|ref|XP_007205174.1| hypothetical protein PRUPE_ppa005554mg [Prunus persica]	4.106	4.39	4.653	3.669	3.658	3.131	54	64	60	38	47	31
Contig_150665	538	gi|658052603|ref|XP_008362031.1|:gi|658052603|ref|XP_008362031.1| PREDICTED: transcription factor bHLH30-like [Malus domestica]	0.905	0.404	0.467	2.376	2.253	0	4	2	2	8	10	0
Contig_1473	830	gi|694417497|ref|XP_009336809.1|:gi|694417497|ref|XP_009336809.1| PREDICTED: rhodanese-like domain-containing protein 4, chloroplastic isoform X2 [Pyrus x bretschneideri]	296.013	427.054	410.787	268.873	372.02	149.593	2387	3641	2992	1575	2508	801
Contig_55798	304	gi|658064128|ref|XP_008368005.1|:gi|658064128|ref|XP_008368005.1| PREDICTED: BTB/POZ domain-containing protein At5g67385-like [Malus domestica]	4.175	0	0	0	0	8.839	2	0	0	0	0	3
First_Contig14652	427	gi|586721914|ref|XP_006849012.1|:gi|586721914|ref|XP_006849012.1| hypothetical protein AMTR_s00028p00129850 [Amborella trichopoda]	16.897	7.38	40.029	50.335	29.43	72.844	34	15	69	71	50	95
Contig_16393	1089	gi|658030251|ref|XP_008350572.1|:gi|658030251|ref|XP_008350572.1| PREDICTED: transmembrane protein 87B-like [Malus domestica]	27.745	26.304	26.041	37.805	28.012	34.623	339	339	287	344	299	329
Contig_118473	295	-	0.183	0	0	0.258	2.272	0	1	0	0	1	1	0
Contig_118247	297	-	0	0.242	0.288	0	12.267	0	0	1	1	0	4	0
Contig_194987	261	-	0	0	0	0	0	2.252	0	0	0	0	0	3
Contig_135079	236	-	0	0	0.581	0	0	0	0	0	2	0	0	0
Second_Contig597	2400	gi|694382714|ref|XP_009367349.1|:gi|694382714|ref|XP_009367349.1| PREDICTED: uncharacterized protein At4g37920, chloroplastic [Pyrus x bretschneideri]	90.654	86.064	85.092	39.987	33.353	20.15	2699	2731	2307	876	837	406
Contig_158649	272	-	0	0	0.37	0	0	0	0	0	1	0	0	0
Contig_60386	1093	gi|658032067|ref|XP_008351526.1|:gi|658032067|ref|XP_008351526.1| PREDICTED: LOW QUALITY PROTEIN: IAA-amino acid hydrolase ILR1-like [Malus domestica]	5.346	1.57	0.922	1.122	3.328	0.235	65	20	10	10	35	2
Contig_178302	366	-	0	2.267	0	0	1.465	8.917	0	2	0	0	1	5
Contig_36026	399	gi|694426306|ref|XP_009340838.1|:gi|694426306|ref|XP_009340838.1| PREDICTED: protein BEARSKIN1-like [Pyrus x bretschneideri]	15.117	14.542	12.754	16.459	15.569	0.807	27	27	20	20	25	1
Contig_3629	884	gi|694417423|ref|XP_009336779.1|:gi|694417423|ref|XP_009336779.1| PREDICTED: phosphatidylinositol 4-kinase gamma 4-like isoform X1 [Pyrus x bretschneideri]	15.094	15.365	15.71	14.908	14.456	1.569	142	150	129	98	109	10
Contig_55456	253	-	0	0.271	0	0	0.375	0	0	1	0	0	1	0
Contig_81191	241	-	0.47	0.894	0.52	0	0	0	1	2	1	0	0	0
Second_Contig1467	701	gi|694363934|ref|XP_009361140.1|:gi|694363934|ref|XP_009361140.1| PREDICTED: V-type proton ATPase subunit H [Pyrus x bretschneideri]	18.526	13.397	10.266	10.042	8.127	2.299	61	46	30	24	21	5
Contig_159803	588	-	0	0	0	0	0	1.344	0	0	0	0	0	3
First_Contig5517	2054	-	1.734	1.942	2.835	1.837	2.657	0.818	48	58	73	38	63	16
Contig_101223	585	gi|658020417|ref|XP_008345588.1|:gi|658020417|ref|XP_008345588.1| PREDICTED: INO80 complex subunit B-like [Malus domestica]	4.338	2.059	3.765	3.769	2.466	37.939	22	11	17	14	11	135
First_Contig5003	2218	gi|694437808|ref|XP_009345910.1|:gi|694437808|ref|XP_009345910.1| PREDICTED: SEC1 family transport protein SLY1-like [Pyrus x bretschneideri]	18.623	19.292	18.412	12.601	10.635	9.907	513	560	455	256	256	195
Contig_169014	327	gi|694398130|ref|XP_009374257.1|:gi|694398130|ref|XP_009374257.1| PREDICTED: putative disease resistance RPP13-like protein 1 [Pyrus x bretschneideri]	0	0	0	0	4.065	0	0	0	0	0	3	0
Contig_191489	419	-	0	0	0	0	0	10.766	0	0	0	0	0	9
Contig_55701	466	gi|657964012|ref|XP_008373628.1|:gi|657964012|ref|XP_008373628.1| PREDICTED: uncharacterized protein LOC103436951 [Malus domestica]	4.904	2.277	2.882	4.665	7.162	9.372	18	9	10	12	24	25
Contig_119734	617	-	0.51	0.245	0	1.11	1.31	0.421	2	1	0	3	4	1
Contig_134463	567	-	2.255	0	0	0	0	0	6	0	0	0	0	0
Contig_17236	531	gi|502154006|ref|XP_004509545.1|:gi|502154006|ref|XP_004509545.1| PREDICTED: cyclin-dependent kinase F-4-like isoform X3 [Cicer arietinum]	0.369	0.357	0.831	2.756	8.18	0	1	1	2	5	18	0
Contig_157297	503	-	1.884	3.141	0.747	2.745	0	0	3	5	1	3	0	0
Contig_194917	302	-	0	0	0	0	0	15.231	0	0	0	0	0	4
First_Contig2377	468	gi|694413217|ref|XP_009334882.1|:gi|694413217|ref|XP_009334882.1| PREDICTED: disease resistance RPP13-like protein 4 [Pyrus x bretschneideri]	0	0	1.208	0	0	0	0	0	2	0	0	0
Contig_182339	246	-	0	0	0	0	0.328	0	0	0	0	0	1	0
Second_Contig1503	720	gi|694426474|ref|XP_009340915.1|:gi|694426474|ref|XP_009340915.1| PREDICTED: 3-oxoacyl-[acyl-carrier-protein] synthase III, chloroplastic-like [Pyrus x bretschneideri]	10.184	12.404	9.087	10.367	6.717	2.971	38	47	30	29	20	8
Contig_122314	728	-	4.225	5.574	4.752	2.644	5.065	6.831	21	28	20	9	19	22
Contig_110607	236	gi|694393560|ref|XP_009372213.1|:gi|694393560|ref|XP_009372213.1| PREDICTED: uncharacterized protein LOC103961399 isoform X3 [Pyrus x bretschneideri]	4.455	4.967	2.802	2.213	1.402	0.857	18	23	11	7	6	3
Contig_30734	276	-	0	0	0	0	0	3.799	0	0	0	0	0	9
First_Contig23210	559	gi|658044888|ref|XP_008358112.1|:gi|658044888|ref|XP_008358112.1| PREDICTED: uncharacterized protein LOC103421853 [Malus domestica]	1.217	0.19	0.446	0.558	1.348	0.588	6	1	2	2	6	2
Contig_158963	489	-	1.083	1.072	1.263	0.776	0	2.759	2	2	2	1	0	4
Contig_194636	302	-	0	0	0	0	0	5.375	0	0	0	0	0	2
Contig_146945	474	-	0	0	0	0.735	0.659	6.153	0	0	0	1	1	8
Contig_58737	1400	-	3.047	2.419	2.301	1.412	1.47	3.233	38	31	25	13	15	29
Contig_182745	230	-	0	0	1.624	0	0	0	0	0	5	0	0	0
Contig_114474	832	gi|694450756|ref|XP_009350707.1|:gi|694450756|ref|XP_009350707.1| PREDICTED: glutaredoxin-C5-like [Pyrus x bretschneideri]	2.812	0.588	0.275	8.496	2.209	0	22	5	2	49	15	0
First_Contig15551	324	gi|657988338|ref|XP_008386336.1|:gi|657988338|ref|XP_008386336.1| PREDICTED: uncharacterized protein LOC103448852 [Malus domestica]	0	7.667	8.858	0	1.176	0	0	7	7	0	1	0
Contig_148423	587	-	0.344	0	2.018	0	0.811	0	1	0	5	0	2	0
Contig_185136	262	gi|694361472|ref|XP_009360427.1|:gi|694361472|ref|XP_009360427.1| PREDICTED: phospholipid-transporting ATPase 3 isoform X2 [Pyrus x bretschneideri]	0	0	0	0	0	1.579	0	0	0	0	0	3
First_Contig13348	1289	gi|657952241|ref|XP_008356640.1|:gi|657952241|ref|XP_008356640.1| PREDICTED: uncharacterized protein LOC103420354 [Malus domestica]	3.698	4.292	3.849	1.939	2.449	47.704	50	61	47	19	28	452
Contig_173964	578	-	0	0.31	0	0	0.809	2.056	0	1	0	0	2	4
Contig_72777	312	-	16.645	2.881	6.848	0	0	0	6	1	2	0	0	0
First_Contig18335	1405	gi|694383030|ref|XP_009367486.1|:gi|694383030|ref|XP_009367486.1| PREDICTED: polyadenylate-binding protein RBP47-like, partial [Pyrus x bretschneideri]	2.452	0.837	1.1	3.044	3.686	3.79	26	9	10	23	29	27
Contig_25658	1462	gi|224054841|ref|XP_002298374.1|:gi|224054841|ref|XP_002298374.1| hypothetical protein POPTR_0001s24230g [Populus trichocarpa]	4.615	19.386	54.446	9.215	83.034	928.326	76	338	809	112	1147	10949
Contig_194559	237	-	0	0	0	0	0	1.498	0	0	0	0	0	2
First_Contig11830	753	gi|645259106|ref|XP_008235203.1|:gi|645259106|ref|XP_008235203.1| PREDICTED: PH-interacting protein [Prunus mume]	0	0.772	1.365	0	0.482	10.918	0	4	6	0	2	38
Contig_167864	382	-	1.005	0	0	0	0	0	1	0	0	0	0	0
Contig_157190	259	-	0.121	0	0	0	0	0	1	0	0	0	0	0
First_Contig5594	455	gi|657947986|ref|XP_008392636.1|:gi|657947986|ref|XP_008392636.1| PREDICTED: uncharacterized protein LOC103454818 [Malus domestica]	15.082	74.203	71.718	20.623	94.766	26.073	34	170	143	32	172	39
Contig_99516	302	gi|694387398|ref|XP_009369453.1|:gi|694387398|ref|XP_009369453.1| PREDICTED: TBC1 domain family member 15-like [Pyrus x bretschneideri]	2.555	0	0	0	0	0	1	0	0	0	0	0
Contig_130756	918	-	0	0.635	0.373	0	0.145	0.178	0	6	3	0	1	1
Contig_54005	763	-	0.42	0	0.236	0.287	0	16.158	2	0	1	1	0	56
Contig_195455	303	-	0	0	0	0	0	13.013	0	0	0	0	0	4
Contig_98508	409	gi|657986362|ref|XP_008385307.1|:gi|657986362|ref|XP_008385307.1| PREDICTED: probable E3 ubiquitin-protein ligase LUL2 [Malus domestica]	6.475	10.533	13.214	9.73	6.866	9.693	19	32	35	21	20	23
First_Contig11430	950	gi|657978701|ref|XP_008381293.1|:gi|657978701|ref|XP_008381293.1| PREDICTED: elongation factor Ts, mitochondrial [Malus domestica]	33.26	40.472	31.866	30.798	46.019	18.096	276	356	243	196	336	109
Contig_747	599	gi|694360041|ref|XP_009360011.1|:gi|694360041|ref|XP_009360011.1| PREDICTED: protein clueless [Pyrus x bretschneideri]	96.933	86.494	86.11	22.631	15.241	0	446	419	358	74	59	0
First_Contig17222	905	gi|694378283|ref|XP_009365387.1|:gi|694378283|ref|XP_009365387.1| PREDICTED: receptor-like protein 12 [Pyrus x bretschneideri]	3.385	0	0.191	2.309	0.418	0.517	19	0	1	10	2	2
Contig_184123	421	-	0	0	0.783	7.321	0	0	0	0	1	7	0	0
First_Contig25031	534	-	0.538	0.496	0	0	0.273	0	2	2	0	0	1	0
Contig_117174	1192	-	0	1.516	1.187	12.549	22.884	0	0	9	6	53	105	0
Contig_171851	430	-	0	3.431	5.081	0	20.336	0	0	4	5	0	18	0
Contig_79889	1057	-	3.33	2.898	2.29	3.435	4.851	1.19	27	24	16	20	32	7
Contig_112072	731	-	0.231	0.23	0	0.663	0	1.041	1	1	0	2	0	3
Contig_56488	702	gi|657993594|ref|XP_008389089.1|:gi|657993594|ref|XP_008389089.1| PREDICTED: uncharacterized protein LOC103451468 isoform X3 [Malus domestica]	13.699	14.854	15.449	13.633	18.116	21.21	71	80	71	49	78	77
Contig_91416	407	gi|593239105|ref|XP_007132804.1|:gi|593239105|ref|XP_007132804.1| hypothetical protein PHAVU_011G125800g [Phaseolus vulgaris]	6.994	14.816	5.556	15.949	4.663	11.763	9	19	6	14	5	11
Contig_13467	264	gi|694385956|ref|XP_009368790.1|:gi|694385956|ref|XP_009368790.1| PREDICTED: uncharacterized protein LOC103958265 isoform X2 [Pyrus x bretschneideri]	0.308	0.288	1.034	0	0.366	0.854	1	1	3	0	1	2
First_Contig4123	285	-	0	0.304	0	0	0	0	0	1	0	0	0	0
Contig_81204	250	-	1.043	0.316	0	1.324	1.842	3.719	3	1	0	3	5	10
First_Contig1366	460	-	12.994	7.377	6.348	7.559	13.763	12.084	19	11	8	8	17	14
Contig_176809	259	-	0	0	0	0	0	0.917	0	0	0	0	0	3
Contig_40748	2177	gi|658038120|ref|XP_008354622.1|:gi|658038120|ref|XP_008354622.1| PREDICTED: 26S proteasome non-ATPase regulatory subunit 4 homolog [Malus domestica]	29.112	26.163	25.37	35.957	30.199	49.089	732	710	591	669	681	918
First_Contig18675	788	-	3.307	0.278	1.625	1.466	0	0.754	12	1	5	4	0	2
First_Contig6584	1020	-	8.746	12.467	9.435	10.252	7.505	4.065	54	78	50	45	35	18
First_Contig13119	1336	gi|657953452|ref|XP_008362755.1|:gi|657953452|ref|XP_008362755.1| PREDICTED: U-box domain-containing protein 4-like [Malus domestica]	5.534	5.984	6.998	5.922	3.926	6.162	88	108	109	74	64	83
Contig_74711	319	gi|694321665|ref|XP_009351988.1|:gi|694321665|ref|XP_009351988.1| PREDICTED: protein ABIL2-like [Pyrus x bretschneideri]	2.111	0	0	0	0	0	1	0	0	0	0	0
Contig_19567	1507	gi|657949064|ref|XP_008341091.1|:gi|657949064|ref|XP_008341091.1| PREDICTED: protein SHORT-ROOT [Malus domestica]	10.009	8.263	9.74	5.303	1.889	1.482	210	194	196	85	38	24
Contig_22300	599	gi|694419988|ref|XP_009337926.1|:gi|694419988|ref|XP_009337926.1| PREDICTED: uncharacterized protein LOC103930325 [Pyrus x bretschneideri]	62.738	60.663	63.652	65.207	75.04	83.775	292	301	271	225	304	289
Contig_170717	272	-	0	0.38	0	0	1.689	0	0	6	0	0	23	0
Contig_133915	380	gi|502105598|ref|XP_004492844.1|:gi|502105598|ref|XP_004492844.1| PREDICTED: serine carboxypeptidase-like 20-like [Cicer arietinum]	4.379	1.71	5.014	0	1.054	6.986	5	2	5	0	1	5
Contig_132994	504	-	0.451	1.363	1.606	0	4.67	0	1	3	3	0	8	0
Contig_183958	225	-	0	0	1.297	0	0	0	0	0	3	0	0	0
Contig_22023	810	gi|694320345|ref|XP_009350931.1|:gi|694320345|ref|XP_009350931.1| PREDICTED: peroxisomal nicotinamide adenine dinucleotide carrier [Pyrus x bretschneideri]	50.013	21.388	22.51	48.44	16.233	20.121	322	138	125	213	80	88
Contig_27696	2129	gi|694354726|ref|XP_009358524.1|:gi|694354726|ref|XP_009358524.1| PREDICTED: large proline-rich protein bag6-B-like [Pyrus x bretschneideri]	6.972	10.289	9.127	3.283	6.952	9.127	158	240	181	54	126	142
Second_Contig175	3660	gi|694327380|ref|XP_009354560.1|:gi|694327380|ref|XP_009354560.1| PREDICTED: ABC transporter C family member 3-like [Pyrus x bretschneideri]	51.348	35.116	37.935	27.824	31.106	12.752	2591	1878	1725	1030	1350	461
First_Contig19308	996	gi|657994290|ref|XP_008389448.1|:gi|657994290|ref|XP_008389448.1| PREDICTED: cytochrome P450 704B1 [Malus domestica]	0.951	0.885	0.833	3.364	6.621	4.767	10	10	8	26	62	36
First_Contig24457	566	-	1.083	0.824	1.279	1.553	0.992	1.832	4	3	4	4	3	5
Contig_146222	507	gi|694331233|ref|XP_009356296.1|:gi|694331233|ref|XP_009356296.1| PREDICTED: putative fasciclin-like arabinogalactan protein 20 [Pyrus x bretschneideri]	0	0	0.37	0	0	0	0	0	2	0	0	0
Contig_140758	328	-	0	1.697	0	0	0	0	0	1	0	0	0	0
Contig_88341	392	-	0	0.588	2.049	0	0	0	0	1	3	0	0	0
First_Contig10510	246	-	0	0.526	0.931	0.36	0	0	0	2	3	1	0	0
First_Contig22081	1053	gi|694372293|ref|XP_009363522.1|:gi|694372293|ref|XP_009363522.1| PREDICTED: probable alpha,alpha-trehalose-phosphate synthase [UDP-forming] 9 [Pyrus x bretschneideri]	28.235	37.115	32.873	77.291	81.876	57.131	327	448	334	644	810	492
Contig_10096	1822	gi|590583525|ref|XP_007014924.1|:gi|590583525|ref|XP_007014924.1| Polyubiquitin 3 [Theobroma cacao]	60.206	75.478	79.211	26.506	97.246	90.517	1295	1734	1546	414	1784	1368
Contig_98024	1015	gi|115459064|ref|NP_001053132.1|:gi|115459064|ref|NP_001053132.1| Os04g0485300 [Oryza sativa Japonica Group]	0.127	0.117	0	0.084	0.132	0.169	2	2	0	1	2	2
Contig_178493	270	-	0	0	0	0	1.326	0	0	0	0	0	4	0
First_Contig3999	1747	gi|694379671|ref|XP_009366014.1|:gi|694379671|ref|XP_009366014.1| PREDICTED: transcription factor MYB86 [Pyrus x bretschneideri]	5.111	5.294	4.031	3.391	1.184	2.78	120	135	88	58	23	45
First_Contig904	645	gi|694365824|ref|XP_009361697.1|:gi|694365824|ref|XP_009361697.1| PREDICTED: auxin-binding protein ABP19a [Pyrus x bretschneideri]	630.38	318.553	361.652	454.253	588.268	84.725	3381	1757	1703	1680	2488	298
Contig_6206	1113	gi|657966275|ref|XP_008374823.1|:gi|657966275|ref|XP_008374823.1| PREDICTED: beta-glucosidase 44-like [Malus domestica]	0.643	0.127	1.499	0	0.328	1.551	5	1	10	0	2	8
Contig_68336	787	gi|657995840|ref|XP_008390274.1|:gi|657995840|ref|XP_008390274.1| PREDICTED: uncharacterized protein LOC103452555 [Malus domestica]	8.7	14.132	10.636	14.195	10.237	7.552	64	116	75	81	73	43
Contig_102414	667	gi|694315835|ref|XP_009377306.1|:gi|694315835|ref|XP_009377306.1| PREDICTED: callose synthase 7-like [Pyrus x bretschneideri]	4.196	2.832	1.834	1.699	1.505	2.015	13	9	5	4	4	5
Contig_135289	209	-	0.319	0	0	1.364	0	0	1	0	0	3	0	0
Contig_192946	255	-	0	0	0	0	0	2.588	0	0	0	0	0	4
Contig_20507	333	gi|694393158|ref|XP_009372030.1|:gi|694393158|ref|XP_009372030.1| PREDICTED: vacuolar-sorting receptor 1-like isoform X2 [Pyrus x bretschneideri]	228.963	164.429	199.85	120.354	132.105	210.52	181	136	138	65	95	112
First_Contig8247	2773	gi|658013425|ref|XP_008342008.1|:gi|658013425|ref|XP_008342008.1| PREDICTED: RNA-binding protein 25-like isoform X2 [Malus domestica]	46.115	48.978	50.747	34.859	44.003	45.285	1904	2222	1969	1052	1599	1329
First_Contig16588	486	gi|658056435|ref|XP_008363971.1|:gi|658056435|ref|XP_008363971.1| PREDICTED: LOW QUALITY PROTEIN: receptor-like protein kinase THESEUS 1 [Malus domestica]	5.475	2.862	2.868	18.796	1.481	3.517	13	7	6	32	3	6
First_Contig15090	712	-	2.722	1.688	1.145	1.039	1.841	0.942	11	7	4	3	6	3
Contig_60910	294	gi|645224453|ref|XP_008219116.1|:gi|645224453|ref|XP_008219116.1| PREDICTED: protein SQS1-like [Prunus mume]	0.937	0.332	0.257	1.649	9.829	1.672	8	3	2	10	7	9
Contig_16596	217	gi|694410064|ref|XP_009379641.1|:gi|694410064|ref|XP_009379641.1| PREDICTED: guanylate kinase 2-like [Pyrus x bretschneideri]	3.202	0.985	1.936	4.898	1.272	3.533	9	3	5	10	3	7
Contig_9163	1734	gi|694364869|ref|XP_009361418.1|:gi|694364869|ref|XP_009361418.1| PREDICTED: probable U3 small nucleolar RNA-associated protein 7 [Pyrus x bretschneideri]	15.833	23.934	19.575	10.17	16.752	21.906	311	506	354	149	282	313
First_Contig4920	1673	gi|694401317|ref|XP_009375716.1|:gi|694401317|ref|XP_009375716.1| PREDICTED: uncharacterized protein LOC103964508 [Pyrus x bretschneideri]	18.993	15.257	17.253	13.123	9.592	19.653	342	290	277	166	137	231
Contig_184822	258	-	0	0	0	2.775	0	0	0	0	0	4	0	0
[truncated: 128,005 more rows]
