# Supplementary material for: Physiological and transcriptomic analyses characterized high temperature stress response mechanisms in Sorbus pohuashanensis
Source: Sci Rep. 2021 May 12;11:10117. doi: 10.1038/s41598-021-89418-7 (PMC8115228; doi:10.1038/s41598-021-89418-7)
Supplement: Supplementary file 2 — Supplementary Information 2. [file 41598_2021_89418_MOESM2_ESM.xlsx]

## Sheet: Sheet1
Table S4. Differential expression genes of unigene under high-temperature stress.
unigene id	unigene length	protein_ID:protein_description	Group1	Group2	log2FC	Pvalue	Qvalue	updown
Contig_1528	11026	gi|346683275|ref|YP_004842220.1|:gi|346683275|ref|YP_004842220.1| maturase K [Pyrus pyrifolia]	81.964	18.7053	2.13154	0.00024578	0.0383254	UP
First_Contig383	9701	gi|694382264|ref|XP_009367156.1|:gi|694382264|ref|XP_009367156.1| PREDICTED: probable disease resistance protein At4g27220 [Pyrus x bretschneideri]	173.989	20.6193	3.07693	5.29582e-06	0.00255362	UP
First_Contig366	8529	gi|313183829|ref|YP_004021672.1|:gi|313183829|ref|YP_004021672.1| ATP synthase CF1 beta subunit [Prunus persica]	82.695	18.9083	2.12878	5.9802e-05	0.0144182	UP
Contig_189257	6302	gi|571565956|ref|XP_006605840.1|:gi|571565956|ref|XP_006605840.1| PREDICTED: myosin-1-like isoform X2 [Glycine max]	3.02967	0	Inf	0.000283781	0.0418564	UP
Contig_95762	5168	gi|657990972|ref|XP_008387701.1|:gi|657990972|ref|XP_008387701.1| PREDICTED: uncharacterized protein LOC103450165 [Malus domestica]	73.1093	1.502	5.6051	0.000139116	0.0257511	UP
Contig_3501	4709	gi|658011697|ref|XP_008341096.1|:gi|658011697|ref|XP_008341096.1| PREDICTED: uncharacterized protein LOC103404016 [Malus domestica]	11.808	1.59533	2.88783	6.55479e-05	0.0152464	UP
First_Contig22222	4588	gi|694331221|ref|XP_009356290.1|:gi|694331221|ref|XP_009356290.1| PREDICTED: retrovirus-related Pol polyprotein from transposon TNT 1-94 [Pyrus x bretschneideri]	7.19	0.0383333	7.55125	1.21984e-06	0.000830622	UP
First_Contig23273	4570	gi|657944254|ref|XP_008373537.1|:gi|657944254|ref|XP_008373537.1| PREDICTED: pleiotropic drug resistance protein 1-like isoform X1 [Malus domestica]	0.213667	3.082	-3.85043	0.000127764	0.0240956	DOWN
First_Contig2139	4495	gi|242078201|ref|XP_002443869.1|:gi|242078201|ref|XP_002443869.1| hypothetical protein SORBIDRAFT_07g003556, partial [Sorghum bicolor]	7.788	0.503333	3.95167	3.42113e-09	9.74797e-06	UP
Second_Contig161	4451	gi|657980280|ref|XP_008382127.1|:gi|657980280|ref|XP_008382127.1| PREDICTED: uncharacterized protein LOC103444932 [Malus domestica]	65.7345	8.553	2.94215	4.10306e-05	0.0108895	UP
First_Contig7574	4388	gi|359476117|ref|XP_003631792.1|:gi|359476117|ref|XP_003631792.1| PREDICTED: uncharacterized protein LOC100252656 [Vitis vinifera]	0.180667	4.47967	-4.63199	1.35321e-08	2.92505e-05	DOWN
First_Contig17783	4357	gi|658007175|ref|XP_008338766.1|:gi|658007175|ref|XP_008338766.1| PREDICTED: callose synthase 5-like [Malus domestica]	13.344	1.51333	3.14039	5.57629e-08	8.42295e-05	UP
First_Contig261	4354	gi|694393001|ref|XP_009371958.1|:gi|694393001|ref|XP_009371958.1| PREDICTED: myosin-4-like [Pyrus x bretschneideri]	4.56333	19.8843	-2.12347	7.03655e-05	0.0160519	DOWN
Contig_39134	4324	gi|694327241|ref|XP_009354496.1|:gi|694327241|ref|XP_009354496.1| PREDICTED: dirigent protein 19-like [Pyrus x bretschneideri]	10.2995	1.9525	2.39918	0.000231856	0.0381403	UP
Contig_20561	4309	gi|694410066|ref|XP_009379642.1|:gi|694410066|ref|XP_009379642.1| PREDICTED: TMV resistance protein N-like [Pyrus x bretschneideri]	0.698	4.38233	-2.6504	0.000190544	0.0323014	DOWN
Contig_2355	4279	gi|694357783|ref|XP_009359382.1|:gi|694357783|ref|XP_009359382.1| PREDICTED: probable leucine-rich repeat receptor-like serine/threonine-protein kinase At3g14840 [Pyrus x bretschneideri]	4.07767	20.966	-2.36224	0.000140082	0.0257511	DOWN
Contig_79265	4213	gi|694364590|ref|XP_009361334.1|:gi|694364590|ref|XP_009361334.1| PREDICTED: uncharacterized protein LOC103951630 [Pyrus x bretschneideri]	5.77233	0	Inf	0.000201259	0.0334642	UP
Contig_125720	4198	gi|657948365|ref|XP_008337255.1|:gi|657948365|ref|XP_008337255.1| PREDICTED: retrovirus-related Pol polyprotein from transposon TNT 1-94 [Malus domestica]	5.335	0.476	3.48645	3.13839e-06	0.00167431	UP
First_Contig15492	4078	gi|658023480|ref|XP_008347143.1|:gi|658023480|ref|XP_008347143.1| PREDICTED: uncharacterized protein LOC103410171 [Malus domestica]	1721.18	218.566	2.97726	5.00664e-08	7.9454e-05	UP
First_Contig1164	4068	gi|658001027|ref|XP_008392978.1|:gi|658001027|ref|XP_008392978.1| PREDICTED: uncharacterized protein LOC103455160 [Malus domestica]	3631.99	491.521	2.88544	7.51776e-07	0.000571217	UP
Contig_3193	4059	gi|253761495|ref|XP_002489126.1|:gi|253761495|ref|XP_002489126.1| hypothetical protein SORBIDRAFT_0019s003280, partial [Sorghum bicolor]	2435.09	199.448	3.60989	7.21852e-07	0.000551825	UP
Contig_58342	3953	gi|694357674|ref|XP_009359349.1|:gi|694357674|ref|XP_009359349.1| PREDICTED: putative multidrug resistance protein [Pyrus x bretschneideri]	11.333	0.344	5.04198	8.39647e-06	0.00325332	UP
Contig_81644	3945	gi|568847432|ref|XP_006477537.1|:gi|568847432|ref|XP_006477537.1| PREDICTED: uncharacterized protein LOC102627658 [Citrus sinensis]	8.943	0.167667	5.73709	3.2093e-05	0.00909399	UP
First_Contig11998	3942	gi|658001027|ref|XP_008392978.1|:gi|658001027|ref|XP_008392978.1| PREDICTED: uncharacterized protein LOC103455160 [Malus domestica]	2943.62	264.039	3.47877	2.59896e-06	0.00146758	UP
Second_Contig2598	3877	gi|657996219|ref|XP_008390473.1|:gi|657996219|ref|XP_008390473.1| PREDICTED: ABC transporter B family member 11-like [Malus domestica]	0.2765	3.4675	-3.64854	0.000156696	0.0291387	DOWN
First_Contig4242	3858	gi|694315079|ref|XP_009374014.1|:gi|694315079|ref|XP_009374014.1| PREDICTED: uncharacterized protein LOC103962959 [Pyrus x bretschneideri]	10.685	0.353667	4.91705	0.000338116	0.0468915	UP
Contig_37866	3772	gi|658037017|ref|XP_008354068.1|:gi|658037017|ref|XP_008354068.1| PREDICTED: uncharacterized protein LOC103417687 [Malus domestica]	20.054	3.39033	2.56439	0.000199958	0.0333152	UP
First_Contig442	3758	gi|657948006|ref|XP_008392761.1|:gi|657948006|ref|XP_008392761.1| PREDICTED: uncharacterized protein LOC103454946 [Malus domestica]	324.387	25.5337	3.66724	1.72017e-05	0.00594104	UP
First_Contig770	3730	-	12.726	1.29	3.30234	2.98317e-05	0.00863748	UP
First_Contig303	3725	gi|657991343|ref|XP_008387895.1|:gi|657991343|ref|XP_008387895.1| PREDICTED: phospholipase D delta-like [Malus domestica]	21.882	2.786	2.97348	2.64575e-07	0.000255154	UP
First_Contig4543	3575	gi|657964333|ref|XP_008373791.1|:gi|657964333|ref|XP_008373791.1| PREDICTED: uncharacterized protein LOC103437112 [Malus domestica]	2405.17	174.71	3.7831	2.74948e-08	5.14485e-05	UP
First_Contig5537	3472	gi|595829624|ref|XP_007205905.1|:gi|595829624|ref|XP_007205905.1| hypothetical protein PRUPE_ppa011449mg [Prunus persica]	59.8913	14.233	2.07311	2.42314e-05	0.00753826	UP
Contig_35671	3335	gi|694436168|ref|XP_009345203.1|:gi|694436168|ref|XP_009345203.1| PREDICTED: putative multidrug resistance protein [Pyrus x bretschneideri]	78.8457	20.9327	1.91328	6.24387e-05	0.0146867	UP
Contig_44913	3306	-	1.63533	11.4957	-2.81343	3.05297e-06	0.0016498	DOWN
Contig_17903	3292	gi|658037017|ref|XP_008354068.1|:gi|658037017|ref|XP_008354068.1| PREDICTED: uncharacterized protein LOC103417687 [Malus domestica]	8.67733	0.075	6.85422	7.53774e-05	0.0169054	UP
Contig_4044	3266	gi|657956297|ref|XP_008369630.1|:gi|657956297|ref|XP_008369630.1| PREDICTED: protein MEI2-like 4 isoform X1 [Malus domestica]	42.286	12.3303	1.77797	0.00033926	0.0469464	UP
Contig_155994	3235	-	6.3495	0.3585	4.1466	4.77619e-06	0.00207505	UP
Contig_20606	3233	gi|657993255|ref|XP_008388904.1|:gi|657993255|ref|XP_008388904.1| PREDICTED: F-box/kelch-repeat protein At3g06240-like [Malus domestica]	305.972	40.1837	2.92872	7.72936e-09	1.82837e-05	UP
First_Contig22216	3231	gi|657996342|ref|XP_008390538.1|:gi|657996342|ref|XP_008390538.1| PREDICTED: uncharacterized protein LOC103452781 isoform X1 [Malus domestica]	0.239	2.95567	-3.6284	0.00027102	0.040741	DOWN
Contig_77542	3222	-	4.617	0.129	5.16151	1.51648e-05	0.00544537	UP
Contig_5568	3205	gi|694391233|ref|XP_009371148.1|:gi|694391233|ref|XP_009371148.1| PREDICTED: probably inactive leucine-rich repeat receptor-like protein kinase At3g28040 [Pyrus x bretschneideri]	2.359	14.4257	-2.61239	6.92551e-05	0.0159314	DOWN
Contig_59384	3198	gi|694414170|ref|XP_009335316.1|:gi|694414170|ref|XP_009335316.1| PREDICTED: uncharacterized protein LOC103928034 [Pyrus x bretschneideri]	5.95233	0.417333	3.83418	0.000197943	0.0330444	UP
First_Contig5482	3178	-	3.56433	0.0446667	6.31829	3.93533e-07	0.000337929	UP
First_Contig3636	3122	gi|645298794|ref|XP_008245841.1|:gi|645298794|ref|XP_008245841.1| PREDICTED: somatic embryogenesis receptor kinase 2 [Prunus mume]	80.647	7.5795	3.41145	7.55269e-05	0.0170015	UP
First_Contig10666	3105	gi|694422619|ref|XP_009339138.1|:gi|694422619|ref|XP_009339138.1| PREDICTED: two-component response regulator-like APRR1 [Pyrus x bretschneideri]	83.0587	15.9	2.3851	6.12432e-07	0.000492187	UP
First_Contig12536	3102	gi|694384279|ref|XP_009368051.1|:gi|694384279|ref|XP_009368051.1| PREDICTED: structural maintenance of chromosomes protein 5 [Pyrus x bretschneideri]	1.29633	8.89167	-2.77802	2.77234e-05	0.00819744	DOWN
Contig_92023	3058	gi|596038993|ref|XP_007219870.1|:gi|596038993|ref|XP_007219870.1| hypothetical protein PRUPE_ppb012171mg [Prunus persica]	13.5547	0.171667	6.30304	1.30176e-06	0.000871298	UP
Contig_7193	3048	gi|694314509|ref|XP_009371476.1|:gi|694314509|ref|XP_009371476.1| PREDICTED: uncharacterized protein LOC103960712 isoform X2 [Pyrus x bretschneideri]	12.7265	61.733	-2.27821	6.65488e-05	0.0154174	DOWN
Contig_3126	3048	gi|694327873|ref|XP_009354779.1|:gi|694327873|ref|XP_009354779.1| PREDICTED: disease resistance protein RGA2-like [Pyrus x bretschneideri]	7.55067	49.996	-2.72714	8.5878e-06	0.00356351	DOWN
Contig_3957	3039	gi|657973605|ref|XP_008378608.1|:gi|657973605|ref|XP_008378608.1| PREDICTED: alpha-glucan water dikinase 2 isoform X2 [Malus domestica]	5.312	28.199	-2.40832	6.03703e-05	0.0144372	DOWN
Contig_114153	3034	gi|645264624|ref|XP_008237766.1|:gi|645264624|ref|XP_008237766.1| PREDICTED: uncharacterized protein LOC103336496 [Prunus mume]	13.431	1.0385	3.69299	2.2815e-06	0.00118004	UP
First_Contig113	3029	gi|658046740|ref|XP_008359029.1|:gi|658046740|ref|XP_008359029.1| PREDICTED: proteasome activator subunit 4-like, partial [Malus domestica]	23.9087	82.3013	-1.78338	0.000348298	0.0476197	DOWN
First_Contig6287	3013	gi|645264793|ref|XP_008237846.1|:gi|645264793|ref|XP_008237846.1| PREDICTED: uncharacterized protein LOC103336569 [Prunus mume]	29.508	1.61033	4.19567	8.61238e-06	0.00356351	UP
Second_Contig1595	3004	gi|658033586|ref|XP_008352304.1|:gi|658033586|ref|XP_008352304.1| PREDICTED: 70 kDa peptidyl-prolyl isomerase-like [Malus domestica]	1375.55	343.786	2.00043	8.74039e-05	0.0187635	UP
First_Contig25138	2999	-	1.282	0.0293333	5.44971	0.000256265	0.0392674	UP
First_Contig11421	2997	gi|694321951|ref|XP_009352119.1|:gi|694321951|ref|XP_009352119.1| PREDICTED: LRR receptor-like serine/threonine-protein kinase GSO1 [Pyrus x bretschneideri]	51.6463	1.38	5.22593	2.23589e-05	0.00710621	UP
First_Contig6081	2997	gi|657977773|ref|XP_008380805.1|:gi|657977773|ref|XP_008380805.1| PREDICTED: uncharacterized protein LOC103443694 [Malus domestica]	2580.5	217.1	3.57122	2.73092e-10	1.71189e-06	UP
Contig_56795	2938	gi|657990028|ref|XP_008387235.1|:gi|657990028|ref|XP_008387235.1| PREDICTED: LOW QUALITY PROTEIN: uncharacterized protein LOC103449689 [Malus domestica]	4.95067	0.701667	2.81877	0.000216115	0.0351421	UP
Second_Contig62	2930	gi|657990227|ref|XP_008387336.1|:gi|657990227|ref|XP_008387336.1| PREDICTED: long chain acyl-CoA synthetase 2 [Malus domestica]	8.296	34.9233	-2.0737	0.000218384	0.0353733	DOWN
Contig_12744	2887	gi|694406333|ref|XP_009377981.1|:gi|694406333|ref|XP_009377981.1| PREDICTED: G-type lectin S-receptor-like serine/threonine-protein kinase At1g34300 isoform X2 [Pyrus x bretschneideri]	1.833	10.6455	-2.53797	0.000272277	0.0419941	DOWN
Contig_67769	2847	gi|657981153|ref|XP_008382589.1|:gi|657981153|ref|XP_008382589.1| PREDICTED: pentatricopeptide repeat-containing protein At3g07290, mitochondrial [Malus domestica]	2.71533	12.3503	-2.18535	0.000324527	0.0460252	DOWN
First_Contig26282	2843	gi|657979184|ref|XP_008381548.1|:gi|657979184|ref|XP_008381548.1| PREDICTED: uncharacterized protein LOC103444402 [Malus domestica]	3.05833	0	Inf	0.000368627	0.0495339	UP
Contig_188724	2808	gi|658035813|ref|XP_008353440.1|:gi|658035813|ref|XP_008353440.1| PREDICTED: LOW QUALITY PROTEIN: uncharacterized protein LOC103417009 [Malus domestica]	6.15333	0	Inf	0.000333948	0.0466229	UP
Second_Contig590	2798	gi|658026120|ref|XP_008348476.1|:gi|658026120|ref|XP_008348476.1| PREDICTED: uncharacterized protein LOC103411625 [Malus domestica]	1501.6	294.562	2.34986	6.42297e-05	0.0150234	UP
First_Contig1550	2771	gi|657966269|ref|XP_008374819.1|:gi|657966269|ref|XP_008374819.1| PREDICTED: ABC transporter A family member 2-like isoform X2 [Malus domestica]	2.578	15.069	-2.54726	0.000120253	0.0237099	DOWN
Contig_19082	2767	gi|658049385|ref|XP_008360384.1|:gi|658049385|ref|XP_008360384.1| PREDICTED: uncharacterized protein LOC103424087 [Malus domestica]	3.23733	18.9877	-2.55218	4.14952e-05	0.011116	DOWN
First_Contig8335	2762	gi|657951211|ref|XP_008351645.1|:gi|657951211|ref|XP_008351645.1| PREDICTED: F-box/kelch-repeat protein At2g44130-like [Malus domestica]	16.631	2.517	2.7241	3.02355e-06	0.00164977	UP
First_Contig2649	2735	gi|694354190|ref|XP_009358363.1|:gi|694354190|ref|XP_009358363.1| PREDICTED: vicilin-like antimicrobial peptides 2-2 [Pyrus x bretschneideri]	5.54533	0.301	4.20344	8.32455e-05	0.0182139	UP
First_Contig1238	2709	gi|115481010|ref|NP_001064098.1|:gi|115481010|ref|NP_001064098.1| Os10g0130700 [Oryza sativa Japonica Group]	7177	443.513	4.01633	1.14702e-07	0.000138272	UP
Contig_2100	2684	gi|694310671|ref|XP_009354313.1|:gi|694310671|ref|XP_009354313.1| PREDICTED: UDP-glycosyltransferase 87A1-like [Pyrus x bretschneideri]	2.4245	13.441	-2.47088	0.000237602	0.0386319	DOWN
First_Contig2088	2682	gi|658026120|ref|XP_008348476.1|:gi|658026120|ref|XP_008348476.1| PREDICTED: uncharacterized protein LOC103411625 [Malus domestica]	714.882	39.5317	4.17662	1.49552e-08	3.0737e-05	UP
Contig_45515	2651	gi|658030871|ref|XP_008350887.1|:gi|658030871|ref|XP_008350887.1| PREDICTED: cytochrome P450 CYP749A22-like [Malus domestica]	40.7937	2.56533	3.99113	2.61017e-05	0.00786635	UP
First_Contig10826	2612	gi|694317038|ref|XP_009336429.1|:gi|694317038|ref|XP_009336429.1| PREDICTED: cytochrome P450 82A3-like [Pyrus x bretschneideri]	0.788	7.7035	-3.28925	7.21987e-05	0.0164859	DOWN
Contig_91540	2598	gi|658036786|ref|XP_008353948.1|:gi|658036786|ref|XP_008353948.1| PREDICTED: uncharacterized protein LOC103417550 [Malus domestica]	6.373	0.237667	4.74496	2.26185e-05	0.00714284	UP
Contig_7479	2561	gi|115436062|ref|NP_001042789.1|:gi|115436062|ref|NP_001042789.1| Os01g0290700, partial [Oryza sativa Japonica Group]	84.5835	10.6485	2.98973	0.000271626	0.0419518	UP
Contig_86537	2558	-	9.396	1.33133	2.81917	0.000236037	0.0373167	UP
Contig_19968	2551	gi|470112056|ref|XP_004292254.1|:gi|470112056|ref|XP_004292254.1| PREDICTED: putative ribonuclease H protein At1g65750-like [Fragaria vesca subsp. vesca]	28.502	1.046	4.76811	9.04056e-15	3.77808e-10	UP
First_Contig7720	2546	-	156.852	20.0957	2.96445	0.00014445	0.0263607	UP
Contig_27207	2542	gi|645226258|ref|XP_008219957.1|:gi|645226258|ref|XP_008219957.1| PREDICTED: probable xyloglucan glycosyltransferase 5 [Prunus mume]	6.64433	0	Inf	8.97546e-05	0.01904	UP
First_Contig20075	2534	gi|694358306|ref|XP_009359527.1|:gi|694358306|ref|XP_009359527.1| PREDICTED: uncharacterized protein LOC103950101 [Pyrus x bretschneideri]	261.628	26.551	3.30068	5.96742e-09	1.59179e-05	UP
Second_Contig3685	2529	gi|657971523|ref|XP_008377550.1|:gi|657971523|ref|XP_008377550.1| PREDICTED: uncharacterized protein LOC103440632 [Malus domestica]	11.7033	0.972	3.58982	9.9196e-05	0.0203764	UP
Second_Contig74	2507	gi|694416760|ref|XP_009336496.1|:gi|694416760|ref|XP_009336496.1| PREDICTED: protein GIGANTEA-like [Pyrus x bretschneideri]	100.64	23.4587	2.10101	2.44508e-05	0.00755869	UP
Contig_46223	2495	gi|694433458|ref|XP_009344017.1|:gi|694433458|ref|XP_009344017.1| PREDICTED: protein STRUBBELIG-RECEPTOR FAMILY 5-like isoform X1 [Pyrus x bretschneideri]	10.914	1.42	2.94222	3.26073e-06	0.00173221	UP
Contig_42052	2486	gi|657944621|ref|XP_008375640.1|:gi|657944621|ref|XP_008375640.1| PREDICTED: pre-mRNA polyadenylation factor fip-1-like [Malus domestica]	50.6903	6.41467	2.98226	2.66345e-05	0.00793159	UP
First_Contig3275	2476	gi|645243544|ref|XP_008228023.1|:gi|645243544|ref|XP_008228023.1| PREDICTED: beta-amyrin synthase [Prunus mume]	662.105	69.217	3.25786	7.7711e-06	0.00308629	UP
First_Contig5366	2474	gi|657978332|ref|XP_008381103.1|:gi|657978332|ref|XP_008381103.1| PREDICTED: probable LRR receptor-like serine/threonine-protein kinase At1g53440 [Malus domestica]	3.372	18.1163	-2.42561	2.81328e-05	0.00827942	DOWN
First_Contig299	2460	gi|658032572|ref|XP_008351797.1|:gi|658032572|ref|XP_008351797.1| PREDICTED: LOW QUALITY PROTEIN: anthranilate phosphoribosyltransferase, chloroplastic-like [Malus domestica]	7.23333	28.6787	-1.98725	0.000229297	0.0365275	DOWN
Contig_68672	2446	-	12.779	0.0116667	10.0972	1.51871e-06	0.000982895	UP
Contig_45894	2440	gi|657964333|ref|XP_008373791.1|:gi|657964333|ref|XP_008373791.1| PREDICTED: uncharacterized protein LOC103437112 [Malus domestica]	517.109	37.5343	3.78419	1.27149e-05	0.00484298	UP
First_Contig9557	2428	gi|694358306|ref|XP_009359527.1|:gi|694358306|ref|XP_009359527.1| PREDICTED: uncharacterized protein LOC103950101 [Pyrus x bretschneideri]	949.141	112.015	3.08293	6.63537e-05	0.0154052	UP
Contig_11516	2417	gi|694323845|ref|XP_009352975.1|:gi|694323845|ref|XP_009352975.1| PREDICTED: uncharacterized protein LOC103944277 [Pyrus x bretschneideri]	0.234333	4.31433	-4.2025	7.10905e-05	0.0161462	DOWN
Second_Contig901	2395	gi|657992578|ref|XP_008388543.1|:gi|657992578|ref|XP_008388543.1| PREDICTED: luminal-binding protein 5-like [Malus domestica]	134.962	1636.85	-3.60029	1.79439e-07	0.00019142	DOWN
Contig_1484	2392	gi|658007283|ref|XP_008338818.1|:gi|658007283|ref|XP_008338818.1| PREDICTED: nitrate reductase [NADH] [Malus domestica]	12.5537	84.4453	-2.74991	8.16964e-07	0.000611144	DOWN
First_Contig2380	2386	gi|595817782|ref|XP_007204259.1|:gi|595817782|ref|XP_007204259.1| hypothetical protein PRUPE_ppa001942mg [Prunus persica]	10.272	46.6535	-2.18327	0.000216083	0.036188	DOWN
Contig_31943	2381	gi|596021952|ref|XM_029105475.1|:gi|596021952|ref|XM_029105475.1|PREDICTED: serine/threonine-protein kinase BSK2-like [Malus domestica]	1.709	15.5743	-3.18795	1.30655e-06	0.000871298	DOWN
First_Contig25104	2369	gi|694351566|ref|XP_009357571.1|:gi|694351566|ref|XP_009357571.1| PREDICTED: uncharacterized protein LOC103948287 [Pyrus x bretschneideri]	0.494	16.4723	-5.05939	0.000252038	0.0388455	DOWN
First_Contig22990	2359	gi|658038180|ref|XP_008354654.1|:gi|658038180|ref|XP_008354654.1| PREDICTED: dehydrin DHN3-like [Malus domestica]	493.685	63.8957	2.9498	5.69443e-06	0.0026957	UP
Contig_38635	2351	gi|694320768|ref|XP_009351560.1|:gi|694320768|ref|XP_009351560.1| PREDICTED: probable RNA-dependent RNA polymerase 1 [Pyrus x bretschneideri]	17.5253	0.335333	5.7077	6.58258e-06	0.00296715	UP
Contig_8939	2348	gi|449474899|ref|XP_004154316.1|:gi|449474899|ref|XP_004154316.1| PREDICTED: uncharacterized protein LOC101218508, partial [Cucumis sativus]	68.9757	0	Inf	5.69797e-06	0.0026957	UP
First_Contig9228	2346	gi|694402034|ref|XP_009376032.1|:gi|694402034|ref|XP_009376032.1| PREDICTED: uncharacterized protein LOC103964786 isoform X1 [Pyrus x bretschneideri]	12.7815	1.351	3.24196	6.47313e-05	0.0151542	UP
Contig_14123	2341	gi|657994677|ref|XP_008389648.1|:gi|657994677|ref|XP_008389648.1| PREDICTED: carbonic anhydrase 2 isoform X1 [Malus domestica]	3.48	23.397	-2.74916	1.38709e-06	0.000910483	DOWN
First_Contig203	2319	gi|658003002|ref|XP_008394002.1|:gi|658003002|ref|XP_008394002.1| PREDICTED: RING finger and CHY zinc finger domain-containing protein 1-like [Malus domestica]	259.663	58.463	2.15104	1.55279e-05	0.00554628	UP
Contig_29956	2309	gi|694382086|ref|XP_009367077.1|:gi|694382086|ref|XP_009367077.1| PREDICTED: protein kinase APK1A, chloroplastic-like isoform X1 [Pyrus x bretschneideri]	1.0685	8.901	-3.05838	0.000278487	0.0424821	DOWN
Contig_53936	2306	-	8.00033	0.476	4.07103	0.00022765	0.0363113	UP
Second_Contig54	2299	gi|694400497|ref|XP_009375338.1|:gi|694400497|ref|XP_009375338.1| PREDICTED: heat shock 70 kDa protein 17-like [Pyrus x bretschneideri]	38.146	206.558	-2.43694	6.03907e-06	0.00281989	DOWN
First_Contig26182	2282	gi|595859395|ref|XP_007210939.1|:gi|595859395|ref|XP_007210939.1| hypothetical protein PRUPE_ppa027215mg [Prunus persica]	1.36667	0.009	7.24652	0.000286255	0.0420235	UP
Contig_106909	2278	gi|658032093|ref|XP_008351540.1|:gi|658032093|ref|XP_008351540.1| PREDICTED: protein FAR1-RELATED SEQUENCE 5-like [Malus domestica]	3.617	0.0753333	5.58536	0.000148781	0.026916	UP
First_Contig2476	2275	gi|658064053|ref|XP_008367964.1|:gi|658064053|ref|XP_008367964.1| PREDICTED: uncharacterized protein LOC103431575 [Malus domestica]	12.112	1.0925	3.47073	5.05671e-06	0.00215447	UP
Contig_1201	2265	gi|657960242|ref|XP_008371694.1|:gi|657960242|ref|XP_008371694.1| PREDICTED: CASP-like protein POPTRDRAFT_810994 [Malus domestica]	3.3155	0.1545	4.42355	0.000266777	0.0415492	UP
First_Contig26106	2265	gi|657987655|ref|XP_008385988.1|:gi|657987655|ref|XP_008385988.1| PREDICTED: uncharacterized protein LOC103448506 [Malus domestica]	65.859	18.9303	1.79868	0.000159899	0.0284816	UP
Second_Contig2200	2261	gi|658001443|ref|XP_008393185.1|:gi|658001443|ref|XP_008393185.1| PREDICTED: two-component response regulator-like APRR1 [Malus domestica]	134.902	40.6757	1.72967	0.000172001	0.0297845	UP
Contig_3779	2259	gi|694429286|ref|XP_009342172.1|:gi|694429286|ref|XP_009342172.1| PREDICTED: adenylate isopentenyltransferase 5, chloroplastic-like [Pyrus x bretschneideri]	0.412667	5.31267	-3.68639	0.000323716	0.0459621	DOWN
First_Contig4020	2251	gi|694425006|ref|XP_009340258.1|:gi|694425006|ref|XP_009340258.1| PREDICTED: vacuolar-sorting receptor 6-like [Pyrus x bretschneideri]	4.1465	25.6295	-2.62784	0.000169009	0.03051	DOWN
Contig_81	2248	gi|658046510|ref|XP_008358926.1|:gi|658046510|ref|XP_008358926.1| PREDICTED: putative disease resistance protein RGA3 [Malus domestica]	133.146	14.398	3.20907	7.91039e-05	0.0175528	UP
Second_Contig3253	2222	gi|694368030|ref|XP_009362319.1|:gi|694368030|ref|XP_009362319.1| PREDICTED: calcium uptake protein 1, mitochondrial-like [Pyrus x bretschneideri]	53.996	16.0773	1.74782	0.000340827	0.0470411	UP
First_Contig1884	2219	gi|658009661|ref|XP_008340047.1|:gi|658009661|ref|XP_008340047.1| PREDICTED: probable nucleoredoxin 1 [Malus domestica]	91.58	332.229	-1.85907	0.000192655	0.0324931	DOWN
Contig_170443	2210	-	4.21	0.0776667	5.76038	7.88523e-05	0.017528	UP
Contig_61891	2186	gi|658013839|ref|XP_008342232.1|:gi|658013839|ref|XP_008342232.1| PREDICTED: receptor-like protein 12 [Malus domestica]	0.0166667	1.421	-6.4138	0.000345153	0.0473951	DOWN
Contig_140659	2172	gi|658048993|ref|XP_008360182.1|:gi|658048993|ref|XP_008360182.1| PREDICTED: vinorine synthase-like [Malus domestica]	0.327	5.902	-4.17384	0.000279212	0.0414962	DOWN
First_Contig25137	2167	gi|694425324|ref|XP_009340402.1|:gi|694425324|ref|XP_009340402.1| PREDICTED: cytochrome P450 71AV8-like [Pyrus x bretschneideri]	587.746	47.8	3.62011	4.56882e-05	0.0119582	UP
First_Contig529	2159	gi|658008968|ref|XP_008339682.1|:gi|658008968|ref|XP_008339682.1| PREDICTED: protein NRT1/ PTR FAMILY 3.1 [Malus domestica]	42.1727	161.573	-1.9378	0.000127691	0.0240956	DOWN
Contig_168256	2153	-	11.062	0	Inf	0.000206558	0.0342092	UP
First_Contig5491	2152	gi|658022688|ref|XP_008346752.1|:gi|658022688|ref|XP_008346752.1| PREDICTED: senescence-associated carboxylesterase 101-like [Malus domestica]	0.2895	10.9555	-5.24195	1.7431e-08	2.73009e-05	DOWN
Contig_3982	2148	gi|657948365|ref|XP_008337255.1|:gi|657948365|ref|XP_008337255.1| PREDICTED: retrovirus-related Pol polyprotein from transposon TNT 1-94 [Malus domestica]	26.719	4.4045	2.60082	7.6102e-05	0.0170619	UP
Second_Contig361	2144	gi|657955287|ref|XP_008369107.1|:gi|657955287|ref|XP_008369107.1| PREDICTED: uncharacterized protein LOC103432681 [Malus domestica]	3.80867	38.269	-3.32882	2.52853e-07	0.000248803	DOWN
Contig_31948	2141	gi|658014648|ref|XP_008342647.1|:gi|658014648|ref|XP_008342647.1| PREDICTED: ankyrin repeat-containing protein At5g02620-like [Malus domestica]	0.238	6.5735	-4.78763	8.91676e-06	0.00334987	DOWN
First_Contig16190	2139	-	8.80867	0.767	3.52163	4.22627e-07	0.000360443	UP
First_Contig5388	2137	gi|694323138|ref|XP_009352652.1|:gi|694323138|ref|XP_009352652.1| PREDICTED: beta-galactosidase [Pyrus x bretschneideri]	163.518	39.938	2.03362	1.77366e-05	0.00605902	UP
First_Contig23865	2135	gi|357482559|ref|XP_003611566.1|:gi|357482559|ref|XP_003611566.1| ADP-RIBOSYLATION FACTOR-like protein [Medicago truncatula]	4.42367	0.235333	4.23247	0.000133792	0.0249608	UP
First_Contig9644	2128	gi|694366234|ref|XP_009361814.1|:gi|694366234|ref|XP_009361814.1| PREDICTED: feruloyl CoA ortho-hydroxylase 1-like [Pyrus x bretschneideri]	283.041	12.539	4.49652	4.83773e-12	6.73901e-08	UP
Contig_2426	2125	gi|694384250|ref|XP_009368042.1|:gi|694384250|ref|XP_009368042.1| PREDICTED: disease resistance protein RGA2-like [Pyrus x bretschneideri]	3.431	51.833	-3.91717	2.46303e-06	0.00142301	DOWN
First_Contig16716	2123	gi|658046469|ref|XP_008358910.1|:gi|658046469|ref|XP_008358910.1| PREDICTED: cytochrome P450 714C2-like [Malus domestica]	1.3405	11.557	-3.10792	0.000257086	0.0406086	DOWN
Contig_69043	2120	gi|657983323|ref|XP_008383734.1|:gi|657983323|ref|XP_008383734.1| PREDICTED: linoleate 13S-lipoxygenase 3-1, chloroplastic-like [Malus domestica]	10.2243	2.06533	2.30756	0.000347033	0.0475495	UP
Contig_167511	2120	gi|658005585|ref|XP_008337941.1|:gi|658005585|ref|XP_008337941.1| PREDICTED: uncharacterized protein LOC103401016 [Malus domestica]	4.578	0.0355	7.01075	8.04258e-06	0.00318275	UP
Contig_54363	2118	gi|694437085|ref|XP_009345604.1|:gi|694437085|ref|XP_009345604.1| PREDICTED: L-ascorbate oxidase-like [Pyrus x bretschneideri]	2.49867	16.2777	-2.70366	0.000227197	0.0362852	DOWN
Contig_6714	2102	gi|694387560|ref|XP_009369526.1|:gi|694387560|ref|XP_009369526.1| PREDICTED: isoleucine N-monooxygenase 1-like [Pyrus x bretschneideri]	15.7077	144.282	-3.19935	1.22376e-09	5.90093e-06	DOWN
Contig_7279	2101	gi|658057736|ref|XP_008364653.1|:gi|658057736|ref|XP_008364653.1| PREDICTED: phosphoethanolamine N-methyltransferase 1-like [Malus domestica]	20.256	245.773	-3.60091	2.97924e-09	8.89311e-06	DOWN
First_Contig1195	2099	gi|694380941|ref|XP_009366572.1|:gi|694380941|ref|XP_009366572.1| PREDICTED: uncharacterized protein LOC103956333 [Pyrus x bretschneideri]	288.036	49.5873	2.53821	0.000242391	0.0380335	UP
First_Contig7294	2092	gi|658032592|ref|XP_008351807.1|:gi|658032592|ref|XP_008351807.1| PREDICTED: uncharacterized protein LOC103415247 [Malus domestica]	4.518	38.2797	-3.08282	3.39297e-07	0.000300969	DOWN
First_Contig2174	2085	gi|694358054|ref|XP_009359456.1|:gi|694358054|ref|XP_009359456.1| PREDICTED: argininosuccinate synthase, chloroplastic-like [Pyrus x bretschneideri]	10.509	50.7673	-2.27228	1.89392e-05	0.00633181	DOWN
Contig_12779	2079	gi|573931847|ref|XP_006651032.1|:gi|573931847|ref|XP_006651032.1| PREDICTED: uncharacterized protein LOC102707106 [Oryza brachyantha]	1.147	14.6633	-3.67628	5.14883e-07	0.000424926	DOWN
First_Contig15549	2068	gi|694438065|ref|XP_009346025.1|:gi|694438065|ref|XP_009346025.1| PREDICTED: protein STRUBBELIG-RECEPTOR FAMILY 5-like isoform X2 [Pyrus x bretschneideri]	13.3227	1.769	2.91288	0.000203906	0.0338148	UP
Contig_15147	2068	gi|694323921|ref|XP_009353007.1|:gi|694323921|ref|XP_009353007.1| PREDICTED: protein ROS1-like [Pyrus x bretschneideri]	5.81433	28.124	-2.27412	6.54323e-05	0.0152464	DOWN
First_Contig15582	2068	gi|657955289|ref|XP_008369108.1|:gi|657955289|ref|XP_008369108.1| PREDICTED: protein trichome birefringence-like 6 [Malus domestica]	0.393	11.7377	-4.90047	9.42055e-10	4.72426e-06	DOWN
First_Contig13974	2056	gi|694407408|ref|XP_009378448.1|:gi|694407408|ref|XP_009378448.1| PREDICTED: uncharacterized protein LOC103966939 [Pyrus x bretschneideri]	3.9645	0.1075	5.20473	5.98696e-05	0.0143782	UP
Contig_141717	2054	gi|694332496|ref|XP_009356884.1|:gi|694332496|ref|XP_009356884.1| PREDICTED: lysM domain receptor-like kinase 4 [Pyrus x bretschneideri]	9.864	0.879	3.48824	0.000104083	0.0210807	UP
Contig_134824	2040	gi|658005545|ref|XP_008337919.1|:gi|658005545|ref|XP_008337919.1| PREDICTED: ankyrin repeat-containing protein At5g02620-like [Malus domestica]	0.102	5.02367	-5.6221	0.000137549	0.0255202	DOWN
Contig_121152	2038	-	13.6917	0.0826667	7.37178	3.14135e-05	0.0089512	UP
First_Contig3615	2035	gi|657971627|ref|XP_008377603.1|:gi|657971627|ref|XP_008377603.1| PREDICTED: root phototropism protein 3-like [Malus domestica]	8.88967	52.855	-2.57184	7.69339e-06	0.00330318	DOWN
Second_Contig1381	2018	gi|658004968|ref|XP_008337620.1|:gi|658004968|ref|XP_008337620.1| PREDICTED: zinc finger CCCH domain-containing protein 20-like [Malus domestica]	83.565	19.691	2.08536	5.14204e-05	0.012945	UP
Contig_28265	2017	gi|694356585|ref|XP_009359046.1|:gi|694356585|ref|XP_009359046.1| PREDICTED: endoribonuclease Dicer homolog 3a-like [Pyrus x bretschneideri]	4.11167	21.2563	-2.3701	7.22157e-05	0.0163425	DOWN
Second_Contig59	2013	gi|657942355|ref|XP_008372493.1|:gi|657942355|ref|XP_008372493.1| PREDICTED: UDP-glycosyltransferase 85A2-like [Malus domestica]	177.098	981.563	-2.47053	2.31294e-06	0.00136139	DOWN
First_Contig1944	2009	gi|658040666|ref|XP_008355936.1|:gi|658040666|ref|XP_008355936.1| PREDICTED: uncharacterized protein LOC103419613 [Malus domestica]	32.314	7.45567	2.11575	7.95511e-05	0.0175588	UP
Contig_17833	1992	gi|694407685|ref|XP_009378570.1|:gi|694407685|ref|XP_009378570.1| PREDICTED: squalene monooxygenase-like [Pyrus x bretschneideri]	86.3747	0.563667	7.25962	3.6408e-05	0.00996617	UP
First_Contig10469	1989	gi|694358027|ref|XP_009359447.1|:gi|694358027|ref|XP_009359447.1| PREDICTED: metal transporter Nramp5-like [Pyrus x bretschneideri]	1.33967	28.802	-4.42622	1.80166e-07	0.00019142	DOWN
Second_Contig1775	1986	gi|694418608|ref|XP_009337300.1|:gi|694418608|ref|XP_009337300.1| PREDICTED: uncharacterized protein LOC103929788 [Pyrus x bretschneideri]	27.8095	5.2725	2.39902	0.000248387	0.0399397	UP
First_Contig6795	1981	gi|694388136|ref|XP_009369787.1|:gi|694388136|ref|XP_009369787.1| PREDICTED: exosome complex exonuclease RRP44-like [Pyrus x bretschneideri]	9.19267	43.9837	-2.25841	2.51881e-05	0.0076647	DOWN
Contig_92055	1979	gi|658045727|ref|XP_008358545.1|:gi|658045727|ref|XP_008358545.1| PREDICTED: uncharacterized protein LOC103422277 isoform X1 [Malus domestica]	24.3607	0.439667	5.792	0.000109564	0.0219124	UP
First_Contig252	1976	gi|694395254|ref|XP_009372966.1|:gi|694395254|ref|XP_009372966.1| PREDICTED: uncharacterized protein LOC103962025 isoform X2 [Pyrus x bretschneideri]	4.76767	23.3683	-2.2932	0.000163805	0.0288432	DOWN
First_Contig15153	1967	gi|658009240|ref|XP_008339824.1|:gi|658009240|ref|XP_008339824.1| PREDICTED: beta-glucosidase 40 [Malus domestica]	0.0956667	6.00267	-5.97144	7.54236e-08	0.000103911	DOWN
Contig_100376	1961	gi|657945389|ref|XP_008379621.1|:gi|657945389|ref|XP_008379621.1| PREDICTED: glutamate receptor 2.2-like [Malus domestica]	9.0895	0.064	7.14999	2.85834e-10	1.38197e-06	UP
Contig_43942	1959	gi|694330066|ref|XP_009355750.1|:gi|694330066|ref|XP_009355750.1| PREDICTED: uncharacterized protein LOC103946705 [Pyrus x bretschneideri]	0.378333	4.77367	-3.65737	8.68046e-05	0.0187311	DOWN
Contig_106381	1959	-	8.60867	0.0343333	7.97004	5.16977e-05	0.0129628	UP
Contig_111685	1959	gi|694318419|ref|XP_009342605.1|:gi|694318419|ref|XP_009342605.1| PREDICTED: NADPH-dependent diflavin oxidoreductase 1-like [Pyrus x bretschneideri]	4.00633	0.011	8.50864	7.09452e-08	9.99125e-05	UP
First_Contig21473	1958	gi|694351808|ref|XP_009357645.1|:gi|694351808|ref|XP_009357645.1| PREDICTED: probable pectate lyase 4 [Pyrus x bretschneideri]	1.14067	10.65	-3.2229	6.14364e-05	0.0145602	DOWN
Second_Contig270	1955	-	149.394	21.125	2.8221	5.40943e-07	0.00044038	UP
Contig_9254	1943	gi|658020973|ref|XP_008345865.1|:gi|658020973|ref|XP_008345865.1| PREDICTED: uncharacterized protein LOC103408827 [Malus domestica]	245.191	21.679	3.49954	0.000121682	0.0234654	UP
Contig_2658	1943	gi|694436718|ref|XP_009345450.1|:gi|694436718|ref|XP_009345450.1| PREDICTED: bifunctional UDP-glucose 4-epimerase and UDP-xylose 4-epimerase 1 [Pyrus x bretschneideri]	232.132	29.6483	2.96892	1.91378e-09	6.59433e-06	UP
Contig_67813	1941	gi|658032715|ref|XP_008351866.1|:gi|658032715|ref|XP_008351866.1| PREDICTED: uncharacterized protein C13E7.11-like [Malus domestica]	12.4785	0.352	5.14773	0.000282755	0.0428962	UP
Contig_9682	1940	gi|694435437|ref|XP_009344883.1|:gi|694435437|ref|XP_009344883.1| PREDICTED: uncharacterized protein LOC103936744 isoform X5 [Pyrus x bretschneideri]	0.429333	7.16067	-4.05992	0.000217441	0.0352662	DOWN
Second_Contig2310	1937	gi|657970697|ref|XP_008377113.1|:gi|657970697|ref|XP_008377113.1| PREDICTED: probable alpha-amylase 2 [Malus domestica]	3.127	18.987	-2.60216	0.000104968	0.0218271	DOWN
First_Contig18880	1937	gi|657948006|ref|XP_008392761.1|:gi|657948006|ref|XP_008392761.1| PREDICTED: uncharacterized protein LOC103454946 [Malus domestica]	217.991	36.152	2.59212	1.52094e-06	0.000982895	UP
Contig_44830	1936	gi|658309656|ref|NP_001280822.1|:gi|658309656|ref|NP_001280822.1| (E,E)-alpha-farnesene synthase [Malus domestica]	0.293	11.074	-5.24013	4.38049e-10	2.4963e-06	DOWN
Contig_47214	1931	gi|694386970|ref|XP_009369254.1|:gi|694386970|ref|XP_009369254.1| PREDICTED: LOW QUALITY PROTEIN: protein NRT1/ PTR FAMILY 5.1 [Pyrus x bretschneideri]	2.638	16.3843	-2.6348	2.03908e-05	0.0066747	DOWN
First_Contig26164	1926	gi|658033897|ref|XP_008352469.1|:gi|658033897|ref|XP_008352469.1| PREDICTED: uncharacterized protein LOC103415969 [Malus domestica]	11.588	0.355333	5.02731	1.87002e-09	6.59433e-06	UP
Second_Contig160	1923	gi|657984679|ref|XP_008384434.1|:gi|657984679|ref|XP_008384434.1| PREDICTED: putative disease resistance RPP13-like protein 1 [Malus domestica]	25.912	5.69333	2.18627	5.92997e-05	0.0143246	UP
Second_Contig211	1914	gi|694429528|ref|XP_009342289.1|:gi|694429528|ref|XP_009342289.1| PREDICTED: protein DJ-1 homolog B-like [Pyrus x bretschneideri]	1961.79	417.603	2.23197	1.74998e-05	0.00601089	UP
Contig_49826	1913	gi|657945358|ref|XP_008379455.1|:gi|657945358|ref|XP_008379455.1| PREDICTED: protein ASPARTIC PROTEASE IN GUARD CELL 1-like [Malus domestica]	2.76	18.39	-2.73618	0.000280814	0.0427768	DOWN
Second_Contig2857	1908	gi|657992044|ref|XP_008388275.1|:gi|657992044|ref|XP_008388275.1| PREDICTED: ammonium transporter 2-like [Malus domestica]	125.109	21.4627	2.54328	0.000272361	0.0408322	UP
First_Contig22291	1896	gi|657968741|ref|XP_008376076.1|:gi|657968741|ref|XP_008376076.1| PREDICTED: uncharacterized protein LOC103439311 [Malus domestica]	11.0677	1.00267	3.46444	0.000348305	0.0476197	UP
First_Contig13764	1891	gi|657973210|ref|XP_008378396.1|:gi|657973210|ref|XP_008378396.1| PREDICTED: 9-cis-epoxycarotenoid dioxygenase NCED1, chloroplastic-like [Malus domestica]	13.039	2.08067	2.64772	0.000105628	0.0213249	UP
First_Contig10116	1881	gi|658007283|ref|XP_008338818.1|:gi|658007283|ref|XP_008338818.1| PREDICTED: nitrate reductase [NADH] [Malus domestica]	12.2507	83.3527	-2.76637	1.69287e-06	0.00106119	DOWN
Second_Contig401	1876	gi|694404701|ref|XP_009377221.1|:gi|694404701|ref|XP_009377221.1| PREDICTED: LOW QUALITY PROTEIN: golgin subfamily B member 1-like [Pyrus x bretschneideri]	2.95967	21.084	-2.83264	1.19555e-05	0.0045837	DOWN
First_Contig7664	1867	gi|658025165|ref|XP_008347992.1|:gi|658025165|ref|XP_008347992.1| PREDICTED: acyltransferase-like protein At3g26840, chloroplastic [Malus domestica]	5.58267	27.66	-2.30877	6.11395e-05	0.0145448	DOWN
First_Contig18857	1866	-	10.557	1.369	2.94701	0.000162136	0.0297522	UP
First_Contig16148	1866	gi|694399220|ref|XP_009374745.1|:gi|694399220|ref|XP_009374745.1| PREDICTED: cytochrome P450 94C1-like [Pyrus x bretschneideri]	1.49633	12.0377	-3.00805	0.000109887	0.0219373	DOWN
Contig_4698	1860	gi|657959800|ref|XP_008371453.1|:gi|657959800|ref|XP_008371453.1| PREDICTED: protein trichome birefringence-like 38 [Malus domestica]	6.63667	54.482	-3.03725	8.9347e-06	0.00364886	DOWN
First_Contig8563	1850	gi|694359114|ref|XP_009359732.1|:gi|694359114|ref|XP_009359732.1| PREDICTED: serine/threonine-protein kinase At5g01020-like [Pyrus x bretschneideri]	0.202	7.476	-5.20984	2.09933e-06	0.0011064	DOWN
First_Contig2407	1848	gi|694413134|ref|XP_009334842.1|:gi|694413134|ref|XP_009334842.1| PREDICTED: EH domain-containing protein 1-like isoform X1 [Pyrus x bretschneideri]	3.036	16.9235	-2.47878	0.000313613	0.0464373	DOWN
Contig_37871	1840	gi|658025767|ref|XP_008348300.1|:gi|658025767|ref|XP_008348300.1| PREDICTED: E3 ubiquitin-protein ligase RHA1B-like [Malus domestica]	41.688	6.38267	2.7074	8.47228e-07	0.000613976	UP
First_Contig5240	1829	gi|657944168|ref|XP_008372983.1|:gi|657944168|ref|XP_008372983.1| PREDICTED: uncharacterized protein LOC103436337 [Malus domestica]	8.70433	0.338667	4.6838	9.90704e-05	0.0203764	UP
Contig_163193	1826	gi|657951276|ref|XP_008351922.1|:gi|657951276|ref|XP_008351922.1| PREDICTED: uncharacterized protein LOC103415359 [Malus domestica]	8.6315	0.1695	5.67025	0.000254817	0.0404225	UP
First_Contig692	1810	gi|694415150|ref|XP_009335760.1|:gi|694415150|ref|XP_009335760.1| PREDICTED: senescence-associated carboxylesterase 101-like isoform X2 [Pyrus x bretschneideri]	2.27733	31.166	-3.77456	6.78849e-09	1.70507e-05	DOWN
Contig_3338	1806	gi|694395138|ref|XP_009372915.1|:gi|694395138|ref|XP_009372915.1| PREDICTED: peptidyl-prolyl cis-trans isomerase FKBP53-like [Pyrus x bretschneideri]	5.6265	30.8	-2.45262	0.000350166	0.0498322	DOWN
First_Contig21896	1804	gi|694412637|ref|XP_009334627.1|:gi|694412637|ref|XP_009334627.1| PREDICTED: LOW QUALITY PROTEIN: NAC domain-containing protein 72, partial [Pyrus x bretschneideri]	170.408	40.684	2.61132	4.62328e-05	0.0119562	UP
Contig_167267	1802	gi|694389591|ref|XP_009370410.1|:gi|694389591|ref|XP_009370410.1| PREDICTED: cytochrome P450 77A1-like [Pyrus x bretschneideri]	2.34	0.0533333	5.45533	0.000290409	0.0424346	UP
First_Contig16921	1797	gi|694310872|ref|XP_009355132.1|:gi|694310872|ref|XP_009355132.1| PREDICTED: probable LRR receptor-like serine/threonine-protein kinase At1g06840 isoform X1 [Pyrus x bretschneideri]	318.517	42.2145	2.91556	2.19121e-05	0.00678739	UP
Contig_85800	1795	gi|657969044|ref|XP_008376240.1|:gi|657969044|ref|XP_008376240.1| PREDICTED: NAC domain-containing protein 68-like [Malus domestica]	11.0107	0.927667	3.56915	0.00786783	0.302687	UP
Contig_190040	1788	gi|669017126|ref|YP_009047331.1|:gi|669017126|ref|YP_009047331.1| cytochrome c oxidase subunit 1 (mitochondrion) [Climacium americanum]	34.2657	0	Inf	9.35851e-05	0.0195548	UP
Second_Contig1319	1784	gi|694437276|ref|XP_009345680.1|:gi|694437276|ref|XP_009345680.1| PREDICTED: mannose-6-phosphate isomerase 1-like [Pyrus x bretschneideri]	6.81267	31.236	-2.19692	8.67332e-05	0.0187311	DOWN
Contig_37870	1784	gi|658025767|ref|XP_008348300.1|:gi|658025767|ref|XP_008348300.1| PREDICTED: E3 ubiquitin-protein ligase RHA1B-like [Malus domestica]	77.9537	15.3867	2.34094	2.17728e-05	0.00698129	UP
Contig_99249	1776	-	27.8395	2.8185	3.30413	6.36496e-05	0.0149957	UP
First_Contig11133	1774	gi|658025163|ref|XP_008347991.1|:gi|658025163|ref|XP_008347991.1| PREDICTED: GEM-like protein 5 [Malus domestica]	4.34233	27.651	-2.67079	0.000115504	0.0227242	DOWN
Contig_31906	1774	gi|657968664|ref|XP_008376033.1|:gi|657968664|ref|XP_008376033.1| PREDICTED: uncharacterized protein LOC103439270 [Malus domestica]	16.8617	2.04367	3.04452	1.81642e-05	0.00613638	UP
Second_Contig2712	1754	gi|658020918|ref|XP_008345835.1|:gi|658020918|ref|XP_008345835.1| PREDICTED: uncharacterized protein LOC103408793 isoform X1 [Malus domestica]	162.15	43.678	1.89235	6.74297e-05	0.0155973	UP
Contig_46554	1749	gi|694325093|ref|XP_009353513.1|:gi|694325093|ref|XP_009353513.1| PREDICTED: uncharacterized protein LOC103944764 [Pyrus x bretschneideri]	2.76333	15.284	-2.46754	0.000135854	0.0252702	DOWN
Contig_9830	1747	gi|694318951|ref|XP_009344939.1|:gi|694318951|ref|XP_009344939.1| PREDICTED: phosphoinositide phospholipase C 2-like [Pyrus x bretschneideri]	276.458	55.6993	2.31133	2.14385e-06	0.00127989	UP
Contig_14780	1745	gi|657968789|ref|XP_008376102.1|:gi|657968789|ref|XP_008376102.1| PREDICTED: mitochondrial inner membrane protein OXA1-like [Malus domestica]	4.33133	23.7843	-2.45713	0.000116353	0.0227657	DOWN
Contig_101686	1744	gi|657946225|ref|XP_008383732.1|:gi|657946225|ref|XP_008383732.1| PREDICTED: MLO-like protein 1 [Malus domestica]	0.091	4.4705	-5.61843	0.000120177	0.0237099	DOWN
First_Contig178	1738	-	603.489	129.24	2.22327	1.3919e-05	0.00516282	UP
First_Contig1399	1736	gi|658060460|ref|XP_008366070.1|:gi|658060460|ref|XP_008366070.1| PREDICTED: wall-associated receptor kinase 2-like [Malus domestica]	17.418	1.865	3.22333	0.000237422	0.0374414	UP
Contig_80010	1736	-	12.4513	1.98667	2.64788	2.14096e-05	0.00690012	UP
Second_Contig3380	1728	gi|694364481|ref|XP_009361303.1|:gi|694364481|ref|XP_009361303.1| PREDICTED: homeobox-leucine zipper protein ATHB-12-like [Pyrus x bretschneideri]	48.6777	8.453	2.52572	8.04722e-05	0.0176998	UP
First_Contig13220	1725	-	7.87833	1.261	2.64332	0.000293467	0.0427817	UP
Contig_120351	1722	gi|657953043|ref|XP_008360690.1|:gi|657953043|ref|XP_008360690.1| PREDICTED: uncharacterized protein LOC103424383 [Malus domestica]	3.0325	0	Inf	2.96199e-05	0.00846734	UP
First_Contig6924	1718	-	14.0923	1.76	3.00126	4.91965e-06	0.00242827	UP
Contig_19076	1705	gi|694402550|ref|XP_009376263.1|:gi|694402550|ref|XP_009376263.1| PREDICTED: protease Do-like 8, chloroplastic isoform X1 [Pyrus x bretschneideri]	2.745	15.7173	-2.51748	7.53243e-05	0.0169054	DOWN
Second_Contig1816	1698	gi|658023480|ref|XP_008347143.1|:gi|658023480|ref|XP_008347143.1| PREDICTED: uncharacterized protein LOC103410171 [Malus domestica]	429.348	37.6533	3.5113	1.1048e-06	0.000765246	UP
Contig_31834	1689	gi|694382891|ref|XP_009367432.1|:gi|694382891|ref|XP_009367432.1| PREDICTED: NADP-dependent malic enzyme isoform X2 [Pyrus x bretschneideri]	4.41733	22.3643	-2.33995	0.000141269	0.0259275	DOWN
Contig_38526	1686	-	16.965	0.201667	6.39444	9.38873e-05	0.019562	UP
Contig_38086	1685	-	83.5575	6.8335	3.61207	1.16541e-05	0.00410292	UP
First_Contig14619	1685	-	3.8125	0	Inf	4.89431e-06	0.00210952	UP
First_Contig7620	1683	gi|658020973|ref|XP_008345865.1|:gi|658020973|ref|XP_008345865.1| PREDICTED: uncharacterized protein LOC103408827 [Malus domestica]	109.85	13.2303	3.05362	2.67968e-05	0.00796099	UP
First_Contig6176	1680	-	230.125	18.534	3.63417	1.9497e-09	6.59433e-06	UP
First_Contig5258	1679	gi|658029582|ref|XP_008350248.1|:gi|658029582|ref|XP_008350248.1| PREDICTED: uncharacterized protein LOC103413560 [Malus domestica]	22.993	2.32067	3.30858	4.72016e-07	0.000397162	UP
Contig_90146	1678	gi|694394101|ref|XP_009372456.1|:gi|694394101|ref|XP_009372456.1| PREDICTED: cytochrome P450 81D11-like [Pyrus x bretschneideri]	62.3147	16.617	1.90691	0.000108909	0.0218464	UP
Contig_54034	1671	gi|694424249|ref|XP_009339900.1|:gi|694424249|ref|XP_009339900.1| PREDICTED: probable pectinesterase/pectinesterase inhibitor 35 [Pyrus x bretschneideri]	2.22333	21.5993	-3.28019	6.26118e-06	0.00288592	DOWN
First_Contig4326	1670	gi|658008752|ref|XP_008339569.1|:gi|658008752|ref|XP_008339569.1| PREDICTED: nicotinate-nucleotide pyrophosphorylase [carboxylating], chloroplastic [Malus domestica]	6.37967	35.8513	-2.49047	2.09719e-05	0.00681157	DOWN
Contig_36738	1668	gi|657960644|ref|XP_008371898.1|:gi|657960644|ref|XP_008371898.1| PREDICTED: peroxisomal 2,4-dienoyl-CoA reductase-like [Malus domestica]	24.0103	2.379	3.33523	1.99933e-06	0.00121091	UP
Contig_267	1666	gi|571531235|ref|XP_006599939.1|:gi|571531235|ref|XP_006599939.1| PREDICTED: glucan endo-1,3-beta-glucosidase, acidic isoform GI9-like [Glycine max]	430.981	45.5873	3.24092	1.82569e-07	0.000192343	UP
First_Contig8881	1665	gi|657975294|ref|XP_008379493.1|:gi|657975294|ref|XP_008379493.1| PREDICTED: protein trichome birefringence-like 19 [Malus domestica]	0.193333	8.004	-5.37156	3.62971e-07	0.000315003	DOWN
First_Contig1003	1656	gi|694450612|ref|XP_009350671.1|:gi|694450612|ref|XP_009350671.1| PREDICTED: 7-deoxyloganetin glucosyltransferase-like [Pyrus x bretschneideri]	1.4105	13.155	-3.22133	0.00011012	0.0225517	DOWN
First_Contig696	1645	gi|694420418|ref|XP_009338117.1|:gi|694420418|ref|XP_009338117.1| PREDICTED: uncharacterized protein LOC103930501 [Pyrus x bretschneideri]	21.0567	4.54733	2.21118	0.000244474	0.0382169	UP
First_Contig1831	1642	-	5.81633	47.102	-3.01761	1.58705e-05	0.0056048	DOWN
Contig_18335	1641	gi|657947328|ref|XP_008388954.1|:gi|657947328|ref|XP_008388954.1| PREDICTED: 2-amino-3-ketobutyrate coenzyme A ligase, mitochondrial isoform X2 [Malus domestica]	3.865	34.64	-3.1639	8.89034e-08	0.000117325	DOWN
Contig_28965	1638	gi|658043649|ref|XP_008357467.1|:gi|658043649|ref|XP_008357467.1| PREDICTED: LOW QUALITY PROTEIN: uncharacterized protein LOC103421216, partial [Malus domestica]	9.46467	0.154	5.94155	9.09554e-06	0.00369034	UP
First_Contig5393	1638	gi|694315416|ref|XP_009375571.1|:gi|694315416|ref|XP_009375571.1| PREDICTED: F-box/kelch-repeat protein At1g15670-like [Pyrus x bretschneideri]	129.103	19.665	2.71482	1.4816e-07	0.000167342	UP
First_Contig13451	1631	gi|657975209|ref|XP_008379447.1|:gi|657975209|ref|XP_008379447.1| PREDICTED: cytochrome P450 85A [Malus domestica]	0.821	30.0743	-5.19501	5.89437e-09	1.59179e-05	DOWN
Second_Contig304	1624	gi|694312543|ref|XP_009362729.1|:gi|694312543|ref|XP_009362729.1| PREDICTED: uncharacterized protein LOC103952776 [Pyrus x bretschneideri]	1674.99	86.7217	4.27162	1.46363e-07	0.000166815	UP
Contig_1539	1620	gi|657966275|ref|XP_008374823.1|:gi|657966275|ref|XP_008374823.1| PREDICTED: beta-glucosidase 44-like [Malus domestica]	13.7703	56.677	-2.0412	0.000269514	0.040661	DOWN
Contig_37583	1616	gi|658041853|ref|XP_008356542.1|:gi|658041853|ref|XP_008356542.1| PREDICTED: leucoanthocyanidin dioxygenase [Malus domestica]	10.5613	76.507	-2.8568	4.44416e-06	0.00223763	DOWN
Contig_12083	1601	gi|658032592|ref|XP_008351807.1|:gi|658032592|ref|XP_008351807.1| PREDICTED: uncharacterized protein LOC103415247 [Malus domestica]	6.70067	53.907	-3.0081	6.05045e-06	0.00281989	DOWN
First_Contig52	1600	gi|694394545|ref|XP_009372662.1|:gi|694394545|ref|XP_009372662.1| PREDICTED: bZIP transcription factor 60 [Pyrus x bretschneideri]	20.8553	306	-3.87504	1.70689e-13	4.27988e-09	DOWN
Contig_32104	1593	gi|657995657|ref|XP_008390174.1|:gi|657995657|ref|XP_008390174.1| PREDICTED: peroxisomal acyl-coenzyme A oxidase 1-like [Malus domestica]	2.73267	24.6163	-3.17123	5.86156e-06	0.00275303	DOWN
Contig_8425	1576	gi|694431537|ref|XP_009343181.1|:gi|694431537|ref|XP_009343181.1| PREDICTED: serine carboxypeptidase-like 1 isoform X1 [Pyrus x bretschneideri]	0.438	8.1325	-4.2147	6.88009e-05	0.0157424	DOWN
Contig_35251	1574	gi|645268567|ref|XP_008239589.1|:gi|645268567|ref|XP_008239589.1| PREDICTED: cytochrome P450 71A1-like [Prunus mume]	14.64	2.64133	2.47058	0.000220279	0.0354166	UP
Contig_21026	1569	gi|658049161|ref|XP_008360268.1|:gi|658049161|ref|XP_008360268.1| PREDICTED: probable leucine-rich repeat receptor-like serine/threonine-protein kinase At3g14840 [Malus domestica]	1.742	27.67	-3.98951	3.30421e-09	9.63377e-06	DOWN
First_Contig8678	1566	gi|694323901|ref|XP_009352999.1|:gi|694323901|ref|XP_009352999.1| PREDICTED: heat stress transcription factor A-3-like [Pyrus x bretschneideri]	194.624	35.3147	2.46235	1.82092e-05	0.00613638	UP
First_Contig25018	1564	gi|694453000|ref|XP_009351323.1|:gi|694453000|ref|XP_009351323.1| PREDICTED: F-box protein SKIP23-like [Pyrus x bretschneideri]	73.0123	21.2967	1.77751	0.000217287	0.0352662	UP
First_Contig11524	1558	gi|657985259|ref|XP_008384734.1|:gi|657985259|ref|XP_008384734.1| PREDICTED: UDP-glycosyltransferase 87A1-like [Malus domestica]	5.65967	25.858	-2.19182	0.000154277	0.027719	DOWN
Contig_11702	1558	-	33.489	1.22867	4.76852	6.92236e-05	0.0159314	UP
Contig_25220	1553	gi|694326795|ref|XP_009354300.1|:gi|694326795|ref|XP_009354300.1| PREDICTED: probable aminotransferase TAT2 [Pyrus x bretschneideri]	0.439333	8.76633	-4.31859	1.04409e-06	0.000731278	DOWN
Second_Contig1038	1549	gi|658013886|ref|XP_008342256.1|:gi|658013886|ref|XP_008342256.1| PREDICTED: probable E3 ubiquitin-protein ligase RHA2B [Malus domestica]	82.5103	22.208	1.8935	0.000193768	0.032608	UP
Contig_10733	1549	-	161.93	41.5623	1.96202	8.02815e-05	0.0176889	UP
First_Contig482	1547	gi|15238916|ref|NP_196659.1|:gi|15238916|ref|NP_196659.1| histone H3.3 [Arabidopsis thaliana]	136.646	536.333	-1.97269	5.63797e-05	0.0138036	DOWN
Contig_26908	1546	gi|694435651|ref|XP_009344976.1|:gi|694435651|ref|XP_009344976.1| PREDICTED: probable LRR receptor-like serine/threonine-protein kinase At1g53420 [Pyrus x bretschneideri]	0.728667	10.626	-3.8662	8.46239e-07	0.000613976	DOWN
Contig_5451	1544	-	592.324	81.9597	2.8534	5.81368e-08	8.67699e-05	UP
First_Contig9970	1544	gi|657992150|ref|XP_008388322.1|:gi|657992150|ref|XP_008388322.1| PREDICTED: cationic peroxidase 1-like [Malus domestica]	0.133	24.2115	-7.50812	6.31076e-14	1.30203e-09	DOWN
Contig_7642	1540	gi|658062499|ref|XP_008367149.1|:gi|658062499|ref|XP_008367149.1| PREDICTED: probable leucine-rich repeat receptor-like protein kinase At1g35710 [Malus domestica]	0.294667	5.08967	-4.11042	0.000354095	0.0481489	DOWN
Second_Contig1052	1539	gi|694327877|ref|XP_009354780.1|:gi|694327877|ref|XP_009354780.1| PREDICTED: disease resistance protein RGA2-like [Pyrus x bretschneideri]	5.96833	47.0557	-2.97897	5.62039e-06	0.00269021	DOWN
First_Contig2929	1537	gi|658062192|ref|XP_008366985.1|:gi|658062192|ref|XP_008366985.1| PREDICTED: probable peroxygenase 4 [Malus domestica]	5.81	34.8057	-2.58271	5.29044e-06	0.00255362	DOWN
First_Contig19732	1530	gi|658041784|ref|XP_008356504.1|:gi|658041784|ref|XP_008356504.1| PREDICTED: LOW QUALITY PROTEIN: calcium/calmodulin-dependent serine/threonine-protein kinase-like [Malus domestica]	14.4787	3.00433	2.26881	0.000256519	0.0392674	UP
Contig_27581	1528	gi|658001027|ref|XP_008392978.1|:gi|658001027|ref|XP_008392978.1| PREDICTED: uncharacterized protein LOC103455160 [Malus domestica]	324.081	39.7817	3.02618	1.06432e-07	0.000133435	UP
Contig_31873	1524	gi|657961701|ref|XP_008372446.1|:gi|657961701|ref|XP_008372446.1| PREDICTED: 3-ketoacyl-CoA thiolase 2, peroxisomal [Malus domestica]	2.342	16.488	-2.8156	0.000325223	0.0477747	DOWN
First_Contig19844	1524	gi|694430965|ref|XP_009342933.1|:gi|694430965|ref|XP_009342933.1| PREDICTED: uncharacterized protein LOC103934897 [Pyrus x bretschneideri]	607.546	53.8927	3.49483	3.89027e-06	0.0020154	UP
Contig_64728	1523	gi|595811283|ref|XP_007203213.1|:gi|595811283|ref|XP_007203213.1| hypothetical protein PRUPE_ppa000459mg [Prunus persica]	24.4927	5.03367	2.28267	3.6373e-05	0.00996617	UP
First_Contig8679	1519	gi|694420817|ref|XP_009338296.1|:gi|694420817|ref|XP_009338296.1| PREDICTED: NAC domain-containing protein 2-like [Pyrus x bretschneideri]	9	1.35867	2.72773	0.000250078	0.0387088	UP
First_Contig18559	1512	gi|657956752|ref|XP_008369862.1|:gi|657956752|ref|XP_008369862.1| PREDICTED: UNC93-like protein 3 [Malus domestica]	35.4887	8.574	2.04932	0.000195448	0.0328026	UP
Contig_38193	1510	gi|694390064|ref|XP_009370628.1|:gi|694390064|ref|XP_009370628.1| PREDICTED: probable carboxylesterase 15 [Pyrus x bretschneideri]	0.424333	14.029	-5.04707	3.81658e-08	6.55463e-05	DOWN
Contig_15039	1509	-	2.716	16.5217	-2.6048	0.000186884	0.0319046	DOWN
Contig_48435	1508	gi|657969372|ref|XP_008376404.1|:gi|657969372|ref|XP_008376404.1| PREDICTED: NO-associated protein 1, chloroplastic/mitochondrial [Malus domestica]	2.41433	14.384	-2.57477	7.64365e-05	0.0170818	DOWN
First_Contig6830	1508	gi|657987165|ref|XP_008385739.1|:gi|657987165|ref|XP_008385739.1| PREDICTED: caffeoyl-CoA O-methyltransferase [Malus domestica]	15.488	73.3387	-2.24342	3.69478e-05	0.0100919	DOWN
Contig_56205	1507	gi|694393459|ref|XP_009372167.1|:gi|694393459|ref|XP_009372167.1| PREDICTED: uncharacterized protein LOC103961346 [Pyrus x bretschneideri]	2.204	15.7765	-2.83958	0.000118779	0.0237099	DOWN
Contig_57436	1507	gi|694390813|ref|XP_009370961.1|:gi|694390813|ref|XP_009370961.1| PREDICTED: 4-coumarate--CoA ligase 1-like [Pyrus x bretschneideri]	0.293	7.8465	-4.74308	1.89528e-05	0.00596638	DOWN
Contig_16189	1506	-	77.8207	5.86333	3.73036	1.89971e-07	0.00019522	UP
Second_Contig291	1504	gi|657971171|ref|XP_008377358.1|:gi|657971171|ref|XP_008377358.1| PREDICTED: protein TRANSPARENT TESTA 12 [Malus domestica]	11.7367	64.0603	-2.44841	1.15901e-05	0.00448477	DOWN
Contig_2433	1503	gi|694355564|ref|XP_009358771.1|:gi|694355564|ref|XP_009358771.1| PREDICTED: aldo-keto reductase family 4 member C9-like [Pyrus x bretschneideri]	539.572	113.043	2.25494	0.000303618	0.0440057	UP
Contig_94915	1501	gi|694330294|ref|XP_009355854.1|:gi|694330294|ref|XP_009355854.1| PREDICTED: lipase-like PAD4 isoform X1 [Pyrus x bretschneideri]	0.249333	5.188	-4.37903	0.000357742	0.048592	DOWN
Contig_29625	1500	gi|694357993|ref|XP_009359439.1|:gi|694357993|ref|XP_009359439.1| PREDICTED: putative calcium-transporting ATPase 13, plasma membrane-type [Pyrus x bretschneideri]	0.784667	11.6563	-3.89289	1.15091e-06	0.000788471	DOWN
Contig_34019	1499	gi|657950549|ref|XP_008348392.1|:gi|657950549|ref|XP_008348392.1| PREDICTED: annexin-like protein RJ4 isoform X2 [Malus domestica]	210.886	21.739	3.2781	0.000167334	0.030306	UP
Contig_34421	1492	gi|694433893|ref|XP_009344209.1|:gi|694433893|ref|XP_009344209.1| PREDICTED: glycerophosphodiester phosphodiesterase GDE1-like [Pyrus x bretschneideri]	95.126	18.6715	2.349	3.71727e-05	0.0100089	UP
First_Contig15928	1491	-	17.143	1.63733	3.3882	0.000270768	0.040741	UP
First_Contig15908	1491	gi|694421070|ref|XP_009338399.1|:gi|694421070|ref|XP_009338399.1| PREDICTED: uncharacterized protein LOC103930750 [Pyrus x bretschneideri]	78.4327	16.733	2.22876	2.23892e-05	0.00710621	UP
Contig_15993	1491	gi|657985398|ref|XP_008384797.1|:gi|657985398|ref|XP_008384797.1| PREDICTED: phosphoinositide phospholipase C 2-like [Malus domestica]	0.317	8.4575	-4.73768	1.15916e-05	0.00410292	DOWN
First_Contig22393	1479	gi|657961895|ref|XP_008372544.1|:gi|657961895|ref|XP_008372544.1| PREDICTED: uncharacterized protein LOC103435893 [Malus domestica]	50.795	5.34167	3.24932	1.3694e-05	0.00509446	UP
Contig_9331	1478	gi|694326647|ref|XP_009354231.1|:gi|694326647|ref|XP_009354231.1| PREDICTED: nudix hydrolase 3-like [Pyrus x bretschneideri]	2.51267	14.194	-2.49799	0.00014616	0.0265185	DOWN
First_Contig11535	1477	gi|694430965|ref|XP_009342933.1|:gi|694430965|ref|XP_009342933.1| PREDICTED: uncharacterized protein LOC103934897 [Pyrus x bretschneideri]	380.617	32.577	3.54641	1.93927e-09	6.59433e-06	UP
First_Contig6201	1474	gi|658309884|ref|NP_001281037.1|:gi|658309884|ref|NP_001281037.1| homeobox-leucine zipper protein ATHB-6-like [Malus domestica]	3.599	36.2817	-3.33357	2.28215e-05	0.00717823	DOWN
Contig_26526	1468	-	7.8945	0.6875	3.52142	0.000275563	0.0423834	UP
Contig_42366	1466	gi|657986053|ref|XP_008385145.1|:gi|657986053|ref|XP_008385145.1| PREDICTED: putative pentatricopeptide repeat-containing protein At5g59900 [Malus domestica]	0.418	5.39133	-3.68907	0.000339029	0.0469464	DOWN
Contig_6053	1463	gi|694422067|ref|XP_009338863.1|:gi|694422067|ref|XP_009338863.1| PREDICTED: (-)-germacrene D synthase-like [Pyrus x bretschneideri]	0.633	9.32067	-3.88016	0.000103302	0.0209563	DOWN
First_Contig12454	1462	gi|694355547|ref|XP_009358766.1|:gi|694355547|ref|XP_009358766.1| PREDICTED: ultraviolet-B receptor UVR8-like isoform X4 [Pyrus x bretschneideri]	19.595	4.014	2.28737	0.000137605	0.0255202	UP
Contig_79659	1461	gi|694416782|ref|XP_009336501.1|:gi|694416782|ref|XP_009336501.1| PREDICTED: tryptophan aminotransferase-related protein 4-like [Pyrus x bretschneideri]	0.796333	16.9937	-4.41548	1.27991e-05	0.00484706	DOWN
First_Contig1255	1461	gi|658028233|ref|XP_008349545.1|:gi|658028233|ref|XP_008349545.1| PREDICTED: UDP-glycosyltransferase 87A1-like [Malus domestica]	7.446	167.211	-4.48906	3.64322e-07	0.000315003	DOWN
First_Contig14113	1458	gi|658031872|ref|XP_008351425.1|:gi|658031872|ref|XP_008351425.1| PREDICTED: uncharacterized protein LOC103414836 [Malus domestica]	4.3235	0.1435	4.91308	0.000303963	0.0452494	UP
Contig_32783	1454	gi|658010232|ref|XP_008340355.1|:gi|658010232|ref|XP_008340355.1| PREDICTED: GDSL esterase/lipase At3g26430-like [Malus domestica]	1.62733	18.0213	-3.46912	3.02114e-06	0.00164977	DOWN
Contig_17366	1450	gi|694332659|ref|XP_009356954.1|:gi|694332659|ref|XP_009356954.1| PREDICTED: beta-glucosidase 11-like isoform X1 [Pyrus x bretschneideri]	2.689	18.81	-2.80636	0.00013534	0.0257708	DOWN
First_Contig4766	1436	gi|694448051|ref|XP_009350015.1|:gi|694448051|ref|XP_009350015.1| PREDICTED: probable LRR receptor-like serine/threonine-protein kinase At1g07650 [Pyrus x bretschneideri]	6.56433	27.9803	-2.09169	0.000343502	0.0472724	DOWN
First_Contig292	1435	gi|658020973|ref|XP_008345865.1|:gi|658020973|ref|XP_008345865.1| PREDICTED: uncharacterized protein LOC103408827 [Malus domestica]	2612.18	322.101	3.01967	1.90969e-08	3.74094e-05	UP
First_Contig6813	1434	gi|694399215|ref|XP_009374743.1|:gi|694399215|ref|XP_009374743.1| PREDICTED: uridine nucleosidase 1-like [Pyrus x bretschneideri]	108.662	22.9663	2.24226	2.6427e-05	0.00792622	UP
First_Contig1891	1433	gi|657995657|ref|XP_008390174.1|:gi|657995657|ref|XP_008390174.1| PREDICTED: peroxisomal acyl-coenzyme A oxidase 1-like [Malus domestica]	2.78267	20.973	-2.91399	5.4478e-05	0.0134979	DOWN
Contig_77	1433	gi|573924582|ref|XP_006649853.1|:gi|573924582|ref|XP_006649853.1| PREDICTED: heat shock cognate 70 kDa protein-like [Oryza brachyantha]	62.8047	314.934	-2.3261	6.47239e-06	0.00295073	DOWN
First_Contig16339	1420	gi|657954828|ref|XP_008368865.1|:gi|657954828|ref|XP_008368865.1| PREDICTED: LOW QUALITY PROTEIN: EID1-like F-box protein 3 [Malus domestica]	281.165	21.9713	3.67772	7.03608e-11	5.8808e-07	UP
Contig_99366	1418	gi|694365778|ref|XP_009361685.1|:gi|694365778|ref|XP_009361685.1| PREDICTED: LOW QUALITY PROTEIN: transcription factor TT2 [Pyrus x bretschneideri]	0.06	7.402	-6.94681	8.87612e-08	0.000117325	DOWN
Contig_60777	1417	gi|694316843|ref|XP_009335645.1|:gi|694316843|ref|XP_009335645.1| PREDICTED: protein WALLS ARE THIN 1 [Pyrus x bretschneideri]	0.744333	11.8	-3.98669	0.000250091	0.0387088	DOWN
First_Contig19646	1413	gi|657979581|ref|XP_008381759.1|:gi|657979581|ref|XP_008381759.1| PREDICTED: probable RNA-dependent RNA polymerase 1 [Malus domestica]	25.5475	1.328	4.26586	8.97256e-05	0.0195258	UP
First_Contig23813	1408	gi|658050200|ref|XP_008360814.1|:gi|658050200|ref|XP_008360814.1| PREDICTED: U-box domain-containing protein 19-like [Malus domestica]	7.39867	0.240667	4.94216	6.44651e-07	0.000498892	UP
Second_Contig3362	1406	-	59.414	11.2513	2.40071	1.94834e-05	0.00646969	UP
Contig_4986	1403	gi|694415144|ref|XP_009335758.1|:gi|694415144|ref|XP_009335758.1| PREDICTED: senescence-associated carboxylesterase 101 [Pyrus x bretschneideri]	10.3597	97.2267	-3.23037	3.20611e-08	5.74219e-05	DOWN
First_Contig2858	1400	gi|657958328|ref|XP_008370684.1|:gi|657958328|ref|XP_008370684.1| PREDICTED: multisubstrate pseudouridine synthase 7-like [Malus domestica]	4.934	35.601	-2.85109	1.7018e-05	0.00551731	DOWN
First_Contig25989	1383	gi|658064740|ref|XP_008368316.1|:gi|658064740|ref|XP_008368316.1| PREDICTED: uncharacterized protein LOC103431919 [Malus domestica]	2.61133	0.0463333	5.81659	0.000258025	0.0394017	UP
First_Contig4046	1382	-	76.4483	13.2437	2.52918	6.69966e-05	0.0155258	UP
Contig_2179	1381	gi|658026120|ref|XP_008348476.1|:gi|658026120|ref|XP_008348476.1| PREDICTED: uncharacterized protein LOC103411625 [Malus domestica]	161.524	26.1317	2.62788	5.67891e-05	0.0138247	UP
First_Contig3322	1380	gi|657997787|ref|XP_008391283.1|:gi|657997787|ref|XP_008391283.1| PREDICTED: beta-amylase 1, chloroplastic-like [Malus domestica]	418.016	73.3367	2.51095	6.2474e-06	0.00288592	UP
Contig_16246	1379	gi|694427426|ref|XP_009341342.1|:gi|694427426|ref|XP_009341342.1| PREDICTED: uncharacterized protein LOC103933380 [Pyrus x bretschneideri]	5.00667	22.502	-2.16813	0.000329506	0.0463188	DOWN
Contig_84093	1377	-	3.73533	0	Inf	0.00028209	0.0416696	UP
Contig_33193	1373	gi|658012565|ref|XP_008341553.1|:gi|658012565|ref|XP_008341553.1| PREDICTED: aldose 1-epimerase [Malus domestica]	1.389	10.499	-2.91813	0.000255695	0.0392371	DOWN
Contig_103012	1368	-	12.1163	0	Inf	9.23269e-05	0.019454	UP
Contig_64703	1367	gi|657951722|ref|XP_008354178.1|:gi|657951722|ref|XP_008354178.1| PREDICTED: cytochrome P450 714C2-like [Malus domestica]	0.043	3.7375	-6.44159	0.000183225	0.0319885	DOWN
Contig_22471	1362	gi|694448435|ref|XP_009350111.1|:gi|694448435|ref|XP_009350111.1| PREDICTED: beta-amylase 1, chloroplastic [Pyrus x bretschneideri]	751.604	138.995	2.43494	0.000167453	0.0292392	UP
First_Contig15249	1357	-	70.3923	5.09533	3.78817	1.10223e-08	2.51249e-05	UP
Contig_23255	1356	gi|658001241|ref|XP_008393086.1|:gi|658001241|ref|XP_008393086.1| PREDICTED: germin-like protein subfamily T member 2 [Malus domestica]	11.208	59.689	-2.41294	2.02607e-05	0.00664949	DOWN
First_Contig3344	1355	gi|694414526|ref|XP_009335476.1|:gi|694414526|ref|XP_009335476.1| PREDICTED: probable inactive poly [ADP-ribose] polymerase SRO3 [Pyrus x bretschneideri]	253.383	63.1433	2.00462	6.08906e-05	0.0145253	UP
First_Contig15896	1353	gi|658020973|ref|XP_008345865.1|:gi|658020973|ref|XP_008345865.1| PREDICTED: uncharacterized protein LOC103408827 [Malus domestica]	76.473	12.3173	2.63426	0.000238046	0.0374926	UP
Contig_133259	1349	gi|658309460|ref|NP_001280963.1|:gi|658309460|ref|NP_001280963.1| NAC transcription factor 29 [Malus domestica]	6.53867	0.340333	4.26398	3.22788e-05	0.00909399	UP
Contig_78754	1348	gi|357451353|ref|XP_003595953.1|:gi|357451353|ref|XP_003595953.1| hypothetical protein MTR_2g064100 [Medicago truncatula]	67.282	1.747	5.26727	1.16766e-09	3.7099e-06	UP
Contig_24487	1346	gi|694413801|ref|XP_009335148.1|:gi|694413801|ref|XP_009335148.1| PREDICTED: probable mannitol dehydrogenase [Pyrus x bretschneideri]	5.49367	50.9707	-3.21383	3.07476e-06	0.00165445	DOWN
Contig_7042	1345	gi|657959555|ref|XP_008371328.1|:gi|657959555|ref|XP_008371328.1| PREDICTED: polyphenol oxidase, chloroplastic-like [Malus domestica]	9.339	1.15433	3.01621	0.000280433	0.0415582	UP
First_Contig11838	1341	gi|645273192|ref|XP_008241760.1|:gi|645273192|ref|XP_008241760.1| PREDICTED: D-2-hydroxyglutarate dehydrogenase, mitochondrial isoform X3 [Prunus mume]	1.486	12.7905	-3.10557	0.000320019	0.04726	DOWN
First_Contig28	1332	gi|658020505|ref|XP_008345623.1|:gi|658020505|ref|XP_008345623.1| PREDICTED: coatomer subunit beta'-1-like [Malus domestica]	3.785	252.102	-6.05757	3.57717e-16	2.24237e-11	DOWN
Contig_7038	1331	gi|658013886|ref|XP_008342256.1|:gi|658013886|ref|XP_008342256.1| PREDICTED: probable E3 ubiquitin-protein ligase RHA2B [Malus domestica]	64.6567	10.4257	2.63266	8.18947e-07	0.000611144	UP
Second_Contig524	1331	gi|657979571|ref|XP_008381753.1|:gi|657979571|ref|XP_008381753.1| PREDICTED: adagio protein 3 [Malus domestica]	78.615	11.1373	2.8194	1.87714e-07	0.00019522	UP
Contig_32701	1326	-	149.712	13.276	3.49529	2.4425e-08	3.72069e-05	UP
Contig_14012	1322	-	0.855667	24.892	-4.86249	0.000219652	0.0353959	DOWN
Contig_95149	1322	gi|657979581|ref|XP_008381759.1|:gi|657979581|ref|XP_008381759.1| PREDICTED: probable RNA-dependent RNA polymerase 1 [Malus domestica]	33.6125	1.8835	4.15751	5.21864e-05	0.0128961	UP
First_Contig14929	1321	gi|694445104|ref|XP_009349020.1|:gi|694445104|ref|XP_009349020.1| PREDICTED: GEM-like protein 5 [Pyrus x bretschneideri]	84.805	21.386	1.98748	0.000120557	0.0233969	UP
Contig_4488	1320	gi|658062347|ref|XP_008367067.1|:gi|658062347|ref|XP_008367067.1| PREDICTED: pectinesterase-like [Malus domestica]	7.15467	94.0613	-3.71665	1.83479e-06	0.00112295	DOWN
Contig_13826	1318	gi|657945354|ref|XP_008379433.1|:gi|657945354|ref|XP_008379433.1| PREDICTED: protein ASPARTIC PROTEASE IN GUARD CELL 2-like [Malus domestica]	2.5865	17.838	-2.78588	0.000257761	0.0406574	DOWN
Contig_18886	1315	-	141.024	37.4443	1.91312	6.35123e-05	0.0148834	UP
Contig_36763	1313	gi|658026006|ref|XP_008348421.1|:gi|658026006|ref|XP_008348421.1| PREDICTED: protein ECERIFERUM 26-like [Malus domestica]	9.98633	54.7117	-2.45382	2.65533e-05	0.00792622	DOWN
Second_Contig1675	1309	gi|694433509|ref|XP_009344042.1|:gi|694433509|ref|XP_009344042.1| PREDICTED: luminal-binding protein 5 [Pyrus x bretschneideri]	53.6073	219.587	-2.03429	0.000366799	0.0493942	DOWN
First_Contig12567	1308	gi|658063680|ref|XP_008367760.1|:gi|658063680|ref|XP_008367760.1| PREDICTED: transcription factor bHLH66-like [Malus domestica]	3.74067	22.813	-2.60849	2.48193e-05	0.00758932	DOWN
Contig_3997	1306	gi|586667729|ref|XP_006833265.1|:gi|586667729|ref|XP_006833265.1| hypothetical protein AMTR_s04311p00004950, partial [Amborella trichopoda]	38.023	3.39833	3.48397	7.95076e-05	0.0175588	UP
Contig_38035	1306	gi|658309511|ref|NP_001281042.1|:gi|658309511|ref|NP_001281042.1| probable xyloglucan endotransglucosylase/hydrolase protein 23 precursor [Malus domestica]	0.108333	5.58967	-5.68921	1.5727e-05	0.00558557	DOWN
Contig_48461	1305	gi|658026979|ref|XP_008348915.1|:gi|658026979|ref|XP_008348915.1| PREDICTED: uncharacterized protein LOC103412094, partial [Malus domestica]	38.864	3.097	3.64949	9.37401e-06	0.00345168	UP
First_Contig9593	1304	gi|658044438|ref|XP_008357873.1|:gi|658044438|ref|XP_008357873.1| PREDICTED: enolase-phosphatase E1-like [Malus domestica]	3.39933	20.4743	-2.59049	0.000208826	0.0342232	DOWN
Contig_15166	1296	gi|658034952|ref|XP_008352996.1|:gi|658034952|ref|XP_008352996.1| PREDICTED: thioredoxin H2-like [Malus domestica]	5.86133	54.9553	-3.22896	9.83799e-06	0.00390316	DOWN
First_Contig21472	1292	gi|657958689|ref|XP_008370874.1|:gi|657958689|ref|XP_008370874.1| PREDICTED: uncharacterized protein LOC103434314, partial [Malus domestica]	21.2433	1.684	3.65705	5.47396e-05	0.013536	UP
Contig_41513	1291	-	13.1665	1.019	3.69165	1.84249e-05	0.00588759	UP
First_Contig9974	1290	gi|657957479|ref|XP_008370240.1|:gi|657957479|ref|XP_008370240.1| PREDICTED: cationic peroxidase 1-like [Malus domestica]	0.730667	10.3957	-3.83063	0.000259808	0.0396257	DOWN
Contig_8378	1290	gi|357167890|ref|XP_003581382.1|:gi|357167890|ref|XP_003581382.1| PREDICTED: uncharacterized protein LOC100823234 [Brachypodium distachyon]	128.234	0.0423333	11.5647	1.70489e-05	0.00590452	UP
Contig_25284	1289	gi|658035985|ref|XP_008353529.1|:gi|658035985|ref|XP_008353529.1| PREDICTED: probable terpene synthase 9 [Malus domestica]	0.0845	4.364	-5.69056	0.000139634	0.0263627	DOWN
First_Contig2125	1288	-	77.1227	17.623	2.1297	0.000306848	0.0444224	UP
First_Contig3211	1286	gi|657978519|ref|XP_008381199.1|:gi|657978519|ref|XP_008381199.1| PREDICTED: peroxidase P7-like [Malus domestica]	1.46743	10.1143	-2.78504	1.54049e-11	1.75575e-07	DOWN
Contig_57528	1284	-	10.2715	0.3095	5.05256	5.61736e-05	0.0136092	UP
Contig_14993	1281	gi|694326596|ref|XP_009354208.1|:gi|694326596|ref|XP_009354208.1| PREDICTED: shikimate O-hydroxycinnamoyltransferase-like [Pyrus x bretschneideri]	41.0687	165.498	-2.0107	0.000211337	0.0345444	DOWN
Contig_8178	1279	gi|658033202|ref|XP_008352107.1|:gi|658033202|ref|XP_008352107.1| PREDICTED: uncharacterized protein LOC103415566 [Malus domestica]	13.7403	2.27633	2.59363	6.23067e-05	0.0146832	UP
First_Contig118	1277	gi|658001925|ref|XP_008393440.1|:gi|658001925|ref|XP_008393440.1| PREDICTED: TPR repeat-containing thioredoxin TDX-like isoform X2 [Malus domestica]	12.226	68.3503	-2.483	7.09105e-06	0.00313033	DOWN
Contig_99924	1275	gi|657949228|ref|XP_008341962.1|:gi|657949228|ref|XP_008341962.1| PREDICTED: uncharacterized protein LOC103404776 [Malus domestica]	4.23633	0.0643333	6.04111	4.81982e-05	0.0124079	UP
Contig_884	1268	gi|657966342|ref|XP_008374855.1|:gi|657966342|ref|XP_008374855.1| PREDICTED: TPR repeat-containing thioredoxin TDX isoform X2 [Malus domestica]	13.3497	63.658	-2.25354	3.76935e-05	0.010236	DOWN
First_Contig136	1264	gi|694355059|ref|XP_009358628.1|:gi|694355059|ref|XP_009358628.1| PREDICTED: ATP-dependent zinc metalloprotease FTSH 4, mitochondrial [Pyrus x bretschneideri]	5.598	27.2217	-2.28177	9.69721e-05	0.020002	DOWN
Contig_19313	1258	gi|694378809|ref|XP_009365627.1|:gi|694378809|ref|XP_009365627.1| PREDICTED: exocyst complex component SEC3A-like [Pyrus x bretschneideri]	29.9397	3.61233	3.05106	6.28638e-07	0.000497031	UP
Contig_18140	1252	gi|657971603|ref|XP_008377590.1|:gi|657971603|ref|XP_008377590.1| PREDICTED: probable 2-oxoglutarate-dependent dioxygenase AOP1 [Malus domestica]	1.4925	25.018	-4.06716	7.80255e-08	9.03812e-05	DOWN
First_Contig227	1243	gi|357485863|ref|XP_003613219.1|:gi|357485863|ref|XP_003613219.1| ADP-ribosylation factor [Medicago truncatula]	128.594	563.335	-2.13117	2.28451e-05	0.00717823	DOWN
Second_Contig1597	1240	gi|658022418|ref|XP_008346623.1|:gi|658022418|ref|XP_008346623.1| PREDICTED: cucumber peeling cupredoxin-like [Malus domestica]	2.957	145.776	-5.62348	2.90125e-08	5.34901e-05	DOWN
First_Contig12009	1238	gi|694416277|ref|XP_009336268.1|:gi|694416277|ref|XP_009336268.1| PREDICTED: uncharacterized protein LOC103928887 isoform X2 [Pyrus x bretschneideri]	0.624333	7.97867	-3.67576	8.87609e-05	0.0189252	DOWN
Contig_11342	1236	gi|657964333|ref|XP_008373791.1|:gi|657964333|ref|XP_008373791.1| PREDICTED: uncharacterized protein LOC103437112 [Malus domestica]	162.378	25.7977	2.65405	3.08351e-05	0.00884629	UP
First_Contig18218	1232	gi|657982331|ref|XP_008383201.1|:gi|657982331|ref|XP_008383201.1| PREDICTED: ent-kaur-16-ene synthase, chloroplastic-like isoform X6 [Malus domestica]	49.0045	2.608	4.2319	0.000302056	0.0450258	UP
Contig_4643	1232	gi|694400497|ref|XP_009375338.1|:gi|694400497|ref|XP_009375338.1| PREDICTED: heat shock 70 kDa protein 17-like [Pyrus x bretschneideri]	13.7257	142.8	-3.37905	1.41096e-05	0.0051875	DOWN
Contig_386	1230	gi|658020973|ref|XP_008345865.1|:gi|658020973|ref|XP_008345865.1| PREDICTED: uncharacterized protein LOC103408827 [Malus domestica]	236.268	46.821	2.33519	2.92021e-05	0.00851416	UP
Contig_97078	1226	gi|658048477|ref|XP_008359923.1|:gi|658048477|ref|XP_008359923.1| PREDICTED: uncharacterized protein LOC103423609 [Malus domestica]	8.935	0.920667	3.27872	0.000286983	0.0420811	UP
First_Contig18278	1225	-	10.3243	0.774667	3.73633	4.5591e-05	0.0119582	UP
First_Contig17103	1222	gi|658050679|ref|XP_008361053.1|:gi|658050679|ref|XP_008361053.1| PREDICTED: suppressor protein SRP40-like [Malus domestica]	960.887	102.717	3.2257	2.0644e-09	6.63631e-06	UP
Second_Contig3156	1222	-	0.235667	22.099	-6.55109	1.06061e-11	1.3297e-07	DOWN
First_Contig4376	1220	-	958.324	217.446	2.13986	5.7905e-05	0.0140418	UP
Contig_37536	1215	gi|694379271|ref|XP_009365834.1|:gi|694379271|ref|XP_009365834.1| PREDICTED: putative pentatricopeptide repeat-containing protein At3g01580 [Pyrus x bretschneideri]	16.211	2.647	2.61454	0.0002237	0.0357781	UP
First_Contig7417	1210	gi|658008007|ref|XP_008339186.1|:gi|658008007|ref|XP_008339186.1| PREDICTED: uncharacterized protein LOC103402219 [Malus domestica]	2.79567	19.0687	-2.76994	1.79176e-05	0.00610421	DOWN
Contig_60894	1203	gi|694320754|ref|XP_009351554.1|:gi|694320754|ref|XP_009351554.1| PREDICTED: adagio protein 3 [Pyrus x bretschneideri]	96.929	12.773	2.92383	2.63699e-07	0.000255154	UP
Contig_49412	1201	gi|658010810|ref|XP_008340640.1|:gi|658010810|ref|XP_008340640.1| PREDICTED: uncharacterized protein LOC103403572 isoform X1 [Malus domestica]	9.463	0.226	5.3879	8.28626e-05	0.0181618	UP
First_Contig4877	1199	gi|694446578|ref|XP_009349617.1|:gi|694446578|ref|XP_009349617.1| PREDICTED: 7-deoxyloganetin glucosyltransferase-like [Pyrus x bretschneideri]	42.9453	157.478	-1.87457	0.000234258	0.0371689	DOWN
Contig_5393	1196	gi|694443677|ref|XP_009348401.1|:gi|694443677|ref|XP_009348401.1| PREDICTED: 14-3-3-like protein D isoform X1 [Pyrus x bretschneideri]	28.921	128.911	-2.15619	2.1236e-05	0.00686182	DOWN
First_Contig1775	1195	gi|694382626|ref|XP_009367313.1|:gi|694382626|ref|XP_009367313.1| PREDICTED: nitrate reductase [NADH]-like [Pyrus x bretschneideri]	11.6267	69.0273	-2.56973	5.86308e-06	0.00275303	DOWN
First_Contig25712	1194	gi|658030028|ref|XP_008350466.1|:gi|658030028|ref|XP_008350466.1| PREDICTED: uncharacterized protein LOC103413801 [Malus domestica]	13.5073	1.18833	3.50673	0.000310572	0.0448129	UP
Contig_17841	1192	gi|658044248|ref|XP_008357772.1|:gi|658044248|ref|XP_008357772.1| PREDICTED: cell division topological specificity factor homolog, chloroplastic-like [Malus domestica]	0.137333	4.03933	-4.87836	0.000352025	0.0479715	DOWN
Contig_117174	1192	-	17.7165	0.758	4.54675	0.000193019	0.0332261	UP
Second_Contig1840	1191	gi|694405330|ref|XP_009377517.1|:gi|694405330|ref|XP_009377517.1| PREDICTED: death-inducer obliterator 1-like [Pyrus x bretschneideri]	58.7843	13.09	2.16697	4.66967e-05	0.0121461	UP
Contig_28960	1189	gi|657989852|ref|XP_008387142.1|:gi|657989852|ref|XP_008387142.1| PREDICTED: fasciclin-like arabinogalactan protein 16 [Malus domestica]	33.9625	6.632	2.35643	0.000253276	0.0403698	UP
Second_Contig272	1187	gi|645234189|ref|XP_008223698.1|:gi|645234189|ref|XP_008223698.1| PREDICTED: (DL)-glycerol-3-phosphatase 2 [Prunus mume]	18.5587	74.5033	-2.00521	0.000160153	0.0284816	DOWN
First_Contig10170	1186	gi|694400788|ref|XP_009375474.1|:gi|694400788|ref|XP_009375474.1| PREDICTED: cytochrome P450 71A1-like [Pyrus x bretschneideri]	0.588	12.7777	-4.44166	1.36494e-06	0.000905419	DOWN
First_Contig640	1185	gi|470119545|ref|XP_004295873.1|:gi|470119545|ref|XP_004295873.1| PREDICTED: uncharacterized protein LOC101296759 [Fragaria vesca subsp. vesca]	19.0663	1.38067	3.78759	5.23163e-05	0.0130656	UP
First_Contig2123	1182	gi|694323950|ref|XP_009353021.1|:gi|694323950|ref|XP_009353021.1| PREDICTED: ubiquitin-like domain-containing CTD phosphatase 1 [Pyrus x bretschneideri]	16.8223	90.8783	-2.43356	3.17416e-05	0.00902375	DOWN
Contig_17645	1181	gi|694369158|ref|XP_009362644.1|:gi|694369158|ref|XP_009362644.1| PREDICTED: ABC transporter G family member 22-like isoform X3 [Pyrus x bretschneideri]	2.668	19.444	-2.86549	7.84962e-05	0.0174798	DOWN
First_Contig15751	1176	gi|657976375|ref|XP_008380074.1|:gi|657976375|ref|XP_008380074.1| PREDICTED: uncharacterized protein LOC103443065, partial [Malus domestica]	7.93267	0.227333	5.12492	0.000189437	0.032225	UP
Contig_165405	1176	-	5.679	0.110333	5.6857	9.31928e-05	0.0195053	UP
Second_Contig2438	1175	gi|657994526|ref|XP_008389570.1|:gi|657994526|ref|XP_008389570.1| PREDICTED: flocculation protein FLO11-like [Malus domestica]	14.0307	54.238	-1.95072	0.000329531	0.0463188	DOWN
First_Contig14073	1173	gi|694326628|ref|XP_009354222.1|:gi|694326628|ref|XP_009354222.1| PREDICTED: uncharacterized protein LOC103945389 [Pyrus x bretschneideri]	73.134	16.6223	2.13742	2.22677e-05	0.00710362	UP
Contig_45607	1172	gi|694329412|ref|XP_009355471.1|:gi|694329412|ref|XP_009355471.1| PREDICTED: uncharacterized protein LOC103946486 [Pyrus x bretschneideri]	52.922	9.1385	2.53384	8.99733e-05	0.0195414	UP
Contig_430	1172	gi|694433509|ref|XP_009344042.1|:gi|694433509|ref|XP_009344042.1| PREDICTED: luminal-binding protein 5 [Pyrus x bretschneideri]	194.264	837.416	-2.10792	5.49129e-05	0.0135521	DOWN
Contig_19434	1171	gi|694325314|ref|XP_009353605.1|:gi|694325314|ref|XP_009353605.1| PREDICTED: homeobox-leucine zipper protein GLABRA 2-like [Pyrus x bretschneideri]	4.58733	23.7533	-2.3724	0.000114611	0.0226639	DOWN
Contig_3584	1171	gi|658029306|ref|XP_008350102.1|:gi|658029306|ref|XP_008350102.1| PREDICTED: glutamate receptor 2.8-like [Malus domestica]	6918.45	972.388	2.83084	1.10434e-07	0.000135737	UP
First_Contig20253	1170	-	6.52467	0.169667	5.26513	0.000120389	0.0233969	UP
Contig_37734	1169	gi|694363678|ref|XP_009361066.1|:gi|694363678|ref|XP_009361066.1| PREDICTED: cell division protein FtsZ homolog 1, chloroplastic-like [Pyrus x bretschneideri]	8.19367	34.9233	-2.09161	0.000316875	0.0454022	DOWN
Contig_16551	1167	gi|657998448|ref|XP_008391631.1|:gi|657998448|ref|XP_008391631.1| PREDICTED: protein NRT1/ PTR FAMILY 5.6-like [Malus domestica]	1.54933	19.431	-3.64864	0.000208826	0.0342232	DOWN
First_Contig8802	1166	gi|658022387|ref|XP_008346606.1|:gi|658022387|ref|XP_008346606.1| PREDICTED: F-box/kelch-repeat protein At2g44130-like [Malus domestica]	106.465	16.368	2.70142	2.44869e-06	0.00142127	UP
Second_Contig133	1163	gi|694310042|ref|XP_009348409.1|:gi|694310042|ref|XP_009348409.1| PREDICTED: protein trichome birefringence-like 38 [Pyrus x bretschneideri]	2.58267	24.3017	-3.23412	1.82568e-05	0.00613638	DOWN
Contig_2396	1163	gi|658309724|ref|NP_001280949.1|:gi|658309724|ref|NP_001280949.1| L-3-cyanoalanine synthase 1, mitochondrial [Malus domestica]	26.5187	277.236	-3.38603	5.71452e-10	3.11493e-06	DOWN
Contig_89190	1162	-	96.258	5.141	4.22679	5.59472e-11	3.65967e-07	UP
Contig_28631	1161	gi|658063006|ref|XP_008367413.1|:gi|658063006|ref|XP_008367413.1| PREDICTED: UDP-N-acetylglucosamine--dolichyl-phosphate N-acetylglucosaminephosphotransferase-like [Malus domestica]	10.905	43.4147	-1.99319	0.000321441	0.0457948	DOWN
First_Contig13749	1160	gi|694440182|ref|XP_009346923.1|:gi|694440182|ref|XP_009346923.1| PREDICTED: probable serine/threonine-protein kinase WNK5 [Pyrus x bretschneideri]	0.262	7.066	-4.75326	0.00030443	0.0452583	DOWN
First_Contig20477	1154	gi|657952495|ref|XP_008357781.1|:gi|657952495|ref|XP_008357781.1| PREDICTED: aquaporin TIP1-3-like [Malus domestica]	0.361	12.6617	-5.13232	4.21295e-05	0.0112619	DOWN
Contig_101526	1153	gi|657955700|ref|XP_008369321.1|:gi|657955700|ref|XP_008369321.1| PREDICTED: peroxidase P7-like [Malus domestica]	0.131667	13.134	-6.64027	0.000221112	0.0354488	DOWN
Contig_33370	1153	gi|657966995|ref|XP_008375196.1|:gi|657966995|ref|XP_008375196.1| PREDICTED: cycloartenol-C-24-methyltransferase [Malus domestica]	10.9117	59.236	-2.4406	1.95581e-05	0.00646969	DOWN
Contig_112632	1146	gi|657953433|ref|XP_008362659.1|:gi|657953433|ref|XP_008362659.1| PREDICTED: uncharacterized protein LOC103426341 [Malus domestica]	9.67867	0.459667	4.39615	0.000163395	0.0288281	UP
Contig_81000	1145	gi|657981878|ref|XP_008382970.1|:gi|657981878|ref|XP_008382970.1| PREDICTED: 9-cis-epoxycarotenoid dioxygenase NCED3, chloroplastic-like [Malus domestica]	50.8685	9.862	2.36682	0.000269396	0.0417815	UP
Contig_37978	1145	gi|694384250|ref|XP_009368042.1|:gi|694384250|ref|XP_009368042.1| PREDICTED: disease resistance protein RGA2-like [Pyrus x bretschneideri]	9.81433	93.964	-3.25915	2.57515e-05	0.00779829	DOWN
Contig_27477	1140	-	70.1063	10.8017	2.69829	3.06236e-05	0.00880577	UP
First_Contig21031	1137	gi|657987824|ref|XP_008386078.1|:gi|657987824|ref|XP_008386078.1| PREDICTED: uncharacterized protein LOC103448592 [Malus domestica]	479.381	95.4503	2.32835	0.000208591	0.0342232	UP
Second_Contig781	1136	gi|657993101|ref|XP_008388818.1|:gi|657993101|ref|XP_008388818.1| PREDICTED: calreticulin-3-like [Malus domestica]	43.0033	181.82	-2.07999	9.28414e-05	0.0195022	DOWN
Contig_6551	1135	gi|694407570|ref|XP_009378519.1|:gi|694407570|ref|XP_009378519.1| PREDICTED: uncharacterized protein LOC103967000 [Pyrus x bretschneideri]	9.377	53.1177	-2.50199	0.000129933	0.0244224	DOWN
Contig_106713	1131	-	8.395	0	Inf	6.33987e-08	7.58072e-05	UP
Contig_4861	1130	gi|694408043|ref|XP_009378735.1|:gi|694408043|ref|XP_009378735.1| PREDICTED: ATP-dependent Clp protease proteolytic subunit 5, chloroplastic-like [Pyrus x bretschneideri]	21.955	83.363	-1.92486	0.000235612	0.0372966	DOWN
First_Contig7723	1128	gi|694430965|ref|XP_009342933.1|:gi|694430965|ref|XP_009342933.1| PREDICTED: uncharacterized protein LOC103934897 [Pyrus x bretschneideri]	545.058	67.3637	3.01637	7.1723e-06	0.00314405	UP
Second_Contig3639	1126	gi|658018494|ref|XP_008344609.1|:gi|658018494|ref|XP_008344609.1| PREDICTED: uncharacterized protein LOC103407451 [Malus domestica]	6.12267	0.371667	4.04208	9.61694e-05	0.0199287	UP
Contig_70793	1125	gi|657978549|ref|XP_008381214.1|:gi|657978549|ref|XP_008381214.1| PREDICTED: F-box/LRR-repeat MAX2 homolog A [Malus domestica]	14.7993	0.999333	3.88842	1.64741e-06	0.00103788	UP
First_Contig16584	1122	gi|658014329|ref|XP_008342486.1|:gi|658014329|ref|XP_008342486.1| PREDICTED: uncharacterized protein LOC103405291 [Malus domestica]	9.64367	0.542333	4.15233	0.000298875	0.0434186	UP
First_Contig22837	1122	-	24.2923	1.00367	4.59715	4.24655e-05	0.0113176	UP
Contig_57951	1121	gi|694337317|ref|XP_009357219.1|:gi|694337317|ref|XP_009357219.1| PREDICTED: tubulin-folding cofactor E isoform X2 [Pyrus x bretschneideri]	2.746	16.914	-2.62281	0.000139952	0.0257511	DOWN
First_Contig17985	1120	gi|694448538|ref|XP_009350133.1|:gi|694448538|ref|XP_009350133.1| PREDICTED: uncharacterized protein LOC103941655 [Pyrus x bretschneideri]	8.59567	44.0957	-2.35896	2.59653e-05	0.00784409	DOWN
Contig_75824	1119	gi|657967983|ref|XP_008375683.1|:gi|657967983|ref|XP_008375683.1| PREDICTED: uncharacterized protein LOC103438920 [Malus domestica]	23.06	1.123	4.35996	4.47108e-08	5.64992e-05	UP
Contig_190182	1116	gi|563940470|ref|YP_008816119.1|:gi|563940470|ref|YP_008816119.1| apocytochrome b (mitochondrion) [Microspora stagnorum]	40.541	0	Inf	0.000115117	0.0227132	UP
First_Contig14402	1113	gi|694402032|ref|XP_009376031.1|:gi|694402032|ref|XP_009376031.1| PREDICTED: uncharacterized protein LOC103964785 [Pyrus x bretschneideri]	76.8755	11.439	2.74856	9.44248e-05	0.0201928	UP
Contig_5803	1112	gi|694433509|ref|XP_009344042.1|:gi|694433509|ref|XP_009344042.1| PREDICTED: luminal-binding protein 5 [Pyrus x bretschneideri]	127.931	600.549	-2.23092	1.40141e-05	0.00517741	DOWN
Second_Contig564	1108	gi|658029135|ref|XP_008350011.1|:gi|658029135|ref|XP_008350011.1| PREDICTED: protein DJ-1 homolog B-like [Malus domestica]	2277.46	331.842	2.77886	2.03186e-07	0.000205588	UP
First_Contig8817	1106	gi|658047866|ref|XP_008359622.1|:gi|658047866|ref|XP_008359622.1| PREDICTED: uncharacterized protein LOC103423328, partial [Malus domestica]	73.659	6.5855	3.4835	4.35862e-06	0.00194653	UP
Contig_88517	1106	gi|694318879|ref|XP_009344662.1|:gi|694318879|ref|XP_009344662.1| PREDICTED: anthranilate synthase alpha subunit 1, chloroplastic [Pyrus x bretschneideri]	34.2723	1.098	4.96409	1.69999e-09	6.59433e-06	UP
Contig_30130	1105	gi|658020973|ref|XP_008345865.1|:gi|658020973|ref|XP_008345865.1| PREDICTED: uncharacterized protein LOC103408827 [Malus domestica]	330.569	25.3963	3.70226	7.8703e-08	0.000107251	UP
Contig_28664	1100	gi|694408194|ref|XP_009378805.1|:gi|694408194|ref|XP_009378805.1| PREDICTED: protein MEI2-like 4 isoform X4 [Pyrus x bretschneideri]	70.0645	16.351	2.0993	0.00027606	0.0424012	UP
Contig_19823	1100	-	28.8737	0.872333	5.04873	8.14878e-06	0.00344616	UP
First_Contig1015	1098	gi|694422077|ref|XP_009338866.1|:gi|694422077|ref|XP_009338866.1| PREDICTED: (-)-germacrene D synthase-like [Pyrus x bretschneideri]	17.804	87.5275	-2.29753	0.000130191	0.0250911	DOWN
Contig_19874	1096	-	260.801	41.0373	2.66794	6.30756e-05	0.0148087	UP
Contig_4770	1096	gi|657975191|ref|XP_008379438.1|:gi|657975191|ref|XP_008379438.1| PREDICTED: phenolic glucoside malonyltransferase 2-like [Malus domestica]	4.77767	67.9933	-3.83102	7.65843e-10	4.00061e-06	DOWN
First_Contig8141	1095	gi|657953577|ref|XP_008363410.1|:gi|657953577|ref|XP_008363410.1| PREDICTED: uncharacterized protein LOC103427115 [Malus domestica]	0.0523333	6.37767	-6.92915	3.78889e-06	0.00197102	DOWN
Contig_37595	1094	gi|694429258|ref|XP_009342158.1|:gi|694429258|ref|XP_009342158.1| PREDICTED: LOW QUALITY PROTEIN: basic 7S globulin [Pyrus x bretschneideri]	211.257	17.5953	3.58573	4.63455e-12	6.73901e-08	UP
Second_Contig238	1093	gi|694331453|ref|XP_009356401.1|:gi|694331453|ref|XP_009356401.1| PREDICTED: erlin-1 [Pyrus x bretschneideri]	12.9237	54.543	-2.07738	0.000187988	0.0320221	DOWN
Contig_43734	1089	-	306.887	25.1657	3.60818	2.7395e-07	0.000255259	UP
First_Contig22378	1088	gi|658063117|ref|XP_008367473.1|:gi|658063117|ref|XP_008367473.1| PREDICTED: uncharacterized protein LOC103431101 [Malus domestica]	16.708	1.0375	4.00936	1.62017e-05	0.00534618	UP
Contig_6712	1086	gi|657955521|ref|XP_008369230.1|:gi|657955521|ref|XP_008369230.1| PREDICTED: glycine-rich cell wall structural protein-like [Malus domestica]	32.39	221.407	-2.77308	1.03558e-05	0.00408274	DOWN
First_Contig23125	1083	gi|694329519|ref|XP_009355523.1|:gi|694329519|ref|XP_009355523.1| PREDICTED: disease resistance protein RGA2-like [Pyrus x bretschneideri]	9.15533	0.780667	3.55183	0.000366608	0.0493942	UP
Contig_190023	1083	gi|672170656|ref|XP_008805390.1|:gi|672170656|ref|XP_008805390.1| PREDICTED: LOW QUALITY PROTEIN: ervatamin-B-like [Phoenix dactylifera]	18.8623	0	Inf	0.000254525	0.0391054	UP
First_Contig8081	1083	gi|657998027|ref|XP_008391402.1|:gi|657998027|ref|XP_008391402.1| PREDICTED: methanol O-anthraniloyltransferase-like [Malus domestica]	2.613	22.5785	-3.11117	0.000174016	0.0309615	DOWN
Contig_87867	1080	-	36.1207	0	Inf	2.9746e-05	0.00863262	UP
Contig_32825	1076	-	242.04	34.099	2.82744	4.84383e-05	0.0123507	UP
Contig_11284	1074	gi|657978645|ref|XP_008381268.1|:gi|657978645|ref|XP_008381268.1| PREDICTED: mannose-6-phosphate isomerase 1-like isoform X2 [Malus domestica]	17.6917	106.012	-2.58308	7.28593e-06	0.00318273	DOWN
First_Contig21587	1073	gi|658025424|ref|XP_008348114.1|:gi|658025424|ref|XP_008348114.1| PREDICTED: LOB domain-containing protein 41-like [Malus domestica]	23.6277	1.82567	3.69398	9.0022e-07	0.000644923	UP
Contig_1148	1072	gi|657956287|ref|XP_008369624.1|:gi|657956287|ref|XP_008369624.1| PREDICTED: ethylene-responsive transcription factor ERF113 [Malus domestica]	1.7415	19.1445	-3.45853	0.00012418	0.0240577	DOWN
Contig_95196	1072	-	54.9405	2.7225	4.33487	1.15292e-07	0.000125693	UP
First_Contig11919	1069	gi|694419207|ref|XP_009337569.1|:gi|694419207|ref|XP_009337569.1| PREDICTED: aquaporin TIP1-3 [Pyrus x bretschneideri]	5.467	61.1257	-3.48296	0.000230188	0.0366168	DOWN
Contig_108568	1067	gi|658043792|ref|XP_008357537.1|:gi|658043792|ref|XP_008357537.1| PREDICTED: LOW QUALITY PROTEIN: receptor-like serine/threonine-protein kinase At2g45590 [Malus domestica]	9.933	0.384667	4.69055	7.05309e-07	0.000542486	UP
Contig_189190	1065	-	416.018	0	Inf	3.97993e-06	0.00205037	UP
Contig_168339	1064	gi|658050230|ref|XP_008360832.1|:gi|658050230|ref|XP_008360832.1| PREDICTED: U-box domain-containing protein 19-like [Malus domestica]	5.34933	0.0293333	7.51067	1.22568e-06	0.000830622	UP
Contig_82289	1063	gi|658013930|ref|XP_008342277.1|:gi|658013930|ref|XP_008342277.1| PREDICTED: uncharacterized protein LOC103405090 [Malus domestica]	6.53367	0.063	6.6964	0.000168106	0.0292717	UP
Contig_30810	1063	gi|657986586|ref|XP_008385426.1|:gi|657986586|ref|XP_008385426.1| PREDICTED: heme-binding protein 2-like [Malus domestica]	232.439	67.3043	1.78808	0.000139602	0.0257511	UP
Contig_10905	1055	gi|645262027|ref|XP_008236576.1|:gi|645262027|ref|XP_008236576.1| PREDICTED: uncharacterized protein At4g06744-like [Prunus mume]	10.075	54.549	-2.43677	0.000179222	0.0314847	DOWN
Contig_16714	1053	gi|694315731|ref|XP_009376891.1|:gi|694315731|ref|XP_009376891.1| PREDICTED: protein TRANSPARENT TESTA 12-like [Pyrus x bretschneideri]	0.488333	10.303	-4.39905	9.25765e-06	0.003744	DOWN
Second_Contig3172	1051	gi|694404145|ref|XP_009376968.1|:gi|694404145|ref|XP_009376968.1| PREDICTED: ubiquitin-conjugating enzyme E2 28-like [Pyrus x bretschneideri]	9.20667	38.1447	-2.05073	0.000344193	0.0473156	DOWN
Contig_163939	1049	-	8.13067	0.128667	5.98166	0.000371065	0.0496486	UP
First_Contig9704	1049	gi|657952253|ref|XP_008356736.1|:gi|657952253|ref|XP_008356736.1| PREDICTED: tropinone reductase homolog At1g07440-like isoform X1 [Malus domestica]	26.5047	5.435	2.28589	0.000149646	0.0269946	UP
Contig_51601	1047	gi|694370595|ref|XP_009363056.1|:gi|694370595|ref|XP_009363056.1| PREDICTED: aarF domain-containing protein kinase 4-like [Pyrus x bretschneideri]	2.90567	16.425	-2.49895	0.000323463	0.0459621	DOWN
First_Contig4571	1046	gi|694311107|ref|XP_009356262.1|:gi|694311107|ref|XP_009356262.1| PREDICTED: LOW QUALITY PROTEIN: AP2/ERF and B3 domain-containing transcription factor RAV1-like [Pyrus x bretschneideri]	37.107	2.801	3.72768	4.45907e-08	7.26024e-05	UP
Contig_148251	1045	gi|698539815|ref|XP_009765561.1|:gi|698539815|ref|XP_009765561.1| PREDICTED: mannan synthase 1-like isoform X1 [Nicotiana sylvestris]	9.66867	0.355	4.76743	4.56326e-05	0.0119582	UP
First_Contig1247	1044	gi|571485811|ref|XP_006590044.1|:gi|571485811|ref|XP_006590044.1| PREDICTED: uncharacterized protein LOC102665857 [Glycine max]	3926.43	189.044	4.37643	6.70835e-08	9.66704e-05	UP
First_Contig23787	1041	-	9.29033	0.785333	3.56435	0.000165293	0.0290644	UP
Contig_67623	1040	gi|658039957|ref|XP_008355568.1|:gi|658039957|ref|XP_008355568.1| PREDICTED: basic 7S globulin-like [Malus domestica]	0.255667	6.74367	-4.7212	2.10698e-05	0.00682568	DOWN
First_Contig7750	1039	gi|658033390|ref|XP_008352210.1|:gi|658033390|ref|XP_008352210.1| PREDICTED: heat shock 70 kDa protein-like [Malus domestica]	7.55933	0.644	3.55313	0.014365	0.40143	UP
Contig_27953	1037	gi|694357993|ref|XP_009359439.1|:gi|694357993|ref|XP_009359439.1| PREDICTED: putative calcium-transporting ATPase 13, plasma membrane-type [Pyrus x bretschneideri]	0	10.319	#NAME?	4.64072e-08	5.79839e-05	DOWN
Second_Contig2751	1033	gi|694430965|ref|XP_009342933.1|:gi|694430965|ref|XP_009342933.1| PREDICTED: uncharacterized protein LOC103934897 [Pyrus x bretschneideri]	3099.66	311.359	3.31546	1.1839e-05	0.00455298	UP
Contig_16810	1032	gi|694353774|ref|XP_009358242.1|:gi|694353774|ref|XP_009358242.1| PREDICTED: histidine biosynthesis bifunctional protein hisIE, chloroplastic-like isoform X1 [Pyrus x bretschneideri]	9.091	39.347	-2.11374	0.000240739	0.0378216	DOWN
Second_Contig832	1032	gi|694387256|ref|XP_009369389.1|:gi|694387256|ref|XP_009369389.1| PREDICTED: coatomer subunit beta'-1-like [Pyrus x bretschneideri]	3.486	263.153	-6.23819	3.65056e-21	4.57674e-16	DOWN
First_Contig5216	1029	gi|658035119|ref|XP_008353081.1|:gi|658035119|ref|XP_008353081.1| PREDICTED: S-adenosylmethionine decarboxylase proenzyme-like, partial [Malus domestica]	21.9773	126.758	-2.52798	4.66222e-05	0.0121461	DOWN
First_Contig19469	1029	gi|658033654|ref|XP_008352339.1|:gi|658033654|ref|XP_008352339.1| PREDICTED: uncharacterized protein LOC103415837 [Malus domestica]	74.235	10.5363	2.81673	6.21259e-07	0.000496101	UP
Contig_25158	1029	gi|694435268|ref|XP_009344805.1|:gi|694435268|ref|XP_009344805.1| PREDICTED: lysine histidine transporter-like 8 [Pyrus x bretschneideri]	0.0893333	10.1957	-6.83454	9.26475e-08	0.000119746	DOWN
First_Contig3908	1023	gi|645280014|ref|XP_008244995.1|:gi|645280014|ref|XP_008244995.1| PREDICTED: uncharacterized protein LOC103343095 [Prunus mume]	5.84433	36.4407	-2.64044	2.30629e-05	0.00722854	DOWN
First_Contig10340	1023	gi|657948287|ref|XP_008394321.1|:gi|657948287|ref|XP_008394321.1| PREDICTED: chaperone protein dnaJ 11, chloroplastic-like [Malus domestica]	53.891	10.5477	2.35312	2.1575e-05	0.00693558	UP
Contig_151405	1023	gi|694362825|ref|XP_009360814.1|:gi|694362825|ref|XP_009360814.1| PREDICTED: brassinosteroid-regulated protein BRU1-like [Pyrus x bretschneideri]	0.0356667	10.0413	-8.13716	1.5681e-05	0.00558506	DOWN
Contig_2594	1021	gi|657958845|ref|XP_008370962.1|:gi|657958845|ref|XP_008370962.1| PREDICTED: farnesyl pyrophosphate synthase 2-like [Malus domestica]	5.772	38.4215	-2.73477	0.000219761	0.0366934	DOWN
Second_Contig2123	1021	-	143.835	32.131	2.16238	3.59855e-05	0.00989372	UP
Second_Contig1605	1020	gi|694396482|ref|XP_009373522.1|:gi|694396482|ref|XP_009373522.1| PREDICTED: uncharacterized protein LOC103962532 [Pyrus x bretschneideri]	4358.37	266.064	4.03394	1.18416e-07	0.000140056	UP
Contig_20787	1013	-	2.02567	44.2587	-4.44949	7.49508e-06	0.00324023	DOWN
First_Contig4475	1012	gi|658048342|ref|XP_008359859.1|:gi|658048342|ref|XP_008359859.1| PREDICTED: REF/SRPP-like protein At3g05500 [Malus domestica]	57.5213	574.904	-3.32115	1.84356e-09	6.59433e-06	DOWN
Contig_75419	1006	gi|657959433|ref|XP_008371264.1|:gi|657959433|ref|XP_008371264.1| PREDICTED: transmembrane protein 189-like [Malus domestica]	0.615	11.2515	-4.19339	8.13039e-05	0.0180632	DOWN
First_Contig3253	1004	gi|694316499|ref|XP_009334229.1|:gi|694316499|ref|XP_009334229.1| PREDICTED: uncharacterized protein LOC103927052 [Pyrus x bretschneideri]	168.615	35.5167	2.24717	8.33006e-06	0.00350452	UP
Contig_8569	1002	gi|657980910|ref|XP_008382461.1|:gi|657980910|ref|XP_008382461.1| PREDICTED: L-ascorbate oxidase homolog [Malus domestica]	1.84567	13.347	-2.8543	0.000367217	0.0493974	DOWN
First_Contig19165	1001	gi|694357584|ref|XP_009359324.1|:gi|694357584|ref|XP_009359324.1| PREDICTED: uncharacterized protein LOC103949907 [Pyrus x bretschneideri]	10.7673	0.983333	3.45284	8.71979e-05	0.018763	UP
Contig_9515	1000	-	16.5647	1.996	3.05293	0.000141455	0.0259275	UP
Contig_2942	999	gi|658050568|ref|XP_008361000.1|:gi|658050568|ref|XP_008361000.1| PREDICTED: uncharacterized protein LOC103424683 isoform X4 [Malus domestica]	145.829	18.2117	3.00134	7.2355e-09	1.77867e-05	UP
Contig_43549	998	gi|657978558|ref|XP_008381218.1|:gi|657978558|ref|XP_008381218.1| PREDICTED: uncharacterized protein LOC103444084 [Malus domestica]	30.6633	1.553	4.30338	2.09297e-05	0.00681157	UP
Contig_131782	994	gi|657967836|ref|XP_008375607.1|:gi|657967836|ref|XP_008375607.1| PREDICTED: uncharacterized protein LOC103438841 [Malus domestica]	11.4783	1.23533	3.21594	0.000175498	0.0302538	UP
Contig_108703	992	-	27.438	0.520667	5.71967	0.000170372	0.0295842	UP
Contig_4985	991	gi|657974903|ref|XP_008379289.1|:gi|657974903|ref|XP_008379289.1| PREDICTED: senescence-associated carboxylesterase 101-like [Malus domestica]	5.09867	69.9173	-3.77746	6.67011e-09	1.70507e-05	DOWN
Contig_36103	990	-	30.0217	6.23567	2.26739	0.000366042	0.0493942	UP
Contig_33570	989	gi|658001845|ref|XP_008393399.1|:gi|658001845|ref|XP_008393399.1| PREDICTED: uncharacterized protein LOC103455597 [Malus domestica]	292.607	66.6177	2.13499	0.000121372	0.0234654	UP
Contig_69977	989	-	21.4823	0.239333	6.48799	1.68128e-05	0.0058389	UP
Contig_17993	987	-	559.731	103.379	2.43678	0.000293958	0.0442337	UP
Contig_70083	987	gi|694395306|ref|XP_009372988.1|:gi|694395306|ref|XP_009372988.1| PREDICTED: SNF2 domain-containing protein CLASSY 3-like [Pyrus x bretschneideri]	18.1833	0.0513333	8.46851	0.0001818	0.0312654	UP
First_Contig12941	987	gi|595864192|ref|XP_007211730.1|:gi|595864192|ref|XP_007211730.1| hypothetical protein PRUPE_ppa006107mg [Prunus persica]	2.1535	18.8875	-3.13268	0.000112503	0.0228134	DOWN
Contig_8554	986	gi|658054801|ref|XP_008363159.1|:gi|658054801|ref|XP_008363159.1| PREDICTED: SPX domain-containing membrane protein At4g22990-like isoform X1 [Malus domestica]	27.076	140.029	-2.37064	2.22396e-05	0.00710362	DOWN
First_Contig2619	986	gi|657984501|ref|XP_008384345.1|:gi|657984501|ref|XP_008384345.1| PREDICTED: two-component response regulator-like PRR37 [Malus domestica]	51.6647	8.40267	2.62026	6.95651e-06	0.00309271	UP
First_Contig2576	983	gi|694425324|ref|XP_009340402.1|:gi|694425324|ref|XP_009340402.1| PREDICTED: cytochrome P450 71AV8-like [Pyrus x bretschneideri]	8198.44	730.879	3.48765	1.99875e-09	6.59433e-06	UP
Contig_75980	980	gi|573931847|ref|XP_006651032.1|:gi|573931847|ref|XP_006651032.1| PREDICTED: uncharacterized protein LOC102707106 [Oryza brachyantha]	29.1515	3.7595	2.95496	0.000301388	0.0450258	UP
First_Contig15226	980	gi|657949819|ref|XP_008345075.1|:gi|657949819|ref|XP_008345075.1| PREDICTED: glycine-rich protein A3-like [Malus domestica]	45.8695	3.344	3.77789	9.97577e-05	0.0209786	UP
First_Contig14050	980	gi|657990571|ref|XP_008387505.1|:gi|657990571|ref|XP_008387505.1| PREDICTED: uncharacterized protein LOC103449960 [Malus domestica]	20.827	1.81433	3.52094	9.09736e-05	0.0192335	UP
First_Contig1842	979	gi|573931847|ref|XP_006651032.1|:gi|573931847|ref|XP_006651032.1| PREDICTED: uncharacterized protein LOC102707106 [Oryza brachyantha]	0.423	8.95667	-4.40423	0.000151505	0.0272907	DOWN
Contig_40134	977	gi|694321277|ref|XP_009351801.1|:gi|694321277|ref|XP_009351801.1| PREDICTED: LOW QUALITY PROTEIN: uncharacterized protein LOC103943276 [Pyrus x bretschneideri]	13.3273	0.650667	4.35633	0.000208147	0.0342232	UP
Contig_69694	976	gi|658029079|ref|XP_008349980.1|:gi|658029079|ref|XP_008349980.1| PREDICTED: peroxidase 47-like [Malus domestica]	4.82767	51.1877	-3.4064	3.67574e-06	0.00192013	DOWN
Contig_8969	976	gi|694425324|ref|XP_009340402.1|:gi|694425324|ref|XP_009340402.1| PREDICTED: cytochrome P450 71AV8-like [Pyrus x bretschneideri]	74.459	8.595	3.11488	2.50108e-06	0.00143836	UP
First_Contig24953	974	-	73.9325	6.47	3.51437	8.55135e-06	0.00327676	UP
Contig_1214	974	gi|694323138|ref|XP_009352652.1|:gi|694323138|ref|XP_009352652.1| PREDICTED: beta-galactosidase [Pyrus x bretschneideri]	168.872	35.8323	2.2366	5.622e-06	0.00269021	UP
Contig_38433	974	gi|657976240|ref|XP_008380004.1|:gi|657976240|ref|XP_008380004.1| PREDICTED: nuclear transcription factor Y subunit B-3-like [Malus domestica]	56.4647	9.208	2.61639	1.709e-06	0.00106596	UP
First_Contig3631	972	gi|658016616|ref|XP_008343654.1|:gi|658016616|ref|XP_008343654.1| PREDICTED: cation/H(+) antiporter 15-like [Malus domestica]	54.6113	8.15733	2.74303	2.61041e-06	0.00146758	UP
Contig_64320	971	gi|694399562|ref|XP_009374898.1|:gi|694399562|ref|XP_009374898.1| PREDICTED: probable LRR receptor-like serine/threonine-protein kinase At1g53420 [Pyrus x bretschneideri]	0.0466667	10.479	-7.81089	0.000160599	0.028519	DOWN
Contig_7818	969	gi|657952665|ref|XP_008358563.1|:gi|657952665|ref|XP_008358563.1| PREDICTED: calponin homology domain-containing protein DDB_G0272472-like [Malus domestica]	6300.32	64.9967	6.59892	1.52019e-05	0.00544537	UP
Contig_22571	969	gi|657991726|ref|XP_008388101.1|:gi|657991726|ref|XP_008388101.1| PREDICTED: uncharacterized protein LOC103450515 [Malus domestica]	4.8425	61.985	-3.6781	3.8989e-08	5.16149e-05	DOWN
First_Contig13279	965	gi|657970112|ref|XP_008376790.1|:gi|657970112|ref|XP_008376790.1| PREDICTED: pyridoxal reductase, chloroplastic isoform X1 [Malus domestica]	15.8625	1.5155	3.38775	0.000121072	0.0237676	UP
First_Contig15218	963	gi|658052104|ref|XP_008361781.1|:gi|658052104|ref|XP_008361781.1| PREDICTED: NAC transcription factor 29-like [Malus domestica]	29.1843	4.92233	2.56778	0.000100996	0.0205552	UP
Contig_39900	961	gi|694421407|ref|XP_009338558.1|:gi|694421407|ref|XP_009338558.1| PREDICTED: two-component response regulator-like APRR7 isoform X1 [Pyrus x bretschneideri]	52.2693	11.1983	2.22268	3.75605e-05	0.010236	UP
Contig_66445	958	gi|658032495|ref|XP_008351758.1|:gi|658032495|ref|XP_008351758.1| PREDICTED: cytochrome P450 71A1-like [Malus domestica]	0.357	11.4237	-4.99996	0.000196177	0.0328809	DOWN
Contig_173857	958	-	16.017	0.371	5.43204	7.26169e-06	0.00289432	UP
Contig_86931	957	gi|595832116|ref|XP_007206410.1|:gi|595832116|ref|XP_007206410.1| hypothetical protein PRUPE_ppa016757mg, partial [Prunus persica]	0	3.77967	#NAME?	9.98078e-05	0.0203795	DOWN
Contig_250	955	gi|596192883|ref|XP_007223527.1|:gi|596192883|ref|XP_007223527.1| hypothetical protein PRUPE_ppa014497mg [Prunus persica]	1203.61	309.437	1.95965	0.000288	0.0421809	UP
First_Contig14422	955	gi|658010162|ref|XP_008340314.1|:gi|658010162|ref|XP_008340314.1| PREDICTED: uncharacterized protein LOC103403271 [Malus domestica]	12.132	1.78967	2.76105	0.000243873	0.0381705	UP
Contig_14744	955	gi|658057272|ref|XP_008364408.1|:gi|658057272|ref|XP_008364408.1| PREDICTED: photosystem II 10 kDa polypeptide, chloroplastic-like [Malus domestica]	543.816	112.316	2.27555	0.000127527	0.0240956	UP
Contig_14779	955	gi|658057272|ref|XP_008364408.1|:gi|658057272|ref|XP_008364408.1| PREDICTED: photosystem II 10 kDa polypeptide, chloroplastic-like [Malus domestica]	369.899	85.5925	2.11158	0.000103647	0.0217058	UP
Contig_44324	954	gi|694419148|ref|XP_009337541.1|:gi|694419148|ref|XP_009337541.1| PREDICTED: RNA pseudouridine synthase 7 [Pyrus x bretschneideri]	1.049	16.2155	-3.95029	5.18127e-05	0.0128322	DOWN
First_Contig12129	953	gi|694326504|ref|XP_009354164.1|:gi|694326504|ref|XP_009354164.1| PREDICTED: uncharacterized protein LOC103945329 [Pyrus x bretschneideri]	8.02467	47.8237	-2.57521	4.01694e-05	0.0107839	DOWN
First_Contig16319	949	gi|658309848|ref|NP_001280836.1|:gi|658309848|ref|NP_001280836.1| granule-bound starch synthase 1, chloroplastic/amyloplastic-like [Malus domestica]	0.347333	7.868	-4.5016	0.000130569	0.0244687	DOWN
Contig_91115	947	gi|694352791|ref|XP_009357946.1|:gi|694352791|ref|XP_009357946.1| PREDICTED: uncharacterized protein LOC103948635, partial [Pyrus x bretschneideri]	13.3065	0.6245	4.41329	1.58297e-05	0.00525239	UP
First_Contig25073	946	-	5.51767	0.203667	4.75978	0.000190593	0.0323014	UP
First_Contig5105	946	gi|657943831|ref|XP_008371101.1|:gi|657943831|ref|XP_008371101.1| PREDICTED: psbP-like protein 2, chloroplastic isoform X2 [Malus domestica]	6.667	38.112	-2.51514	0.000175813	0.0311506	DOWN
First_Contig25316	945	gi|694425324|ref|XP_009340402.1|:gi|694425324|ref|XP_009340402.1| PREDICTED: cytochrome P450 71AV8-like [Pyrus x bretschneideri]	259.586	18.4043	3.8181	6.53728e-05	0.0152464	UP
Contig_13267	945	gi|694424060|ref|XP_009339806.1|:gi|694424060|ref|XP_009339806.1| PREDICTED: protein YLS9 [Pyrus x bretschneideri]	1.04167	12.5027	-3.58527	3.92484e-05	0.0105593	DOWN
Contig_4989	941	gi|657974903|ref|XP_008379289.1|:gi|657974903|ref|XP_008379289.1| PREDICTED: senescence-associated carboxylesterase 101-like [Malus domestica]	0.843	13.907	-4.04413	3.9624e-05	0.0105666	DOWN
First_Contig1188	939	gi|658028138|ref|XP_008349501.1|:gi|658028138|ref|XP_008349501.1| PREDICTED: E3 ubiquitin-protein ligase RMA1H1-like [Malus domestica]	40.9173	5.01233	3.02916	2.73343e-07	0.000255259	UP
Contig_4409	932	gi|657957289|ref|XP_008370139.1|:gi|657957289|ref|XP_008370139.1| PREDICTED: uncharacterized protein LOC103433650, partial [Malus domestica]	21.74	0.902	4.59108	0.00017295	0.0308302	UP
Contig_1340	930	-	651.485	67.5747	3.26918	1.76408e-05	0.00604276	UP
Contig_4487	929	gi|694320677|ref|XP_009351519.1|:gi|694320677|ref|XP_009351519.1| PREDICTED: pectinesterase-like [Pyrus x bretschneideri]	0.500333	8.93833	-4.15904	0.000166412	0.0290979	DOWN
Contig_44792	929	gi|694430965|ref|XP_009342933.1|:gi|694430965|ref|XP_009342933.1| PREDICTED: uncharacterized protein LOC103934897 [Pyrus x bretschneideri]	120.808	7.80067	3.95297	9.28671e-05	0.0195022	UP
Contig_2439	929	-	113.51	8.26	3.78054	1.22371e-05	0.0042658	UP
Contig_19422	928	-	1342.43	123.679	3.44018	6.14332e-08	9.0611e-05	UP
Contig_89559	927	gi|645269001|ref|XP_008239796.1|:gi|645269001|ref|XP_008239796.1| PREDICTED: uncharacterized protein LOC103338377 [Prunus mume]	12.2327	0.684	4.1606	3.1172e-06	0.00167011	UP
Contig_115026	926	-	13.072	0.496667	4.71806	3.1415e-05	0.0089512	UP
First_Contig22372	926	-	13.579	0.297	5.51477	1.31544e-06	0.000808177	UP
First_Contig2838	926	gi|658043115|ref|XP_008357188.1|:gi|658043115|ref|XP_008357188.1| PREDICTED: NAC domain-containing protein 12-like isoform X3 [Malus domestica]	2.18067	37.7993	-4.11552	1.74803e-08	3.47861e-05	DOWN
First_Contig7219	916	gi|694358306|ref|XP_009359527.1|:gi|694358306|ref|XP_009359527.1| PREDICTED: uncharacterized protein LOC103950101 [Pyrus x bretschneideri]	606.511	110.37	2.45819	3.40857e-06	0.00179553	UP
Contig_18455	914	gi|657949147|ref|XP_008341534.1|:gi|657949147|ref|XP_008341534.1| PREDICTED: long chain acyl-CoA synthetase 4 [Malus domestica]	17.0073	96.443	-2.50352	6.62427e-06	0.00296715	DOWN
First_Contig1995	914	gi|694391630|ref|XP_009371327.1|:gi|694391630|ref|XP_009371327.1| PREDICTED: transmembrane ascorbate ferrireductase 1-like [Pyrus x bretschneideri]	24.85	193.573	-2.96156	2.52105e-07	0.000248803	DOWN
First_Contig12802	913	gi|694358306|ref|XP_009359527.1|:gi|694358306|ref|XP_009359527.1| PREDICTED: uncharacterized protein LOC103950101 [Pyrus x bretschneideri]	1218.49	233.276	2.38498	8.53413e-05	0.0185905	UP
Contig_43236	911	gi|694320885|ref|XP_009351616.1|:gi|694320885|ref|XP_009351616.1| PREDICTED: non-specific lipid-transfer protein 4 [Pyrus x bretschneideri]	16.1537	114.033	-2.81952	7.94447e-05	0.0175588	DOWN
Second_Contig3041	911	gi|657972926|ref|XP_008378258.1|:gi|657972926|ref|XP_008378258.1| PREDICTED: alcohol-forming fatty acyl-CoA reductase-like [Malus domestica]	6.55567	58.522	-3.15816	9.78727e-07	0.000693243	DOWN
Contig_190020	910	gi|110225664|ref|YP_665670.1|:gi|110225664|ref|YP_665670.1| NADH dehydrogenase subunit 1 [Nephroselmis olivacea]	28.116	0	Inf	0.000190659	0.0323014	UP
Contig_13647	910	gi|657994314|ref|XP_008389461.1|:gi|657994314|ref|XP_008389461.1| PREDICTED: extracellular ribonuclease LE [Malus domestica]	1.297	25.1405	-4.27676	0.000110999	0.0226484	DOWN
Contig_5702	910	gi|694318922|ref|XP_009344816.1|:gi|694318922|ref|XP_009344816.1| PREDICTED: cytochrome P450 90A1-like isoform X2 [Pyrus x bretschneideri]	38.9725	224.725	-2.52763	5.61214e-05	0.0136092	DOWN
Contig_54048	909	gi|658022387|ref|XP_008346606.1|:gi|658022387|ref|XP_008346606.1| PREDICTED: F-box/kelch-repeat protein At2g44130-like [Malus domestica]	114.633	15.8733	2.85235	2.76404e-07	0.000255259	UP
Contig_10696	905	gi|694435360|ref|XP_009344850.1|:gi|694435360|ref|XP_009344850.1| PREDICTED: signal peptidase complex catalytic subunit SEC11C-like [Pyrus x bretschneideri]	6.07667	49.1717	-3.01648	1.62646e-06	0.00102986	DOWN
First_Contig19951	900	-	0.178333	7.174	-5.33013	0.000317639	0.0454079	DOWN
Contig_68683	900	gi|658003041|ref|XP_008394021.1|:gi|658003041|ref|XP_008394021.1| PREDICTED: transcriptional corepressor LEUNIG-like [Malus domestica]	0	3.905	#NAME?	4.85828e-05	0.0124558	DOWN
First_Contig21524	896	gi|658042608|ref|XP_008356927.1|:gi|658042608|ref|XP_008356927.1| PREDICTED: uncharacterized protein LOC103420654 [Malus domestica]	16.3355	0.8055	4.34198	1.16592e-05	0.00410292	UP
Contig_4029	893	gi|658038710|ref|XP_008354922.1|:gi|658038710|ref|XP_008354922.1| PREDICTED: LOW QUALITY PROTEIN: protein OBERON 4-like [Malus domestica]	80.1427	20.923	1.93748	0.000119659	0.0232947	UP
Contig_33432	893	gi|694425324|ref|XP_009340402.1|:gi|694425324|ref|XP_009340402.1| PREDICTED: cytochrome P450 71AV8-like [Pyrus x bretschneideri]	220.196	29.537	2.89819	7.68191e-06	0.00330318	UP
Contig_102271	892	gi|658006088|ref|XP_008338198.1|:gi|658006088|ref|XP_008338198.1| PREDICTED: mitochondrial calcium uniporter regulatory subunit MCUb-like [Malus domestica]	26.4607	3.31567	2.99648	2.45383e-05	0.00755869	UP
First_Contig6303	891	gi|657992228|ref|XP_008388363.1|:gi|657992228|ref|XP_008388363.1| PREDICTED: putative F-box protein At3g16210 [Malus domestica]	239.88	54.2827	2.14375	3.45428e-05	0.00960237	UP
First_Contig14501	887	gi|595800615|ref|XP_007201703.1|:gi|595800615|ref|XP_007201703.1| hypothetical protein PRUPE_ppa004109mg [Prunus persica]	31.7423	131.134	-2.04657	0.000165823	0.0290835	DOWN
Contig_4089	887	gi|657998448|ref|XP_008391631.1|:gi|657998448|ref|XP_008391631.1| PREDICTED: protein NRT1/ PTR FAMILY 5.6-like [Malus domestica]	1.065	15.7607	-3.8874	8.89686e-05	0.0189373	DOWN
Contig_10098	886	gi|694401075|ref|XP_009375607.1|:gi|694401075|ref|XP_009375607.1| PREDICTED: uncharacterized protein LOC103964400 [Pyrus x bretschneideri]	74.9767	281.266	-1.90742	0.000279433	0.0414962	DOWN
First_Contig26102	885	gi|694391867|ref|XP_009371433.1|:gi|694391867|ref|XP_009371433.1| PREDICTED: omega-hydroxypalmitate O-feruloyl transferase-like [Pyrus x bretschneideri]	5.91767	0.045	7.03896	2.71362e-05	0.00804277	UP
Contig_19215	883	gi|595864409|ref|XP_007211765.1|:gi|595864409|ref|XP_007211765.1| hypothetical protein PRUPE_ppa009599mg [Prunus persica]	753.761	160.808	2.22877	8.70607e-05	0.0190953	UP
Second_Contig443	881	-	151.646	4.29467	5.14201	2.03339e-07	0.000205588	UP
Contig_43340	880	gi|694415375|ref|XP_009335867.1|:gi|694415375|ref|XP_009335867.1| PREDICTED: serine/arginine-rich SC35-like splicing factor SCL33 [Pyrus x bretschneideri]	213.314	47.189	2.17646	2.78862e-05	0.00822616	UP
Contig_5450	880	-	330.287	59.1797	2.48055	6.38281e-07	0.000497031	UP
First_Contig23562	876	gi|658010015|ref|XP_008340233.1|:gi|658010015|ref|XP_008340233.1| PREDICTED: uncharacterized protein LOC103403180 [Malus domestica]	10.6255	0.4735	4.48802	6.13458e-05	0.0145764	UP
First_Contig4332	872	gi|694418243|ref|XP_009337135.1|:gi|694418243|ref|XP_009337135.1| PREDICTED: zinc finger CCCH domain-containing protein 23-like [Pyrus x bretschneideri]	130.43	19.9765	2.70691	8.16921e-05	0.0180963	UP
First_Contig23037	870	-	10.65	0.681333	3.96635	6.79457e-05	0.0156877	UP
Contig_7602	869	gi|694382826|ref|XP_009367402.1|:gi|694382826|ref|XP_009367402.1| PREDICTED: protein MIZU-KUSSEI 1-like [Pyrus x bretschneideri]	13.98	68.3827	-2.29027	0.000250964	0.0387482	DOWN
Contig_3416	867	gi|657950606|ref|XP_008348626.1|:gi|657950606|ref|XP_008348626.1| PREDICTED: monodehydroascorbate reductase, chloroplastic isoform X3 [Malus domestica]	55.9603	326.895	-2.54635	2.9812e-06	0.0016465	DOWN
First_Contig23494	866	-	29.3403	4.00567	2.87277	1.65935e-05	0.005811	UP
First_Contig2438	864	gi|657963410|ref|XP_008373314.1|:gi|657963410|ref|XP_008373314.1| PREDICTED: uncharacterized protein LOC103436650, partial [Malus domestica]	237.332	18.6085	3.67287	1.40706e-06	0.000845771	UP
First_Contig3913	863	gi|658009274|ref|XP_008339842.1|:gi|658009274|ref|XP_008339842.1| PREDICTED: cell division topological specificity factor homolog, chloroplastic [Malus domestica]	20.0047	78.7193	-1.97638	0.0003253	0.0460827	DOWN
Contig_37118	863	gi|694419869|ref|XP_009337870.1|:gi|694419869|ref|XP_009337870.1| PREDICTED: ABC transporter G family member 11-like [Pyrus x bretschneideri]	5.7465	34.9255	-2.60353	0.000237624	0.0386319	DOWN
Contig_47315	860	gi|694410156|ref|XP_009379682.1|:gi|694410156|ref|XP_009379682.1| PREDICTED: proton-coupled amino acid transporter 3 [Pyrus x bretschneideri]	21.5	2.07833	3.37084	0.00031112	0.0448129	UP
Contig_41230	859	gi|657946480|ref|XP_008384944.1|:gi|657946480|ref|XP_008384944.1| PREDICTED: F-box/LRR-repeat protein 14-like [Malus domestica]	49.116	12.82	1.9378	0.00034107	0.0470411	UP
Contig_8294	858	gi|658046264|ref|XP_008358817.1|:gi|658046264|ref|XP_008358817.1| PREDICTED: probable LRR receptor-like serine/threonine-protein kinase At1g53440 [Malus domestica]	0.248333	8.13333	-5.0335	7.09926e-05	0.0161462	DOWN
Contig_39510	857	-	171.699	23.7387	2.85457	4.70702e-08	7.56569e-05	UP
Contig_17860	854	gi|658017203|ref|XP_008343960.1|:gi|658017203|ref|XP_008343960.1| PREDICTED: LOW QUALITY PROTEIN: DELLA protein GAI-like [Malus domestica]	2.49833	21.318	-3.09303	0.000155825	0.0279484	DOWN
Contig_150533	854	-	29.2957	3.375	3.11773	8.65312e-05	0.0187311	UP
Contig_46462	854	-	12.184	0	Inf	6.09414e-05	0.0145253	UP
First_Contig23116	854	-	19.395	0.7815	4.6333	1.92274e-06	0.00105848	UP
First_Contig19106	853	-	9.999	0.447	4.48344	1.58335e-05	0.0056048	UP
First_Contig3305	851	-	87.1903	9.838	3.14773	0.000247338	0.0383775	UP
First_Contig6880	847	-	2.108	30.9327	-3.87518	2.13899e-07	0.000214534	DOWN
Contig_120360	846	-	8.34367	0.338333	4.62416	0.000149464	0.0269946	UP
Contig_124173	845	gi|657943453|ref|XP_008369042.1|:gi|657943453|ref|XP_008369042.1| PREDICTED: probable LRR receptor-like serine/threonine-protein kinase At3g47570 [Malus domestica]	13.8997	0.338	5.36188	5.1854e-07	0.000424926	UP
First_Contig24986	843	-	13.292	0.794	4.06528	0.000264022	0.0400735	UP
Contig_79330	842	-	97.6547	6.45733	3.91868	1.45714e-06	0.000951475	UP
Contig_12119	841	gi|657942330|ref|XP_008371399.1|:gi|657942330|ref|XP_008371399.1| PREDICTED: uncharacterized protein LOC103434722 isoform X2 [Malus domestica]	15.7387	117.446	-2.89962	1.70602e-07	0.000185988	DOWN
First_Contig16336	840	gi|694320768|ref|XP_009351560.1|:gi|694320768|ref|XP_009351560.1| PREDICTED: probable RNA-dependent RNA polymerase 1 [Pyrus x bretschneideri]	20.1317	0.808667	4.63778	0.000212729	0.0347267	UP
Contig_151993	840	-	9.08633	0	Inf	1.23417e-08	2.75925e-05	UP
Contig_404	839	gi|657963450|ref|XP_008373337.1|:gi|657963450|ref|XP_008373337.1| PREDICTED: bZIP transcription factor 60 [Malus domestica]	8.51567	114.426	-3.74815	2.03603e-10	1.34347e-06	DOWN
Contig_53680	838	gi|658018370|ref|XP_008344542.1|:gi|658018370|ref|XP_008344542.1| PREDICTED: DNA gyrase subunit A, chloroplastic/mitochondrial-like [Malus domestica]	6.2	35.227	-2.50634	0.000350432	0.0498322	DOWN
First_Contig9045	838	-	24.032	2.21033	3.44262	2.7689e-07	0.000255259	UP
Contig_65417	835	-	10.1905	0.196	5.70023	0.000130513	0.0251096	UP
First_Contig14666	835	gi|667477539|ref|NP_001288046.1|:gi|667477539|ref|NP_001288046.1| ethylene-responsive transcription factor ERF011-like [Malus domestica]	157.508	38.864	2.01892	8.72514e-05	0.018763	UP
Contig_68967	834	gi|658028086|ref|XP_008349474.1|:gi|658028086|ref|XP_008349474.1| PREDICTED: G-type lectin S-receptor-like serine/threonine-protein kinase RLK1 [Malus domestica]	40.091	0.447	6.48686	8.27131e-07	0.000613599	UP
Contig_190111	831	gi|669017394|ref|YP_009047593.1|:gi|669017394|ref|YP_009047593.1| cytochrome c oxidase subunit 3 (mitochondrion) [Sphagnum palustre]	50.7393	0	Inf	0.000121846	0.0234654	UP
First_Contig9153	828	gi|657982159|ref|XP_008383115.1|:gi|657982159|ref|XP_008383115.1| PREDICTED: NAC domain-containing protein 2-like [Malus domestica]	193.394	51.962	1.89601	9.15961e-05	0.0193325	UP
Contig_67517	828	gi|657993071|ref|XP_008388803.1|:gi|657993071|ref|XP_008388803.1| PREDICTED: putative auxin efflux carrier component 8 [Malus domestica]	0.644667	13.2603	-4.36242	5.34755e-05	0.0133021	DOWN
Contig_190132	827	gi|669017432|ref|YP_009047630.1|:gi|669017432|ref|YP_009047630.1| ATP synthase F0 subunit 6 (mitochondrion) [Orthotrichum stellatum]	70.6913	0	Inf	9.68968e-05	0.020002	UP
Contig_101525	827	gi|658037209|ref|XP_008354170.1|:gi|658037209|ref|XP_008354170.1| PREDICTED: peroxidase P7-like [Malus domestica]	0	14.615	#NAME?	2.77243e-05	0.00804959	DOWN
Contig_53284	825	-	84.725	18.653	2.18338	0.000318007	0.0454088	UP
Contig_79728	824	gi|658036609|ref|XP_008353853.1|:gi|658036609|ref|XP_008353853.1| PREDICTED: F-box/LRR-repeat MAX2 homolog A-like [Malus domestica]	81.904	14.246	2.52338	2.02603e-06	0.00121534	UP
Contig_20194	823	gi|657991443|ref|XP_008387949.1|:gi|657991443|ref|XP_008387949.1| PREDICTED: gibberellin-regulated protein 1-like [Malus domestica]	0.9435	56.6605	-5.90818	1.01734e-11	7.54201e-08	DOWN
Contig_53856	822	-	949.957	57.561	4.0447	8.5732e-07	0.000617719	UP
Contig_1211	822	gi|694400759|ref|XP_009375459.1|:gi|694400759|ref|XP_009375459.1| PREDICTED: auxin-binding protein ABP19a [Pyrus x bretschneideri]	24.1613	788.221	-5.02783	1.53337e-12	3.20401e-08	DOWN
Second_Contig354	821	gi|658038710|ref|XP_008354922.1|:gi|658038710|ref|XP_008354922.1| PREDICTED: LOW QUALITY PROTEIN: protein OBERON 4-like [Malus domestica]	64.2333	17.4877	1.87698	0.000270103	0.0407008	UP
First_Contig25526	821	-	15.8573	0.703	4.49548	2.55e-05	0.00774082	UP
First_Contig1837	820	gi|657966147|ref|XP_008374755.1|:gi|657966147|ref|XP_008374755.1| PREDICTED: synaptotagmin-4-like [Malus domestica]	10.401	46.1067	-2.14825	0.00033599	0.0468518	DOWN
First_Contig287	818	gi|694358306|ref|XP_009359527.1|:gi|694358306|ref|XP_009359527.1| PREDICTED: uncharacterized protein LOC103950101 [Pyrus x bretschneideri]	58.5697	10.1023	2.53547	8.77555e-05	0.0188068	UP
Contig_107181	816	gi|596263772|ref|XP_007224980.1|:gi|596263772|ref|XP_007224980.1| hypothetical protein PRUPE_ppa020679mg [Prunus persica]	66.6865	6.9175	3.26907	0.000352539	0.0498618	UP
Contig_26537	816	gi|694332224|ref|XP_009356756.1|:gi|694332224|ref|XP_009356756.1| PREDICTED: phenazine biosynthesis-like domain-containing protein 1 [Pyrus x bretschneideri]	9.331	55.5383	-2.57338	1.36236e-05	0.00508334	DOWN
Contig_39203	812	-	0.414667	8.77967	-4.40414	0.000312889	0.0449337	DOWN
Second_Contig3372	810	-	112.322	20.641	2.44406	3.15492e-05	0.00883711	UP
Contig_165996	807	-	5.589	0	Inf	9.40936e-05	0.0201607	UP
Contig_24865	807	-	301.313	18.3523	4.03723	1.40409e-05	0.00517741	UP
Contig_84349	805	gi|694367638|ref|XP_009362203.1|:gi|694367638|ref|XP_009362203.1| PREDICTED: putative germin-like protein 2-1 [Pyrus x bretschneideri]	0	3.95433	#NAME?	9.30672e-05	0.0195053	DOWN
First_Contig17121	805	gi|694429528|ref|XP_009342289.1|:gi|694429528|ref|XP_009342289.1| PREDICTED: protein DJ-1 homolog B-like [Pyrus x bretschneideri]	219.522	43.3873	2.33902	5.1273e-06	0.00249153	UP
First_Contig8694	804	gi|658061724|ref|XP_008366742.1|:gi|658061724|ref|XP_008366742.1| PREDICTED: chaperone protein dnaJ 11, chloroplastic-like [Malus domestica]	251.339	30.0063	3.0663	1.72082e-09	6.59433e-06	UP
Contig_96194	800	-	39.0023	2.159	4.17513	5.96482e-07	0.000482461	UP
First_Contig14857	798	-	27.467	0.657	5.38566	3.18324e-12	5.70122e-08	UP
Contig_57140	796	gi|657981676|ref|XP_008382864.1|:gi|657981676|ref|XP_008382864.1| PREDICTED: uncharacterized protein LOC103445628 [Malus domestica]	0	3.44233	#NAME?	0.000246408	0.0383281	DOWN
Contig_39015	796	gi|658006968|ref|XP_008338660.1|:gi|658006968|ref|XP_008338660.1| PREDICTED: LOW QUALITY PROTEIN: NAC domain-containing protein 2 [Malus domestica]	217.366	60.3283	1.84922	0.000132441	0.0247456	UP
Contig_26435	794	gi|694352073|ref|XP_009357733.1|:gi|694352073|ref|XP_009357733.1| PREDICTED: elicitor-responsive protein 1-like [Pyrus x bretschneideri]	1.27933	19.1227	-3.90182	1.76638e-06	0.0010963	DOWN
Contig_60179	792	gi|694311837|ref|XP_009359718.1|:gi|694311837|ref|XP_009359718.1| PREDICTED: uncharacterized protein LOC103950251 [Pyrus x bretschneideri]	2.09433	28.2157	-3.75193	0.000208279	0.0342232	DOWN
Contig_5449	789	-	624.55	2.34833	8.05504	7.1267e-06	0.00313502	UP
Contig_4008	788	gi|657978470|ref|XP_008381175.1|:gi|657978470|ref|XP_008381175.1| PREDICTED: unknown protein DS12 from 2D-PAGE of leaf, chloroplastic [Malus domestica]	51.6143	197.914	-1.93903	0.000274786	0.0409147	DOWN
Contig_156808	788	-	10.2607	0.220667	5.53911	5.15914e-05	0.012962	UP
Contig_40935	787	-	21.267	0.585	5.18404	7.63701e-07	0.000505506	UP
Contig_57511	786	gi|694433446|ref|XP_009344013.1|:gi|694433446|ref|XP_009344013.1| PREDICTED: uncharacterized protein LOC103935914 [Pyrus x bretschneideri]	3.24967	22.0903	-2.76505	0.000192153	0.0324931	DOWN
Contig_5946	786	-	49.5373	9.651	2.35977	4.96842e-05	0.0126514	UP
Contig_6948	785	gi|694359648|ref|XP_009359886.1|:gi|694359648|ref|XP_009359886.1| PREDICTED: light-regulated protein-like [Pyrus x bretschneideri]	1344.87	211.053	2.67179	1.50387e-05	0.00543347	UP
Contig_44287	778	gi|694406576|ref|XP_009378086.1|:gi|694406576|ref|XP_009378086.1| PREDICTED: L-idonate 5-dehydrogenase-like [Pyrus x bretschneideri]	13.957	1.404	3.31337	0.000126359	0.0239719	UP
First_Contig3280	778	gi|694358306|ref|XP_009359527.1|:gi|694358306|ref|XP_009359527.1| PREDICTED: uncharacterized protein LOC103950101 [Pyrus x bretschneideri]	3187.46	321.303	3.3104	1.12226e-07	0.000136601	UP
First_Contig3715	776	gi|694321522|ref|XP_009351921.1|:gi|694321522|ref|XP_009351921.1| PREDICTED: two-component response regulator-like APRR5 isoform X2 [Pyrus x bretschneideri]	68.9003	14.567	2.24181	0.000121167	0.0234654	UP
Contig_7053	773	gi|694367041|ref|XP_009362036.1|:gi|694367041|ref|XP_009362036.1| PREDICTED: alternative oxidase 3, mitochondrial-like [Pyrus x bretschneideri]	3.36267	28.7897	-3.09787	4.29975e-06	0.00217364	DOWN
Contig_16022	773	gi|658048342|ref|XP_008359859.1|:gi|658048342|ref|XP_008359859.1| PREDICTED: REF/SRPP-like protein At3g05500 [Malus domestica]	9.70833	108.364	-3.48052	1.4307e-08	3.04014e-05	DOWN
First_Contig4049	769	gi|694393582|ref|XP_009372223.1|:gi|694393582|ref|XP_009372223.1| PREDICTED: cytochrome P450 82G1-like isoform X2 [Pyrus x bretschneideri]	0.063	5.04567	-6.32355	0.000124425	0.0237432	DOWN
First_Contig7886	769	gi|658060845|ref|XP_008366262.1|:gi|658060845|ref|XP_008366262.1| PREDICTED: pentatricopeptide repeat-containing protein At5g59600-like [Malus domestica]	12.43	0.710333	4.12919	3.80485e-05	0.0102806	UP
First_Contig15825	769	gi|694311999|ref|XP_009360477.1|:gi|694311999|ref|XP_009360477.1| PREDICTED: uncharacterized protein LOC103950928 [Pyrus x bretschneideri]	39.1563	3.876	3.33661	7.40795e-06	0.00321364	UP
Contig_11376	766	gi|694414526|ref|XP_009335476.1|:gi|694414526|ref|XP_009335476.1| PREDICTED: probable inactive poly [ADP-ribose] polymerase SRO3 [Pyrus x bretschneideri]	153.873	43.159	1.83401	0.000223736	0.0357781	UP
Contig_15704	765	gi|694441968|ref|XP_009347702.1|:gi|694441968|ref|XP_009347702.1| PREDICTED: EID1-like F-box protein 3 [Pyrus x bretschneideri]	67.922	4.17833	4.02288	1.72118e-09	6.59433e-06	UP
Contig_128576	764	gi|645244828|ref|XP_008228597.1|:gi|645244828|ref|XP_008228597.1| PREDICTED: putative F-box protein At3g25750 [Prunus mume]	7.228	0.46	3.97389	0.000315227	0.0452178	UP
First_Contig19261	764	gi|657975417|ref|XP_008379557.1|:gi|657975417|ref|XP_008379557.1| PREDICTED: formimidoyltransferase-cyclodeaminase-like [Malus domestica]	38.365	5.64733	2.76415	2.58072e-06	0.00146402	UP
Contig_60852	762	-	37.5117	4.09933	3.19388	0.000213761	0.0348297	UP
Contig_143475	762	gi|657943453|ref|XP_008369042.1|:gi|657943453|ref|XP_008369042.1| PREDICTED: probable LRR receptor-like serine/threonine-protein kinase At3g47570 [Malus domestica]	15.079	0.373	5.33722	5.51419e-08	8.42295e-05	UP
Contig_29593	760	gi|657949137|ref|XP_008341481.1|:gi|657949137|ref|XP_008341481.1| PREDICTED: uncharacterized protein LOC103404356 [Malus domestica]	1.20867	16.1803	-3.74275	1.06836e-05	0.00418566	DOWN
Contig_60233	760	gi|645247633|ref|XP_008229927.1|:gi|645247633|ref|XP_008229927.1| PREDICTED: nuclear transcription factor Y subunit B-3-like [Prunus mume]	75.0233	7.351	3.35133	2.44023e-08	4.63537e-05	UP
Contig_2459	756	gi|657966989|ref|XP_008375193.1|:gi|657966989|ref|XP_008375193.1| PREDICTED: disease resistance protein RGA2-like [Malus domestica]	2.29367	18.1967	-2.98795	0.000220823	0.0354479	DOWN
Contig_21633	756	gi|657971020|ref|XP_008377279.1|:gi|657971020|ref|XP_008377279.1| PREDICTED: salicylate carboxymethyltransferase-like [Malus domestica]	2.9535	28.204	-3.2554	6.76367e-05	0.0156044	DOWN
First_Contig131	756	gi|657966698|ref|XP_008375046.1|:gi|657966698|ref|XP_008375046.1| PREDICTED: uncharacterized protein At4g15970-like isoform X1 [Malus domestica]	21.461	149.14	-2.79688	2.70882e-06	0.00150937	DOWN
Contig_10504	755	gi|694380323|ref|XP_009366301.1|:gi|694380323|ref|XP_009366301.1| PREDICTED: 1-aminocyclopropane-1-carboxylate oxidase homolog [Pyrus x bretschneideri]	3.73533	29.904	-3.00103	0.000200097	0.0333152	DOWN
Contig_54036	755	gi|657948825|ref|XP_008339742.1|:gi|657948825|ref|XP_008339742.1| PREDICTED: uncharacterized protein LOC103402760 [Malus domestica]	13.6553	1.12367	3.60318	2.25702e-05	0.00714284	UP
First_Contig1316	752	gi|657943742|ref|XP_008370688.1|:gi|657943742|ref|XP_008370688.1| PREDICTED: heat shock cognate 70 kDa protein-like [Malus domestica]	189.337	36.3627	2.38043	0.00969981	0.333131	UP
Contig_113607	751	gi|657959943|ref|XP_008371530.1|:gi|657959943|ref|XP_008371530.1| PREDICTED: uncharacterized protein LOC103434932 [Malus domestica]	20.82	2.24667	3.21211	9.4695e-06	0.00380513	UP
First_Contig2178	748	gi|657949989|ref|XP_008345811.1|:gi|657949989|ref|XP_008345811.1| PREDICTED: argininosuccinate synthase, chloroplastic-like [Malus domestica]	23.5947	95.5637	-2.018	0.000192827	0.0324931	DOWN
Contig_22627	748	gi|657945732|ref|XP_008381245.1|:gi|657945732|ref|XP_008381245.1| PREDICTED: uncharacterized protein LOC103444108 [Malus domestica]	80.7105	11.1765	2.85229	0.000154342	0.0287489	UP
Contig_190035	748	-	58.3137	0	Inf	0.000118112	0.0230652	UP
Contig_24348	747	gi|694425324|ref|XP_009340402.1|:gi|694425324|ref|XP_009340402.1| PREDICTED: cytochrome P450 71AV8-like [Pyrus x bretschneideri]	759.639	34.9383	4.44243	6.97999e-05	0.0160273	UP
Second_Contig1004	747	gi|657954226|ref|XP_008366700.1|:gi|657954226|ref|XP_008366700.1| PREDICTED: peroxidase 47 [Malus domestica]	21.9887	132.563	-2.59185	3.39216e-05	0.00947169	DOWN
Contig_6821	747	gi|657942355|ref|XP_008372493.1|:gi|657942355|ref|XP_008372493.1| PREDICTED: UDP-glycosyltransferase 85A2-like [Malus domestica]	7.10267	77.973	-3.45654	7.67401e-09	1.82837e-05	DOWN
First_Contig12769	746	gi|657997195|ref|XP_008390973.1|:gi|657997195|ref|XP_008390973.1| PREDICTED: uncharacterized protein LOC103453204 [Malus domestica]	19.532	0.752	4.69896	0.000259553	0.0407666	UP
First_Contig16092	742	gi|657980164|ref|XP_008382064.1|:gi|657980164|ref|XP_008382064.1| PREDICTED: protein DJ-1 homolog B [Malus domestica]	200.619	19.813	3.33994	1.98975e-09	6.59433e-06	UP
First_Contig2122	741	gi|565342305|ref|XP_006338299.1|:gi|565342305|ref|XP_006338299.1| PREDICTED: uncharacterized protein LOC102589377 isoform X2 [Solanum tuberosum]	23.1603	142.866	-2.62493	6.50473e-06	0.00295473	DOWN
First_Contig3691	740	gi|694317629|ref|XP_009339040.1|:gi|694317629|ref|XP_009339040.1| PREDICTED: uncharacterized protein LOC103931316, partial [Pyrus x bretschneideri]	54.263	199.506	-1.87839	0.000311332	0.0448129	DOWN
Contig_32854	739	-	67.264	12.715	2.4033	0.000197912	0.0330444	UP
Contig_12154	739	gi|694401928|ref|XP_009375983.1|:gi|694401928|ref|XP_009375983.1| PREDICTED: 1,2-dihydroxy-3-keto-5-methylthiopentene dioxygenase 1-like [Pyrus x bretschneideri]	574.838	92.6677	2.63302	1.3871e-06	0.000910483	UP
Contig_21261	737	gi|694317840|ref|XP_009340133.1|:gi|694317840|ref|XP_009340133.1| PREDICTED: protein DJ-1 homolog B-like [Pyrus x bretschneideri]	60.824	8.65733	2.81265	8.37179e-07	0.000613976	UP
Contig_55684	734	gi|694323419|ref|XP_009352779.1|:gi|694323419|ref|XP_009352779.1| PREDICTED: uncharacterized protein LOC103944100 [Pyrus x bretschneideri]	0.405333	15.574	-5.26389	3.63351e-06	0.00190601	DOWN
Contig_57971	733	gi|694311443|ref|XP_009357711.1|:gi|694311443|ref|XP_009357711.1| PREDICTED: uncharacterized protein LOC103948403 [Pyrus x bretschneideri]	2.96967	38.8793	-3.71063	3.57794e-08	6.31788e-05	DOWN
Contig_49729	732	gi|658008007|ref|XP_008339186.1|:gi|658008007|ref|XP_008339186.1| PREDICTED: uncharacterized protein LOC103402219 [Malus domestica]	1.3985	16.978	-3.60171	0.00020199	0.0342224	DOWN
Contig_8341	732	gi|694425324|ref|XP_009340402.1|:gi|694425324|ref|XP_009340402.1| PREDICTED: cytochrome P450 71AV8-like [Pyrus x bretschneideri]	3979.61	483.952	3.03969	3.40889e-07	0.000300969	UP
First_Contig15274	731	-	145.329	15.602	3.21952	0.000139536	0.0257511	UP
First_Contig9008	730	gi|657971760|ref|XP_008377669.1|:gi|657971760|ref|XP_008377669.1| PREDICTED: probable signal peptidase complex subunit 2 [Malus domestica]	24.112	112.043	-2.21623	4.49459e-05	0.0118381	DOWN
Contig_58195	728	gi|694329519|ref|XP_009355523.1|:gi|694329519|ref|XP_009355523.1| PREDICTED: disease resistance protein RGA2-like [Pyrus x bretschneideri]	18.332	0.9905	4.21006	1.6516e-05	0.00541773	UP
First_Contig9252	728	gi|657971020|ref|XP_008377279.1|:gi|657971020|ref|XP_008377279.1| PREDICTED: salicylate carboxymethyltransferase-like [Malus domestica]	4.4575	58.396	-3.71156	2.7754e-07	0.000230321	DOWN
Contig_90843	723	-	11.931	0.488	4.61169	0.000187044	0.0319046	UP
Contig_19932	723	gi|658055826|ref|XP_008363661.1|:gi|658055826|ref|XP_008363661.1| PREDICTED: uncharacterized protein LOC103427384 [Malus domestica]	1059.42	69.1457	3.93749	1.55771e-07	0.000172824	UP
Contig_72033	722	gi|694374297|ref|XP_009364105.1|:gi|694374297|ref|XP_009364105.1| PREDICTED: dirigent protein 22-like [Pyrus x bretschneideri]	3.0875	27.703	-3.16553	0.000251821	0.0402343	DOWN
Contig_54667	718	gi|694389332|ref|XP_009370297.1|:gi|694389332|ref|XP_009370297.1| PREDICTED: trihelix transcription factor GT-4-like [Pyrus x bretschneideri]	87.0177	22.763	1.93462	0.000220346	0.0354166	UP
First_Contig6042	718	gi|657959671|ref|XP_008371386.1|:gi|657959671|ref|XP_008371386.1| PREDICTED: uncharacterized protein ECU03_1610-like [Malus domestica]	0.211667	9.46733	-5.48309	0.000100479	0.0204832	DOWN
Contig_95060	715	gi|694402037|ref|XP_009376033.1|:gi|694402037|ref|XP_009376033.1| PREDICTED: uncharacterized protein LOC103964786 isoform X2 [Pyrus x bretschneideri]	30.9785	2.414	3.68177	6.32161e-05	0.0149252	UP
First_Contig803	714	gi|657948500|ref|XP_008338092.1|:gi|657948500|ref|XP_008338092.1| PREDICTED: dehydrin DHN2-like [Malus domestica]	38.7937	4.00667	3.27535	1.04903e-05	0.00412284	UP
Contig_15961	713	gi|657971447|ref|XP_008377510.1|:gi|657971447|ref|XP_008377510.1| PREDICTED: calcineurin B-like protein 10 [Malus domestica]	111.295	28.3963	1.97061	0.000123432	0.0236268	UP
Contig_96363	711	gi|694417683|ref|XP_009336885.1|:gi|694417683|ref|XP_009336885.1| PREDICTED: uncharacterized protein LOC103929416 [Pyrus x bretschneideri]	17.9917	2.325	2.95203	0.000163389	0.0288281	UP
Contig_114410	708	gi|658050200|ref|XP_008360814.1|:gi|658050200|ref|XP_008360814.1| PREDICTED: U-box domain-containing protein 19-like [Malus domestica]	10.8015	0.3545	4.9293	0.000164561	0.0299991	UP
Contig_165208	706	gi|657956211|ref|XP_008369584.1|:gi|657956211|ref|XP_008369584.1| PREDICTED: histone-lysine N-methyltransferase ASHR2-like [Malus domestica]	10.9795	0.309	5.15106	0.000249427	0.0399666	UP
Contig_21162	704	gi|657987824|ref|XP_008386078.1|:gi|657987824|ref|XP_008386078.1| PREDICTED: uncharacterized protein LOC103448592 [Malus domestica]	553.847	79.3617	2.80297	8.39691e-07	0.000613976	UP
Contig_107942	703	gi|694422358|ref|XP_009339008.1|:gi|694422358|ref|XP_009339008.1| PREDICTED: auxin-induced protein IAA6 [Pyrus x bretschneideri]	0.521667	10.846	-4.37789	9.42542e-05	0.0195966	DOWN
Contig_71534	700	gi|694430965|ref|XP_009342933.1|:gi|694430965|ref|XP_009342933.1| PREDICTED: uncharacterized protein LOC103934897 [Pyrus x bretschneideri]	183.598	14.6087	3.65165	9.7002e-05	0.020002	UP
Second_Contig3117	698	gi|657966189|ref|XP_008374778.1|:gi|657966189|ref|XP_008374778.1| PREDICTED: uncharacterized protein LOC103438018 [Malus domestica]	0	4.33033	#NAME?	0.000121662	0.0234654	DOWN
Contig_98046	696	-	13.7113	0.226667	5.91865	1.28159e-06	0.000863842	UP
Contig_123364	691	gi|657988883|ref|XP_008386625.1|:gi|657988883|ref|XP_008386625.1| PREDICTED: monothiol glutaredoxin-S11 [Malus domestica]	29.628	3.753	2.98085	0.000245571	0.0396919	UP
Contig_85213	691	gi|567868331|ref|XP_006426788.1|:gi|567868331|ref|XP_006426788.1| hypothetical protein CICLE_v10027008mg, partial [Citrus clementina]	0.818	27.797	-5.08668	6.81481e-08	9.70885e-05	DOWN
First_Contig26228	690	gi|657970750|ref|XP_008377137.1|:gi|657970750|ref|XP_008377137.1| PREDICTED: chaperone protein dnaJ 11, chloroplastic-like [Malus domestica]	19.2917	0.885333	4.44561	3.99048e-06	0.00205037	UP
First_Contig22240	688	-	75.7757	5.278	3.84367	4.70752e-05	0.0122176	UP
Contig_107192	688	gi|658016471|ref|XP_008343576.1|:gi|658016471|ref|XP_008343576.1| PREDICTED: suppressor protein SRP40-like [Malus domestica]	66.72	9.97833	2.74125	3.04799e-06	0.0016498	UP
Contig_71638	687	-	102.457	6.4385	3.99216	8.19136e-06	0.00320738	UP
Contig_8096	686	-	733.517	13.2983	5.78551	3.57618e-07	0.000313531	UP
Contig_1094	685	gi|657991313|ref|XP_008387880.1|:gi|657991313|ref|XP_008387880.1| PREDICTED: dehydrin COR47-like [Malus domestica]	160.69	801.41	-2.31826	0.000337653	0.0468915	DOWN
Contig_2354	684	gi|694357769|ref|XP_009359378.1|:gi|694357769|ref|XP_009359378.1| PREDICTED: probable leucine-rich repeat receptor-like serine/threonine-protein kinase At3g14840 [Pyrus x bretschneideri]	2.15067	18.439	-3.0999	0.000141944	0.025979	DOWN
Contig_124424	684	-	20.4043	1.934	3.39922	8.16385e-06	0.00344616	UP
Second_Contig1441	683	gi|595925194|ref|XP_007214977.1|:gi|595925194|ref|XP_007214977.1| hypothetical protein PRUPE_ppa001810mg [Prunus persica]	140.279	12.9455	3.43777	2.85709e-05	0.00823094	UP
First_Contig4704	680	gi|657989555|ref|XP_008386985.1|:gi|657989555|ref|XP_008386985.1| PREDICTED: heat stress transcription factor A-3-like [Malus domestica]	100.634	18.406	2.45086	3.78021e-05	0.010236	UP
Contig_5448	679	-	381.44	1.55933	7.93438	0.0002862	0.0420235	UP
Second_Contig1652	678	gi|657950604|ref|XP_008348618.1|:gi|657950604|ref|XP_008348618.1| PREDICTED: monodehydroascorbate reductase, chloroplastic isoform X2 [Malus domestica]	77.1203	547.882	-2.82868	2.29406e-06	0.00135664	DOWN
Contig_69956	675	-	15.979	0.433	5.20567	2.68919e-05	0.00786956	UP
Contig_31347	674	gi|658020973|ref|XP_008345865.1|:gi|658020973|ref|XP_008345865.1| PREDICTED: uncharacterized protein LOC103408827 [Malus domestica]	16.304	1.51467	3.42815	0.000165866	0.0290835	UP
First_Contig25267	672	-	11.006	0.198333	5.79422	7.25277e-05	0.0163836	UP
Contig_41936	671	gi|657999700|ref|XP_008392287.1|:gi|657999700|ref|XP_008392287.1| PREDICTED: gamma-soluble NSF attachment protein [Malus domestica]	9.9085	84.709	-3.09578	0.000123106	0.0239494	DOWN
Contig_18924	671	gi|694444785|ref|XP_009348882.1|:gi|694444785|ref|XP_009348882.1| PREDICTED: GTP-binding protein SAR1A [Pyrus x bretschneideri]	45.66	190.097	-2.05773	6.13804e-05	0.0145602	DOWN
First_Contig7978	670	gi|657949192|ref|XP_008341756.1|:gi|657949192|ref|XP_008341756.1| PREDICTED: ATP-dependent zinc metalloprotease FTSH 4, mitochondrial [Malus domestica]	19.4523	96.852	-2.31584	2.84208e-05	0.00834459	DOWN
First_Contig7443	669	-	495.467	65.0573	2.92901	6.35286e-07	0.000497031	UP
First_Contig900	669	gi|657970750|ref|XP_008377137.1|:gi|657970750|ref|XP_008377137.1| PREDICTED: chaperone protein dnaJ 11, chloroplastic-like [Malus domestica]	66.561	4.14767	4.00431	1.25449e-08	2.75925e-05	UP
Contig_33046	666	gi|694384250|ref|XP_009368042.1|:gi|694384250|ref|XP_009368042.1| PREDICTED: disease resistance protein RGA2-like [Pyrus x bretschneideri]	7.33067	49.9827	-2.76941	0.000307809	0.0445102	DOWN
Contig_128677	665	-	7.277	0	Inf	8.52365e-05	0.0185905	UP
Contig_6492	665	-	407.8	20.8925	4.28681	8.00266e-10	2.78097e-06	UP
Contig_33970	664	gi|694435268|ref|XP_009344805.1|:gi|694435268|ref|XP_009344805.1| PREDICTED: lysine histidine transporter-like 8 [Pyrus x bretschneideri]	0.4285	15.5705	-5.18338	0.000175882	0.0311506	DOWN
First_Contig16391	663	gi|645241845|ref|XP_008227271.1|:gi|645241845|ref|XP_008227271.1| PREDICTED: dihydropyrimidinase-like [Prunus mume]	15.6825	0.8685	4.17449	0.000199975	0.0340501	UP
Contig_62877	662	gi|658013433|ref|XP_008342012.1|:gi|658013433|ref|XP_008342012.1| PREDICTED: autophagy-related protein 8C-like [Malus domestica]	2.283	20.063	-3.13553	0.0002746	0.0409147	DOWN
Contig_182529	662	gi|658062403|ref|XP_008367101.1|:gi|658062403|ref|XP_008367101.1| PREDICTED: LOW QUALITY PROTEIN: probable mitochondrial chaperone BCS1-A [Malus domestica]	19.1003	0.162667	6.87554	0.000219157	0.0353959	UP
Contig_3118	659	gi|595824993|ref|XP_007205333.1|:gi|595824993|ref|XP_007205333.1| hypothetical protein PRUPE_ppa007006mg [Prunus persica]	46.4853	9.81267	2.24406	0.000119282	0.0232574	UP
Contig_118270	658	gi|657969012|ref|XP_008376222.1|:gi|657969012|ref|XP_008376222.1| PREDICTED: granule-bound starch synthase 1, chloroplastic/amyloplastic-like [Malus domestica]	14.7177	0.934	3.97798	0.00019231	0.0324931	UP
Contig_190147	655	gi|357967255|ref|YP_004935281.1|:gi|357967255|ref|YP_004935281.1| cytochrome c oxidase subunit 2 (mitochondrion) [Silene conica]	26.7487	0	Inf	0.000327849	0.0462348	UP
First_Contig6216	655	-	408.73	35.9743	3.50611	1.52446e-07	0.000170645	UP
First_Contig7130	653	gi|658040497|ref|XP_008355844.1|:gi|658040497|ref|XP_008355844.1| PREDICTED: LOW QUALITY PROTEIN: putative auxin efflux carrier component 8 [Malus domestica]	0.499	20.808	-5.38195	1.40199e-06	0.000845771	DOWN
Second_Contig2448	650	gi|658001443|ref|XP_008393185.1|:gi|658001443|ref|XP_008393185.1| PREDICTED: two-component response regulator-like APRR1 [Malus domestica]	130.611	37.8453	1.78709	0.000285352	0.0420235	UP
Contig_50904	648	gi|694440966|ref|XP_009347265.1|:gi|694440966|ref|XP_009347265.1| PREDICTED: mitogen-activated protein kinase kinase kinase YODA-like [Pyrus x bretschneideri]	42.8747	6.077	2.81869	5.84124e-05	0.0141375	UP
Contig_149832	646	-	9.8535	0.1445	6.09149	0.000276908	0.0424142	UP
First_Contig9080	646	gi|658028138|ref|XP_008349501.1|:gi|658028138|ref|XP_008349501.1| PREDICTED: E3 ubiquitin-protein ligase RMA1H1-like [Malus domestica]	24.8053	3.62433	2.77486	0.000109587	0.0219124	UP
Second_Contig1150	644	gi|694326647|ref|XP_009354231.1|:gi|694326647|ref|XP_009354231.1| PREDICTED: nudix hydrolase 3-like [Pyrus x bretschneideri]	14.249	72.8595	-2.35426	0.000291909	0.0439848	DOWN
First_Contig11470	639	gi|658038710|ref|XP_008354922.1|:gi|658038710|ref|XP_008354922.1| PREDICTED: LOW QUALITY PROTEIN: protein OBERON 4-like [Malus domestica]	171.651	50.62	1.7617	0.000252213	0.0388455	UP
Contig_77208	638	gi|657983978|ref|XP_008384070.1|:gi|657983978|ref|XP_008384070.1| PREDICTED: protein TRANSPARENT TESTA 12-like [Malus domestica]	0.973	19.9667	-4.35901	3.05256e-05	0.00879777	DOWN
First_Contig21316	638	gi|658023935|ref|XP_008347369.1|:gi|658023935|ref|XP_008347369.1| PREDICTED: uncharacterized protein LOC103410446 [Malus domestica]	62.4333	3.023	4.36826	8.99418e-08	0.000117459	UP
Contig_4983	637	gi|657949488|ref|XP_008343333.1|:gi|657949488|ref|XP_008343333.1| PREDICTED: uncharacterized protein LOC103406093 [Malus domestica]	77.1417	5.13833	3.90814	6.60113e-06	0.00296715	UP
Contig_28329	636	-	1243.97	184.558	2.75281	5.01753e-05	0.0125666	UP
First_Contig16647	635	-	19.1373	1.369	3.8052	5.65923e-05	0.0138036	UP
Contig_95661	635	-	44.887	2.98633	3.90985	1.73179e-05	0.00596474	UP
Contig_120678	629	-	6.567	0	Inf	6.62675e-06	0.00296715	UP
First_Contig16759	628	-	11.8413	0.825667	3.84213	9.93053e-05	0.0203764	UP
Contig_135614	627	-	12.9655	0.3355	5.27222	5.96214e-05	0.0143507	UP
First_Contig8458	626	gi|657997775|ref|XP_008391277.1|:gi|657997775|ref|XP_008391277.1| PREDICTED: LOW QUALITY PROTEIN: uncharacterized protein LOC103453517 [Malus domestica]	198.293	22.0563	3.16837	0.000234509	0.0371689	UP
First_Contig5861	626	gi|694320885|ref|XP_009351616.1|:gi|694320885|ref|XP_009351616.1| PREDICTED: non-specific lipid-transfer protein 4 [Pyrus x bretschneideri]	2.11233	39.919	-4.24017	2.8328e-06	0.00157147	DOWN
Contig_4981	623	gi|694358306|ref|XP_009359527.1|:gi|694358306|ref|XP_009359527.1| PREDICTED: uncharacterized protein LOC103950101 [Pyrus x bretschneideri]	656.313	148.713	2.14185	2.65396e-05	0.00792622	UP
Contig_88993	621	-	0	6.34467	#NAME?	2.51195e-05	0.00766244	DOWN
Contig_45982	621	gi|658048771|ref|XP_008360070.1|:gi|658048771|ref|XP_008360070.1| PREDICTED: S-adenosylmethionine decarboxylase proenzyme-like [Malus domestica]	35.6043	205.192	-2.52685	4.05397e-06	0.00207449	DOWN
First_Contig23748	621	gi|658001027|ref|XP_008392978.1|:gi|658001027|ref|XP_008392978.1| PREDICTED: uncharacterized protein LOC103455160 [Malus domestica]	1004.7	130.754	2.94183	2.769e-07	0.000255259	UP
Contig_37730	620	gi|694320885|ref|XP_009351616.1|:gi|694320885|ref|XP_009351616.1| PREDICTED: non-specific lipid-transfer protein 4 [Pyrus x bretschneideri]	10.1695	118.305	-3.54018	3.22502e-05	0.00898819	DOWN
Contig_29652	620	gi|658054803|ref|XP_008363160.1|:gi|658054803|ref|XP_008363160.1| PREDICTED: SPX domain-containing membrane protein At4g22990-like isoform X2 [Malus domestica]	44.3513	231.909	-2.38651	1.27476e-05	0.00484298	DOWN
Contig_76558	617	-	74.5583	7.516	3.31033	8.59642e-06	0.00356351	UP
Contig_51676	615	gi|658064965|ref|XP_008368429.1|:gi|658064965|ref|XP_008368429.1| PREDICTED: senescence-associated carboxylesterase 101-like [Malus domestica]	2.98067	25.0767	-3.07264	0.000108031	0.0217399	DOWN
Contig_7305	613	gi|595814832|ref|XP_007203813.1|:gi|595814832|ref|XP_007203813.1| hypothetical protein PRUPE_ppa004285mg [Prunus persica]	91.2527	15.388	2.56806	4.26496e-06	0.00216479	UP
Contig_6377	613	gi|694407504|ref|XP_009378489.1|:gi|694407504|ref|XP_009378489.1| PREDICTED: peroxidase 47 [Pyrus x bretschneideri]	15.252	144.458	-3.24358	2.54021e-07	0.000248803	DOWN
First_Contig4091	612	gi|657954971|ref|XP_008368942.1|:gi|657954971|ref|XP_008368942.1| PREDICTED: phenazine biosynthesis-like domain-containing protein 1 [Malus domestica]	4.46167	26.3	-2.55941	0.00028625	0.0420235	DOWN
Contig_1963	612	gi|694393001|ref|XP_009371958.1|:gi|694393001|ref|XP_009371958.1| PREDICTED: myosin-4-like [Pyrus x bretschneideri]	4.65167	34.1723	-2.87701	8.82184e-05	0.0188738	DOWN
Contig_128344	612	gi|694318753|ref|XP_009344084.1|:gi|694318753|ref|XP_009344084.1| PREDICTED: suppressor protein SRP40-like isoform X1 [Pyrus x bretschneideri]	7.94367	0	Inf	4.51809e-06	0.00226575	UP
First_Contig8610	611	-	9.8225	0.2765	5.15074	0.000277421	0.0424344	UP
Second_Contig1321	610	gi|657978470|ref|XP_008381175.1|:gi|657978470|ref|XP_008381175.1| PREDICTED: unknown protein DS12 from 2D-PAGE of leaf, chloroplastic [Malus domestica]	68.215	253.357	-1.89301	0.000237175	0.0374414	DOWN
First_Contig19768	610	gi|694425324|ref|XP_009340402.1|:gi|694425324|ref|XP_009340402.1| PREDICTED: cytochrome P450 71AV8-like [Pyrus x bretschneideri]	1630.62	246.523	2.72563	8.47487e-06	0.0032723	UP
Contig_72694	610	-	339.894	64.629	2.39483	1.81192e-06	0.00111902	UP
First_Contig10080	609	-	34.479	3.902	3.14343	6.14259e-06	0.00285223	UP
Contig_5703	608	gi|657955556|ref|XP_008369248.1|:gi|657955556|ref|XP_008369248.1| PREDICTED: cytochrome P450 90A1 [Malus domestica]	5.2345	69.705	-3.73514	5.35153e-07	0.000376945	DOWN
Contig_102907	608	gi|694424402|ref|XP_009339975.1|:gi|694424402|ref|XP_009339975.1| PREDICTED: cysteine-rich and transmembrane domain-containing protein A-like [Pyrus x bretschneideri]	0	27.466	#NAME?	1.68438e-08	2.70827e-05	DOWN
Contig_96193	608	-	44.2945	1.573	4.81554	1.33892e-08	2.29063e-05	UP
First_Contig10249	607	gi|694433893|ref|XP_009344209.1|:gi|694433893|ref|XP_009344209.1| PREDICTED: glycerophosphodiester phosphodiesterase GDE1-like [Pyrus x bretschneideri]	28.2987	2.236	3.66174	7.01515e-05	0.0160492	UP
Contig_128070	607	gi|657987720|ref|XP_008386024.1|:gi|657987720|ref|XP_008386024.1| PREDICTED: probable galacturonosyltransferase 12 [Malus domestica]	9.23267	0	Inf	2.9001e-07	0.000265393	UP
Contig_5503	606	-	74.0353	3.095	4.5802	0.000349813	0.0477739	UP
First_Contig22705	605	gi|657960218|ref|XP_008371680.1|:gi|657960218|ref|XP_008371680.1| PREDICTED: LOW QUALITY PROTEIN: caffeoylshikimate esterase [Malus domestica]	6.32233	0	Inf	0.00025095	0.0387482	UP
Contig_7338	605	gi|658020505|ref|XP_008345623.1|:gi|658020505|ref|XP_008345623.1| PREDICTED: coatomer subunit beta'-1-like [Malus domestica]	5.41267	88.5213	-4.03161	1.95572e-08	3.77216e-05	DOWN
First_Contig8444	604	gi|694423630|ref|XP_009339613.1|:gi|694423630|ref|XP_009339613.1| PREDICTED: early nodulin-75-like isoform X2 [Pyrus x bretschneideri]	5.1385	55.012	-3.42033	5.81545e-05	0.0140585	DOWN
First_Contig14994	604	gi|694415370|ref|XP_009335865.1|:gi|694415370|ref|XP_009335865.1| PREDICTED: F-box/kelch-repeat protein At2g44130-like [Pyrus x bretschneideri]	132.412	15.3847	3.10547	9.73996e-08	0.000124603	UP
First_Contig16739	603	gi|658056905|ref|XP_008364214.1|:gi|658056905|ref|XP_008364214.1| PREDICTED: peptidyl-prolyl cis-trans isomerase CWC27 homolog [Malus domestica]	9.19567	0.403333	4.51091	0.000242764	0.0380444	UP
First_Contig18943	602	-	8.875	0.209333	5.40587	8.13317e-05	0.0178575	UP
Contig_747	599	gi|694360041|ref|XP_009360011.1|:gi|694360041|ref|XP_009360011.1| PREDICTED: protein clueless [Pyrus x bretschneideri]	18.936	91.7135	-2.276	0.000331969	0.0483188	DOWN
First_Contig11418	599	gi|657981151|ref|XP_008382588.1|:gi|657981151|ref|XP_008382588.1| PREDICTED: putative quinone-oxidoreductase homolog, chloroplastic [Malus domestica]	4.83733	38.3877	-2.98836	8.93442e-05	0.018985	DOWN
Contig_32798	599	gi|694375074|ref|XP_009364295.1|:gi|694375074|ref|XP_009364295.1| PREDICTED: alcohol-forming fatty acyl-CoA reductase-like [Pyrus x bretschneideri]	11.8087	80.2553	-2.76475	1.67486e-05	0.00583274	DOWN
Contig_65209	595	gi|694411521|ref|XP_009334119.1|:gi|694411521|ref|XP_009334119.1| PREDICTED: oleosin 18.2 kDa [Pyrus x bretschneideri]	1.436	30.7567	-4.42077	2.85255e-05	0.00835576	DOWN
Contig_13176	594	gi|694401671|ref|XP_009375869.1|:gi|694401671|ref|XP_009375869.1| PREDICTED: SPX domain-containing membrane protein At4g22990-like isoform X1 [Pyrus x bretschneideri]	3.5605	58.4185	-4.03627	2.1105e-07	0.000193961	DOWN
Contig_43005	593	gi|694399215|ref|XP_009374743.1|:gi|694399215|ref|XP_009374743.1| PREDICTED: uridine nucleosidase 1-like [Pyrus x bretschneideri]	15.9777	1.469	3.44315	0.000139761	0.0257511	UP
Contig_8266	593	gi|694401767|ref|XP_009375914.1|:gi|694401767|ref|XP_009375914.1| PREDICTED: uncharacterized protein LOC103964682 [Pyrus x bretschneideri]	16.5573	117.967	-2.83285	2.40277e-06	0.0014011	DOWN
Second_Contig2840	591	gi|694430965|ref|XP_009342933.1|:gi|694430965|ref|XP_009342933.1| PREDICTED: uncharacterized protein LOC103934897 [Pyrus x bretschneideri]	1919.21	131.357	3.86895	0.000262221	0.0398967	UP
Contig_18570	591	-	22.5847	2.12	3.41321	0.000116397	0.0227657	UP
First_Contig4824	591	-	234	38.582	2.60051	6.55601e-06	0.0026803	UP
Contig_30036	588	gi|657980164|ref|XP_008382064.1|:gi|657980164|ref|XP_008382064.1| PREDICTED: protein DJ-1 homolog B [Malus domestica]	75.6047	9.99833	2.91872	1.31529e-05	0.00493711	UP
Contig_103225	588	-	19.6337	0.466	5.39686	3.29535e-07	0.000299378	UP
Contig_10834	587	gi|657947356|ref|XP_008389094.1|:gi|657947356|ref|XP_008389094.1| PREDICTED: E3 ubiquitin-protein ligase At4g11680-like [Malus domestica]	120.891	25.4295	2.24913	0.00018324	0.0319885	UP
First_Contig14874	586	-	34.4857	4.88333	2.82006	0.000123626	0.0236268	UP
Contig_76030	582	gi|694429388|ref|XP_009342222.1|:gi|694429388|ref|XP_009342222.1| PREDICTED: isoleucine N-monooxygenase 1-like [Pyrus x bretschneideri]	2.495	20.8157	-3.06056	0.000167865	0.0292703	DOWN
Contig_33569	581	gi|658032814|ref|XP_008351917.1|:gi|658032814|ref|XP_008351917.1| PREDICTED: uncharacterized protein LOC103415356 [Malus domestica]	101.827	23.5907	2.10983	0.000105629	0.0213249	UP
Contig_84493	578	-	14.4483	0	Inf	4.00085e-08	6.77826e-05	UP
Contig_143372	577	gi|657963410|ref|XP_008373314.1|:gi|657963410|ref|XP_008373314.1| PREDICTED: uncharacterized protein LOC103436650, partial [Malus domestica]	18.3447	0.423667	5.43629	0.000115641	0.0227242	UP
Contig_93273	574	gi|657944419|ref|XP_008374392.1|:gi|657944419|ref|XP_008374392.1| PREDICTED: cation/H(+) antiporter 15-like [Malus domestica]	32.2013	5.58	2.52878	0.000107516	0.021671	UP
Contig_30707	572	gi|694323138|ref|XP_009352652.1|:gi|694323138|ref|XP_009352652.1| PREDICTED: beta-galactosidase [Pyrus x bretschneideri]	297.496	61.6503	2.27069	4.1121e-06	0.00209569	UP
First_Contig19098	570	gi|694410232|ref|XP_009379716.1|:gi|694410232|ref|XP_009379716.1| PREDICTED: uncharacterized protein LOC103968106 [Pyrus x bretschneideri]	84.1565	4.6385	4.18134	0.000124156	0.0240577	UP
Contig_164	570	gi|694361539|ref|XP_009360448.1|:gi|694361539|ref|XP_009360448.1| PREDICTED: uncharacterized protein LOC103950917 [Pyrus x bretschneideri]	4.4605	42.6725	-3.25803	3.53348e-05	0.00963063	DOWN
Contig_12311	565	gi|694429258|ref|XP_009342158.1|:gi|694429258|ref|XP_009342158.1| PREDICTED: LOW QUALITY PROTEIN: basic 7S globulin [Pyrus x bretschneideri]	101.466	11.6393	3.12391	1.66378e-07	0.000182973	UP
Contig_69364	564	gi|658038054|ref|XP_008354586.1|:gi|658038054|ref|XP_008354586.1| PREDICTED: serpin-ZX-like [Malus domestica]	0	4.58333	#NAME?	0.000369699	0.0495717	DOWN
Contig_131850	564	-	29.633	1.726	4.1017	8.8751e-06	0.00334552	UP
First_Contig5215	563	gi|658019320|ref|XP_008345012.1|:gi|658019320|ref|XP_008345012.1| PREDICTED: uncharacterized protein LOC103407915 [Malus domestica]	165.376	11.7395	3.81631	1.96433e-06	0.00106555	UP
Second_Contig913	561	gi|657993101|ref|XP_008388818.1|:gi|657993101|ref|XP_008388818.1| PREDICTED: calreticulin-3-like [Malus domestica]	26.218	165.685	-2.65982	3.05189e-05	0.00865755	DOWN
Contig_1713	561	gi|694327389|ref|XP_009354565.1|:gi|694327389|ref|XP_009354565.1| PREDICTED: lipid transfer-like protein VAS [Pyrus x bretschneideri]	76.4577	402.72	-2.39704	6.34411e-06	0.00291344	DOWN
Contig_17805	559	-	148.165	5.90533	4.64904	0.000325766	0.0460829	UP
Contig_25442	558	gi|658029135|ref|XP_008350011.1|:gi|658029135|ref|XP_008350011.1| PREDICTED: protein DJ-1 homolog B-like [Malus domestica]	102.576	24.2377	2.08137	0.000114003	0.0226149	UP
First_Contig21881	553	gi|658019320|ref|XP_008345012.1|:gi|658019320|ref|XP_008345012.1| PREDICTED: uncharacterized protein LOC103407915 [Malus domestica]	25.8347	1.19467	4.43463	0.000339824	0.0469726	UP
Contig_108250	552	-	33.7635	3.7965	3.15272	0.000112834	0.0228134	UP
First_Contig222	549	gi|657971332|ref|XP_008377446.1|:gi|657971332|ref|XP_008377446.1| PREDICTED: uncharacterized protein LOC103440529 [Malus domestica]	100.51	13.5015	2.89615	0.000153005	0.028615	UP
Contig_38518	549	gi|694425324|ref|XP_009340402.1|:gi|694425324|ref|XP_009340402.1| PREDICTED: cytochrome P450 71AV8-like [Pyrus x bretschneideri]	1279.74	131.221	3.28578	1.83788e-06	0.00112295	UP
Contig_4978	548	gi|694318018|ref|XP_009340872.1|:gi|694318018|ref|XP_009340872.1| PREDICTED: early nodulin-like protein 2 isoform X1 [Pyrus x bretschneideri]	83.8957	351.865	-2.06835	0.000186504	0.0318992	DOWN
Contig_102272	544	gi|658006088|ref|XP_008338198.1|:gi|658006088|ref|XP_008338198.1| PREDICTED: mitochondrial calcium uniporter regulatory subunit MCUb-like [Malus domestica]	62.6167	7.78067	3.00858	5.11867e-06	0.00249153	UP
First_Contig3351	544	gi|672200297|ref|XP_008777841.1|:gi|672200297|ref|XP_008777841.1| PREDICTED: probable galacturonosyltransferase 3 [Phoenix dactylifera]	258.951	6.95167	5.21918	2.64056e-06	0.0014779	UP
Second_Contig1165	544	gi|694388171|ref|XP_009369803.1|:gi|694388171|ref|XP_009369803.1| PREDICTED: high mobility group B protein 3-like [Pyrus x bretschneideri]	46.2223	328.618	-2.82975	1.34847e-07	0.0001551	DOWN
First_Contig17418	543	gi|657990115|ref|XP_008387282.1|:gi|657990115|ref|XP_008387282.1| PREDICTED: uncharacterized protein LOC103449732 [Malus domestica]	53.5347	8.683	2.62421	0.000266786	0.0403465	UP
Contig_102141	543	-	69.3693	8.252	3.07148	0.000208303	0.0342232	UP
Contig_184727	543	-	5.413	0	Inf	0.000130205	0.0244371	UP
Contig_58426	543	gi|658043306|ref|XP_008357290.1|:gi|658043306|ref|XP_008357290.1| PREDICTED: ubiquitin-conjugating enzyme E2 28-like [Malus domestica]	0.1825	13.9915	-6.26051	5.08394e-05	0.0126475	DOWN
First_Contig3281	542	gi|658047670|ref|XP_008359521.1|:gi|658047670|ref|XP_008359521.1| PREDICTED: ABC transporter G family member 22-like [Malus domestica]	2.385	28.217	-3.5645	4.64236e-05	0.0121254	DOWN
Contig_57197	541	-	5.42867	0	Inf	0.000262846	0.0399433	UP
Contig_16520	541	gi|694361441|ref|XP_009360417.1|:gi|694361441|ref|XP_009360417.1| PREDICTED: glutathione S-transferase U17-like [Pyrus x bretschneideri]	21.7257	243.011	-3.48355	4.07962e-09	1.13659e-05	DOWN
First_Contig22164	539	-	13.3453	0.786333	4.08505	0.000363847	0.0492612	UP
Contig_25614	539	gi|694359684|ref|XP_009359898.1|:gi|694359684|ref|XP_009359898.1| PREDICTED: BTB/POZ and MATH domain-containing protein 3-like [Pyrus x bretschneideri]	170.083	1.198	7.14947	0.000337523	0.0468915	UP
Contig_12310	539	gi|694429258|ref|XP_009342158.1|:gi|694429258|ref|XP_009342158.1| PREDICTED: LOW QUALITY PROTEIN: basic 7S globulin [Pyrus x bretschneideri]	75.731	5.96	3.6675	5.83243e-06	0.00244041	UP
Contig_80307	538	gi|694390069|ref|XP_009370630.1|:gi|694390069|ref|XP_009370630.1| PREDICTED: probable carboxylesterase 15 [Pyrus x bretschneideri]	0.814	20.36	-4.64456	1.86278e-05	0.00624435	DOWN
Contig_29823	537	gi|225423832|ref|XP_002280773.1|:gi|225423832|ref|XP_002280773.1| PREDICTED: uncharacterized protein LOC100257577 [Vitis vinifera]	55.6495	271.621	-2.28715	9.38108e-05	0.0201607	DOWN
Contig_59090	537	-	90.2417	9.898	3.18858	1.81045e-05	0.00613452	UP
Contig_21574	536	gi|657994683|ref|XP_008389651.1|:gi|657994683|ref|XP_008389651.1| PREDICTED: carbonic anhydrase 2 isoform X2 [Malus domestica]	6.389	64.127	-3.32727	1.16957e-07	0.000139648	DOWN
Contig_41258	535	gi|694406523|ref|XP_009378064.1|:gi|694406523|ref|XP_009378064.1| PREDICTED: syntaxin-22-like [Pyrus x bretschneideri]	8.319	50.842	-2.61154	3.29411e-05	0.00925977	DOWN
First_Contig20160	532	gi|595794251|ref|XP_007200840.1|:gi|595794251|ref|XP_007200840.1| hypothetical protein PRUPE_ppa026298mg [Prunus persica]	0.0996667	9.292	-6.54273	3.5146e-05	0.00971492	DOWN
Contig_57798	532	gi|657993265|ref|XP_008388910.1|:gi|657993265|ref|XP_008388910.1| PREDICTED: uncharacterized protein LOC103451265 [Malus domestica]	282.649	13.14	4.42698	1.07998e-07	0.000118907	UP
First_Contig9475	530	gi|658053016|ref|XP_008362243.1|:gi|658053016|ref|XP_008362243.1| PREDICTED: uncharacterized protein LOC103425922 [Malus domestica]	58.574	7.78133	2.91217	4.85473e-05	0.0124558	UP
Second_Contig2066	530	-	8.11333	59.3227	-2.87022	1.65887e-05	0.005811	DOWN
First_Contig16284	529	-	0	6.14833	#NAME?	8.60417e-05	0.0186629	DOWN
Contig_26967	528	gi|694399587|ref|XP_009374909.1|:gi|694399587|ref|XP_009374909.1| PREDICTED: probable LRR receptor-like serine/threonine-protein kinase At1g53440 [Pyrus x bretschneideri]	0	22.428	#NAME?	3.14523e-10	1.87772e-06	DOWN
First_Contig11534	527	-	609.044	114.971	2.40528	0.000310693	0.0460663	UP
Contig_39445	526	gi|694430965|ref|XP_009342933.1|:gi|694430965|ref|XP_009342933.1| PREDICTED: uncharacterized protein LOC103934897 [Pyrus x bretschneideri]	65.765	7.64933	3.10391	0.000273028	0.040847	UP
Contig_122101	526	gi|658010162|ref|XP_008340314.1|:gi|658010162|ref|XP_008340314.1| PREDICTED: uncharacterized protein LOC103403271 [Malus domestica]	16.2917	1.087	3.90571	3.34751e-05	0.00936786	UP
First_Contig12634	525	gi|694436718|ref|XP_009345450.1|:gi|694436718|ref|XP_009345450.1| PREDICTED: bifunctional UDP-glucose 4-epimerase and UDP-xylose 4-epimerase 1 [Pyrus x bretschneideri]	119.377	14.5993	3.03155	1.10176e-07	0.000135737	UP
Contig_10099	524	gi|694385799|ref|XP_009368713.1|:gi|694385799|ref|XP_009368713.1| PREDICTED: uncharacterized protein LOC103958196 [Pyrus x bretschneideri]	1.4185	25.1215	-4.14648	0.000225291	0.0372255	DOWN
Contig_78	522	gi|694355139|ref|XP_009358650.1|:gi|694355139|ref|XP_009358650.1| PREDICTED: luminal-binding protein 5-like [Pyrus x bretschneideri]	94.0837	486.035	-2.36905	1.33463e-05	0.00499474	DOWN
First_Contig21846	521	gi|657982181|ref|XP_008383129.1|:gi|657982181|ref|XP_008383129.1| PREDICTED: uncharacterized protein LOC103445853 [Malus domestica]	50.6177	2.911	4.12005	5.65588e-05	0.0138036	UP
Contig_46496	521	gi|658033654|ref|XP_008352339.1|:gi|658033654|ref|XP_008352339.1| PREDICTED: uncharacterized protein LOC103415837 [Malus domestica]	35.647	2.00533	4.15187	2.46787e-05	0.00758205	UP
First_Contig5405	520	-	159.298	29.9507	2.41107	2.56278e-06	0.00146045	UP
Contig_78445	519	-	48.5863	5.34833	3.18339	7.04193e-05	0.0160519	UP
First_Contig1095	518	gi|657952665|ref|XP_008358563.1|:gi|657952665|ref|XP_008358563.1| PREDICTED: calponin homology domain-containing protein DDB_G0272472-like [Malus domestica]	173.2	24.7373	2.80768	1.84515e-06	0.00112295	UP
First_Contig8986	517	-	27.5227	2.11233	3.70371	0.000126381	0.0239719	UP
Contig_101290	517	gi|694351752|ref|XP_009357630.1|:gi|694351752|ref|XP_009357630.1| PREDICTED: uncharacterized protein LOC103948342 [Pyrus x bretschneideri]	36.4067	5.95533	2.61195	0.000108861	0.0218464	UP
Contig_109164	516	-	9.13467	0.184667	5.62836	0.000114343	0.0226466	UP
First_Contig16740	516	gi|658056905|ref|XP_008364214.1|:gi|658056905|ref|XP_008364214.1| PREDICTED: peptidyl-prolyl cis-trans isomerase CWC27 homolog [Malus domestica]	22.3313	1.79367	3.63809	2.09658e-05	0.00681157	UP
Second_Contig2163	515	-	0.456667	18.4467	-5.33607	5.5434e-05	0.0136271	DOWN
First_Contig16154	514	gi|694320768|ref|XP_009351560.1|:gi|694320768|ref|XP_009351560.1| PREDICTED: probable RNA-dependent RNA polymerase 1 [Pyrus x bretschneideri]	19.924	0.297333	6.06628	0.000101943	0.0207142	UP
Contig_53673	514	-	13.562	0.257667	5.71792	7.32851e-05	0.0165249	UP
Contig_117071	512	-	13.2375	0.131	6.65892	6.64328e-05	0.0154174	UP
Contig_88518	512	gi|694318879|ref|XP_009344662.1|:gi|694318879|ref|XP_009344662.1| PREDICTED: anthranilate synthase alpha subunit 1, chloroplastic [Pyrus x bretschneideri]	59.2067	2.43433	4.60416	5.398e-11	4.83394e-07	UP
Contig_77300	511	-	0.518333	20.6553	-5.31649	1.07203e-05	0.00418695	DOWN
Contig_95087	508	gi|658057258|ref|XP_008364400.1|:gi|658057258|ref|XP_008364400.1| PREDICTED: uncharacterized protein LOC103428081 [Malus domestica]	33.5315	2.3405	3.84063	4.08499e-05	0.0108675	UP
Contig_17850	507	gi|657944464|ref|XP_008374659.1|:gi|657944464|ref|XP_008374659.1| PREDICTED: phosphoglucan phosphatase LSF2, chloroplastic [Malus domestica]	9.51267	59.282	-2.63967	6.06227e-05	0.0145045	DOWN
Contig_81074	507	-	8.139	0	Inf	1.43718e-05	0.00522261	UP
Contig_1677	506	gi|657971332|ref|XP_008377446.1|:gi|657971332|ref|XP_008377446.1| PREDICTED: uncharacterized protein LOC103440529 [Malus domestica]	80.0805	9.6975	3.04577	0.000221512	0.0368752	UP
First_Contig23294	506	gi|658056188|ref|XP_008363847.1|:gi|658056188|ref|XP_008363847.1| PREDICTED: uncharacterized protein LOC103427566 isoform X1 [Malus domestica]	32.2467	3.71733	3.11681	6.20002e-05	0.0146385	UP
First_Contig14527	506	gi|657982181|ref|XP_008383129.1|:gi|657982181|ref|XP_008383129.1| PREDICTED: uncharacterized protein LOC103445853 [Malus domestica]	80.4613	4.62667	4.12025	2.87225e-05	0.00839387	UP
First_Contig19041	505	gi|645248679|ref|XP_008230405.1|:gi|645248679|ref|XP_008230405.1| PREDICTED: LOB domain-containing protein 41 [Prunus mume]	31.484	4.086	2.94586	4.86994e-05	0.0124602	UP
Contig_11444	503	gi|694367874|ref|XP_009362271.1|:gi|694367874|ref|XP_009362271.1| PREDICTED: BAG family molecular chaperone regulator 2-like [Pyrus x bretschneideri]	99.103	18.88	2.39207	0.000135098	0.0257687	UP
Contig_73666	503	-	57.372	4.06033	3.82068	9.05663e-09	2.10267e-05	UP
Contig_5735	502	gi|657958971|ref|XP_008371030.1|:gi|657958971|ref|XP_008371030.1| PREDICTED: uncharacterized protein PHLOEM PROTEIN 2-LIKE A4-like [Malus domestica]	50.4025	310.741	-2.62415	1.7641e-05	0.00566968	DOWN
First_Contig6282	501	gi|657952185|ref|XP_008356312.1|:gi|657952185|ref|XP_008356312.1| PREDICTED: mitogen-activated protein kinase kinase kinase ANP1-like [Malus domestica]	22.4357	2.34067	3.2608	0.000154325	0.027719	UP
First_Contig21191	501	gi|657944557|ref|XP_008375213.1|:gi|657944557|ref|XP_008375213.1| PREDICTED: glutamate dehydrogenase 2 [Malus domestica]	11.904	0	Inf	0.000122826	0.0239494	UP
Contig_117261	498	-	19.459	1.77633	3.45346	0.000230442	0.0366168	UP
Contig_84244	498	gi|694441036|ref|XP_009347295.1|:gi|694441036|ref|XP_009347295.1| PREDICTED: BTB/POZ domain-containing protein NPY1-like [Pyrus x bretschneideri]	0	6.266	#NAME?	0.000158533	0.0283529	DOWN
Contig_9089	496	gi|658016101|ref|XP_008343393.1|:gi|658016101|ref|XP_008343393.1| PREDICTED: (+)-neomenthol dehydrogenase-like [Malus domestica]	114.729	6.58867	4.1221	0.000245356	0.038307	UP
Contig_29468	493	-	310.209	59.3523	2.38586	0.000322646	0.0459142	UP
Contig_79687	492	-	32.285	2.9715	3.4416	0.000299231	0.0448451	UP
First_Contig3634	491	gi|658042117|ref|XP_008356679.1|:gi|658042117|ref|XP_008356679.1| PREDICTED: LOW QUALITY PROTEIN: glutathione S-transferase U9-like [Malus domestica]	8.42033	1.96463	2.09962	1.43058e-05	0.00521374	UP
First_Contig9624	490	gi|658053903|ref|XP_008362712.1|:gi|658053903|ref|XP_008362712.1| PREDICTED: uncharacterized protein LOC103426396 [Malus domestica]	1280.15	202.441	2.66074	9.97399e-05	0.0203795	UP
First_Contig10507	489	gi|694430965|ref|XP_009342933.1|:gi|694430965|ref|XP_009342933.1| PREDICTED: uncharacterized protein LOC103934897 [Pyrus x bretschneideri]	187.402	15.4897	3.59676	5.62254e-05	0.0137946	UP
Contig_6715	488	gi|658046784|ref|XP_008359054.1|:gi|658046784|ref|XP_008359054.1| PREDICTED: tyrosine N-monooxygenase-like, partial [Malus domestica]	0	9.461	#NAME?	0.000119323	0.0237099	DOWN
Contig_76049	487	gi|658006862|ref|XP_008338602.1|:gi|658006862|ref|XP_008338602.1| PREDICTED: uncharacterized protein LOC103401668 [Malus domestica]	56.6037	2.65767	4.41266	0.000145127	0.0264074	UP
Contig_99802	486	-	11.1723	0.283	5.30298	0.000331897	0.04644	UP
Contig_16248	485	-	8.53667	61.385	-2.84614	9.79767e-06	0.0038995	DOWN
Contig_79445	484	gi|657982181|ref|XP_008383129.1|:gi|657982181|ref|XP_008383129.1| PREDICTED: uncharacterized protein LOC103445853 [Malus domestica]	52.5123	2.41	4.44555	3.7624e-08	6.55134e-05	UP
Contig_106661	482	gi|658030054|ref|XP_008350477.1|:gi|658030054|ref|XP_008350477.1| PREDICTED: rho GTPase-activating protein 1-like [Malus domestica]	90.214	3.439	4.71329	7.8752e-06	0.00336898	UP
First_Contig25647	481	gi|658062395|ref|XP_008367096.1|:gi|658062395|ref|XP_008367096.1| PREDICTED: putative ribonuclease H protein At1g65750 [Malus domestica]	5.909	0	Inf	0.000219384	0.0353959	UP
Contig_59476	481	-	33.282	2.3435	3.82801	0.000128103	0.0247745	UP
Contig_71426	480	-	161.603	18.994	3.08884	8.57483e-06	0.00327676	UP
Contig_8661	479	-	287.841	21.8017	3.72276	3.40314e-07	0.000300969	UP
Second_Contig2276	478	-	45.4685	5.3515	3.08685	0.000246127	0.039724	UP
First_Contig2079	478	gi|694413882|ref|XP_009335186.1|:gi|694413882|ref|XP_009335186.1| PREDICTED: protein DJ-1 homolog B-like [Pyrus x bretschneideri]	285.817	35.3415	3.01566	0.000212546	0.0358115	UP
First_Contig12826	478	gi|694435406|ref|XP_009344869.1|:gi|694435406|ref|XP_009344869.1| PREDICTED: uncharacterized protein LOC103936742, partial [Pyrus x bretschneideri]	67.51	5.76567	3.54954	2.63709e-05	0.00792622	UP
Contig_27776	477	gi|694425324|ref|XP_009340402.1|:gi|694425324|ref|XP_009340402.1| PREDICTED: cytochrome P450 71AV8-like [Pyrus x bretschneideri]	5288.41	64.2663	6.36263	2.47351e-05	0.00758205	UP
Contig_60792	475	-	256.226	10.1687	4.65521	4.58928e-06	0.00229228	UP
First_Contig8916	475	gi|694433617|ref|XP_009344085.1|:gi|694433617|ref|XP_009344085.1| PREDICTED: uncharacterized protein LOC103935975 [Pyrus x bretschneideri]	397.683	60.2235	2.72322	3.19238e-06	0.0015236	UP
Contig_8201	470	-	737.809	6.331	6.86467	2.38085e-06	0.00139481	UP
Second_Contig3522	468	-	0	8.6375	#NAME?	0.00023531	0.0384193	DOWN
Contig_114931	467	-	22.1103	0.691	4.99989	8.5784e-06	0.00356351	UP
Contig_62261	467	gi|658015401|ref|XP_008343036.1|:gi|658015401|ref|XP_008343036.1| PREDICTED: uncharacterized protein LOC103405804 [Malus domestica]	228.419	7.67367	4.89562	2.7699e-09	8.68163e-06	UP
Contig_103481	466	-	0.4715	13.829	-4.8743	0.000253463	0.0403698	DOWN
Contig_24866	466	-	1037.81	115.879	3.16284	1.17148e-05	0.00451906	UP
Contig_73015	465	-	269.293	26.3673	3.35235	3.22742e-05	0.00909399	UP
Contig_26162	465	gi|658061792|ref|XP_008366779.1|:gi|658061792|ref|XP_008366779.1| PREDICTED: probable LRR receptor-like serine/threonine-protein kinase At1g56140 [Malus domestica]	0.196	16.005	-6.35153	2.4924e-05	0.00745054	DOWN
First_Contig18048	464	gi|694428720|ref|XP_009341915.1|:gi|694428720|ref|XP_009341915.1| PREDICTED: thioredoxin-like protein HCF164, chloroplastic [Pyrus x bretschneideri]	2.23833	27.9707	-3.64342	3.78007e-05	0.010236	DOWN
Contig_32855	462	-	63.3935	9.1605	2.79084	5.14505e-05	0.012771	UP
First_Contig24250	462	-	49.8227	0.243	7.6797	2.92214e-11	2.81809e-07	UP
Contig_3685	459	gi|658309704|ref|NP_001280747.1|:gi|658309704|ref|NP_001280747.1| protein PHLOEM PROTEIN 2-LIKE A9-like [Malus domestica]	20.5785	186.169	-3.1774	1.46993e-06	0.000869464	DOWN
Contig_55881	458	gi|694409541|ref|XP_009379401.1|:gi|694409541|ref|XP_009379401.1| PREDICTED: chaperone protein dnaJ 11, chloroplastic-like [Pyrus x bretschneideri]	405.438	66.628	2.60528	2.53045e-06	0.00144861	UP
Contig_44226	457	gi|596193415|ref|XP_007223540.1|:gi|596193415|ref|XP_007223540.1| hypothetical protein PRUPE_ppa013698mg [Prunus persica]	31.447	201.402	-2.67908	3.13489e-05	0.00881114	DOWN
First_Contig22746	456	-	12.139	0.1865	6.02433	0.000300654	0.0449978	UP
Contig_166165	456	-	10.5145	0	Inf	6.28908e-05	0.01488	UP
Contig_71689	456	-	60.5987	4.03567	3.90841	4.45791e-05	0.0117662	UP
Contig_54710	456	gi|657991343|ref|XP_008387895.1|:gi|657991343|ref|XP_008387895.1| PREDICTED: phospholipase D delta-like [Malus domestica]	54.4277	4.98367	3.44906	7.9004e-06	0.00336898	UP
Contig_35148	454	gi|657976150|ref|XP_008379955.1|:gi|657976150|ref|XP_008379955.1| PREDICTED: acanthoscurrin-2-like [Malus domestica]	3.26433	88.3127	-4.75776	1.60179e-05	0.00564095	DOWN
Contig_1975	454	gi|658029135|ref|XP_008350011.1|:gi|658029135|ref|XP_008350011.1| PREDICTED: protein DJ-1 homolog B-like [Malus domestica]	1044.86	238.903	2.12882	9.37524e-06	0.00377937	UP
Contig_94983	454	gi|694311545|ref|XP_009358197.1|:gi|694311545|ref|XP_009358197.1| PREDICTED: mitogen-activated protein kinase kinase kinase ANP1-like [Pyrus x bretschneideri]	34.1627	2.77267	3.62307	6.67235e-06	0.00297694	UP
Contig_95322	453	-	8.66133	0	Inf	0.00033254	0.0464781	UP
Contig_115400	452	-	17.496	0.26	6.07237	4.63716e-05	0.0119643	UP
Contig_9971	452	-	116.505	5.058	4.52568	4.45762e-09	9.91392e-06	UP
Contig_30738	451	gi|694332664|ref|XP_009356956.1|:gi|694332664|ref|XP_009356956.1| PREDICTED: beta-glucosidase 11-like [Pyrus x bretschneideri]	25.8363	156.12	-2.59518	0.000111738	0.0222361	DOWN
Contig_42650	451	gi|694370355|ref|XP_009362988.1|:gi|694370355|ref|XP_009362988.1| PREDICTED: anthranilate phosphoribosyltransferase, chloroplastic [Pyrus x bretschneideri]	3.096	30.9097	-3.31958	0.000111208	0.0221657	DOWN
Contig_54133	451	gi|658042608|ref|XP_008356927.1|:gi|658042608|ref|XP_008356927.1| PREDICTED: uncharacterized protein LOC103420654 [Malus domestica]	105.732	11.23	3.23498	9.49698e-05	0.0197127	UP
Contig_35130	451	gi|694329519|ref|XP_009355523.1|:gi|694329519|ref|XP_009355523.1| PREDICTED: disease resistance protein RGA2-like [Pyrus x bretschneideri]	16.0823	0.810333	4.31082	4.36255e-05	0.0115388	UP
Contig_72047	450	gi|694408078|ref|XP_009378752.1|:gi|694408078|ref|XP_009378752.1| PREDICTED: protein trichome birefringence-like 1 [Pyrus x bretschneideri]	0	14.8985	#NAME?	4.03842e-06	0.00183298	DOWN
Contig_45597	449	-	6.855	67.327	-3.29596	1.44324e-05	0.00522951	DOWN
Contig_18850	447	gi|694411436|ref|XP_009334081.1|:gi|694411436|ref|XP_009334081.1| PREDICTED: carbonic anhydrase 2-like isoform X1 [Pyrus x bretschneideri]	1.32933	24.3407	-4.19459	0.000147156	0.0266605	DOWN
Contig_59499	447	-	24.593	0.828	4.89247	6.0722e-05	0.0144901	UP
Contig_19698	446	gi|657950602|ref|XP_008348611.1|:gi|657950602|ref|XP_008348611.1| PREDICTED: monodehydroascorbate reductase, chloroplastic isoform X1 [Malus domestica]	33.751	138.797	-2.03997	0.000253319	0.0389679	DOWN
Contig_184995	445	-	11.9023	0	Inf	6.38152e-07	0.000497031	UP
Contig_18949	444	-	46.5325	7.039	2.7248	0.000346921	0.0495137	UP
Contig_41842	443	gi|658009222|ref|XP_008339815.1|:gi|658009222|ref|XP_008339815.1| PREDICTED: glucan endo-1,3-beta-glucosidase-like protein At1g69295 [Malus domestica]	2.8995	29.781	-3.36052	0.000352723	0.0498618	DOWN
Second_Contig1159	443	gi|657993265|ref|XP_008388910.1|:gi|657993265|ref|XP_008388910.1| PREDICTED: uncharacterized protein LOC103451265 [Malus domestica]	272.344	37.228	2.87097	0.000158815	0.028363	UP
Contig_555	443	gi|596202419|ref|XP_007223713.1|:gi|596202419|ref|XP_007223713.1| hypothetical protein PRUPE_ppa013047mg [Prunus persica]	314.926	22.9953	3.7756	8.36969e-11	6.17245e-07	UP
First_Contig11642	442	gi|694330759|ref|XP_009356073.1|:gi|694330759|ref|XP_009356073.1| PREDICTED: calcium-binding protein PBP1-like [Pyrus x bretschneideri]	0.912	20.871	-4.51632	0.000281306	0.0416383	DOWN
Contig_5337	439	gi|657942355|ref|XP_008372493.1|:gi|657942355|ref|XP_008372493.1| PREDICTED: UDP-glycosyltransferase 85A2-like [Malus domestica]	0.864333	16.606	-4.26397	0.000273381	0.040851	DOWN
Contig_48587	439	gi|657973472|ref|XP_008378536.1|:gi|657973472|ref|XP_008378536.1| PREDICTED: protein DOWNSTREAM OF FLC-like [Malus domestica]	37.469	3.373	3.47359	0.000133445	0.0255411	UP
Contig_102735	438	gi|657947595|ref|XP_008390717.1|:gi|657947595|ref|XP_008390717.1| PREDICTED: uncharacterized protein LOC103452970 [Malus domestica]	28.0253	2.40667	3.54162	0.000145873	0.0265048	UP
Contig_11322	436	-	103.46	2.18267	5.56684	4.25187e-05	0.0113176	UP
Contig_24578	435	gi|694378132|ref|XP_009365322.1|:gi|694378132|ref|XP_009365322.1| PREDICTED: protein ROS1-like isoform X1 [Pyrus x bretschneideri]	8.776	61.877	-2.81777	0.000185643	0.0318461	DOWN
First_Contig16249	435	-	621.376	31.3417	4.30931	2.96175e-09	8.89311e-06	UP
Contig_77626	434	-	15.493	0.502	4.94779	0.000331852	0.04644	UP
First_Contig15201	434	-	55.1347	8.48133	2.7006	4.78307e-05	0.0123386	UP
Contig_25043	433	gi|658034954|ref|XP_008352997.1|:gi|658034954|ref|XP_008352997.1| PREDICTED: thioredoxin H2-like [Malus domestica]	0	10.1683	#NAME?	5.07877e-06	0.00248723	DOWN
Contig_39631	432	gi|657963019|ref|XP_008373110.1|:gi|657963019|ref|XP_008373110.1| PREDICTED: homeobox-leucine zipper protein ATHB-6-like [Malus domestica]	0	6.291	#NAME?	0.000320102	0.0456559	DOWN
Contig_38812	430	-	53.4877	8.333	2.6823	0.000213916	0.0348297	UP
Contig_77774	430	-	181.867	40.3763	2.1713	0.000127809	0.0240956	UP
First_Contig23639	430	-	35.798	1.24067	4.85069	8.96417e-06	0.00364886	UP
Contig_81879	429	gi|596225296|ref|XP_007224180.1|:gi|596225296|ref|XP_007224180.1| hypothetical protein PRUPE_ppa016964mg [Prunus persica]	0	9.4815	#NAME?	0.000231214	0.0380911	DOWN
Contig_71982	428	-	69.8673	5.28567	3.72446	5.1857e-07	0.000424926	UP
Contig_25228	428	gi|658005978|ref|XP_008338144.1|:gi|658005978|ref|XP_008338144.1| PREDICTED: uncharacterized protein LOC103401202 [Malus domestica]	563.558	66.1973	3.08972	3.4033e-07	0.000300969	UP
First_Contig10142	427	gi|657950060|ref|XP_008346092.1|:gi|657950060|ref|XP_008346092.1| PREDICTED: LOW QUALITY PROTEIN: DNA gyrase subunit A, chloroplastic/mitochondrial [Malus domestica]	7.96267	61.8993	-2.9586	1.42253e-05	0.00519954	DOWN
Contig_163288	426	gi|658029306|ref|XP_008350102.1|:gi|658029306|ref|XP_008350102.1| PREDICTED: glutamate receptor 2.8-like [Malus domestica]	350.601	27.1423	3.69121	0.000208426	0.0342232	UP
Contig_12358	426	-	0	7.027	#NAME?	0.00017033	0.0295842	DOWN
First_Contig21921	425	-	24.2965	1.062	4.51589	9.52916e-05	0.0202667	UP
First_Contig5338	425	-	10.619	0	Inf	8.84886e-06	0.00363735	UP
Contig_77478	424	-	9.7715	0	Inf	0.000259065	0.0407476	UP
Contig_60806	424	gi|658012275|ref|XP_008341403.1|:gi|658012275|ref|XP_008341403.1| PREDICTED: LOW QUALITY PROTEIN: titin-like [Malus domestica]	1.64167	23.0953	-3.81437	7.68644e-05	0.0171469	DOWN
First_Contig6914	424	gi|658041536|ref|XP_008356376.1|:gi|658041536|ref|XP_008356376.1| PREDICTED: uncharacterized protein LOC103420094 [Malus domestica]	82.3517	5.68733	3.85597	3.02659e-06	0.00164977	UP
Contig_49430	423	gi|595883874|ref|XP_007212871.1|:gi|595883874|ref|XP_007212871.1| hypothetical protein PRUPE_ppa021601mg, partial [Prunus persica]	1.5565	23.9475	-3.9435	0.000254474	0.0404225	DOWN
First_Contig15224	421	-	29.325	0.4265	6.10344	3.55966e-05	0.00966549	UP
Second_Contig1792	420	gi|694316542|ref|XP_009334400.1|:gi|694316542|ref|XP_009334400.1| PREDICTED: T-complex protein 1 subunit beta [Pyrus x bretschneideri]	34.2167	148.038	-2.11319	0.000112508	0.0223538	DOWN
First_Contig21098	419	gi|657973791|ref|XP_008378708.1|:gi|657973791|ref|XP_008378708.1| PREDICTED: uncharacterized protein LOC103441787 [Malus domestica]	14.477	0	Inf	0.000267909	0.0404675	UP
Contig_124914	416	gi|657958681|ref|XP_008370869.1|:gi|657958681|ref|XP_008370869.1| PREDICTED: translation initiation factor eIF-2B subunit epsilon-like [Malus domestica]	1204.59	8.90133	7.0803	7.00193e-06	0.0031019	UP
Contig_63801	416	gi|657995726|ref|XP_008390210.1|:gi|657995726|ref|XP_008390210.1| PREDICTED: uncharacterized protein LOC103452492 [Malus domestica]	7.45867	65.5433	-3.13546	2.02103e-06	0.00121534	DOWN
Contig_119267	415	-	20.9953	0.742333	4.82186	0.000330169	0.0463535	UP
Contig_36320	415	gi|658309724|ref|NP_001280949.1|:gi|658309724|ref|NP_001280949.1| L-3-cyanoalanine synthase 1, mitochondrial [Malus domestica]	47.3743	595.458	-3.65182	7.6238e-11	5.97377e-07	DOWN
Contig_11344	414	gi|694432130|ref|XP_009343433.1|:gi|694432130|ref|XP_009343433.1| PREDICTED: ATPase 11, plasma membrane-type-like [Pyrus x bretschneideri]	56.7937	272.421	-2.26204	0.000297935	0.0433322	DOWN
Contig_89013	414	-	42.039	0.914667	5.52234	4.85776e-06	0.0024072	UP
Contig_49229	413	gi|658025165|ref|XP_008347992.1|:gi|658025165|ref|XP_008347992.1| PREDICTED: acyltransferase-like protein At3g26840, chloroplastic [Malus domestica]	15.0553	80.0217	-2.41012	0.000123029	0.0236207	DOWN
First_Contig19940	411	-	17.2193	1.36933	3.65248	0.00033794	0.0468915	UP
Contig_37126	410	gi|657979052|ref|XP_008381472.1|:gi|657979052|ref|XP_008381472.1| PREDICTED: thioredoxin Y1, chloroplastic [Malus domestica]	60.7743	10.5347	2.52832	0.000353943	0.0481489	UP
Contig_59164	410	gi|694452670|ref|XP_009351230.1|:gi|694452670|ref|XP_009351230.1| PREDICTED: ADP-ribosylation factor-like protein 2 [Pyrus x bretschneideri]	0	8.98933	#NAME?	2.36499e-05	0.00737566	DOWN
First_Contig19437	410	-	33.4867	1.792	4.22394	5.66298e-06	0.0026957	UP
Contig_2657	410	gi|658019982|ref|XP_008345362.1|:gi|658019982|ref|XP_008345362.1| PREDICTED: bifunctional UDP-glucose 4-epimerase and UDP-xylose 4-epimerase 1-like [Malus domestica]	37.2667	1.759	4.40506	1.23445e-07	0.000144639	UP
Contig_1365	409	gi|694400759|ref|XP_009375459.1|:gi|694400759|ref|XP_009375459.1| PREDICTED: auxin-binding protein ABP19a [Pyrus x bretschneideri]	26.6043	660.475	-4.63377	1.20937e-14	3.79049e-10	DOWN
Contig_23507	408	gi|694384161|ref|XP_009368001.1|:gi|694384161|ref|XP_009368001.1| PREDICTED: uncharacterized protein LOC103957542 [Pyrus x bretschneideri]	47.671	5.874	3.0207	8.59636e-05	0.0186629	UP
Contig_180887	406	-	7.66067	0	Inf	0.000145108	0.0264074	UP
Contig_63802	404	gi|657994927|ref|XP_008389779.1|:gi|657994927|ref|XP_008389779.1| PREDICTED: small heat shock protein, chloroplastic-like [Malus domestica]	60.8077	19.32	1.65416	0.0648155	0.719657	UP
Contig_5846	404	gi|567161250|ref|XP_006396407.1|:gi|567161250|ref|XP_006396407.1| hypothetical protein EUTSA_v10028985mg [Eutrema salsugineum]	78.5647	393.574	-2.32468	7.36142e-06	0.00320454	DOWN
First_Contig24079	400	-	14.2787	0.317333	5.49172	0.000364439	0.0492881	UP
Contig_64228	400	gi|658050679|ref|XP_008361053.1|:gi|658050679|ref|XP_008361053.1| PREDICTED: suppressor protein SRP40-like [Malus domestica]	55.4335	3.308	4.06673	5.33536e-05	0.0131553	UP
Contig_9330	400	gi|694377945|ref|XP_009365242.1|:gi|694377945|ref|XP_009365242.1| PREDICTED: nudix hydrolase 3-like isoform X2 [Pyrus x bretschneideri]	13.494	80.4823	-2.57635	5.00743e-05	0.0126825	DOWN
Contig_91527	400	gi|658065311|ref|XP_008368613.1|:gi|658065311|ref|XP_008368613.1| PREDICTED: uncharacterized protein LOC103432212 [Malus domestica]	112.594	10.6507	3.40212	1.20498e-05	0.00460579	UP
Contig_94590	400	-	102.424	8.8495	3.53282	1.08646e-05	0.00387234	UP
Contig_84898	398	-	0	7.62567	#NAME?	0.000132146	0.0247273	DOWN
Contig_14661	397	-	80.9457	13.0683	2.63088	8.75713e-06	0.00361148	UP
First_Contig21183	397	-	26.5157	0	Inf	1.59113e-10	1.10823e-06	UP
Contig_142796	396	-	8.12267	0	Inf	9.02434e-05	0.0191113	UP
Contig_11677	396	gi|657950606|ref|XP_008348626.1|:gi|657950606|ref|XP_008348626.1| PREDICTED: monodehydroascorbate reductase, chloroplastic isoform X3 [Malus domestica]	74.4833	450.918	-2.59787	3.00721e-05	0.00868702	DOWN
Contig_36564	396	gi|672200297|ref|XP_008777841.1|:gi|672200297|ref|XP_008777841.1| PREDICTED: probable galacturonosyltransferase 3 [Phoenix dactylifera]	123.884	12.8313	3.27125	6.44327e-06	0.00294817	UP
Contig_74904	395	gi|596296032|ref|XP_007227104.1|:gi|596296032|ref|XP_007227104.1| hypothetical protein PRUPE_ppa025505mg [Prunus persica]	0	14.7387	#NAME?	5.16286e-07	0.000424926	DOWN
Contig_23317	394	gi|658003033|ref|XP_008394017.1|:gi|658003033|ref|XP_008394017.1| PREDICTED: uncharacterized protein LOC103456146 [Malus domestica]	61.3783	10.4923	2.54839	5.43308e-05	0.0134881	UP
Contig_45728	394	-	750.336	83.8153	3.16225	6.62481e-08	9.65767e-05	UP
Contig_26039	393	gi|658002583|ref|XP_008393787.1|:gi|658002583|ref|XP_008393787.1| PREDICTED: uncharacterized acetyltransferase At3g50280-like [Malus domestica]	99.1853	0	Inf	0.000129035	0.0242901	UP
Contig_165875	393	gi|449534208|ref|XP_004174058.1|:gi|449534208|ref|XP_004174058.1| PREDICTED: uncharacterized protein LOC101229121 [Cucumis sativus]	114.162	0	Inf	0.000115893	0.022738	UP
Contig_87609	393	gi|657963089|ref|XP_008373145.1|:gi|657963089|ref|XP_008373145.1| PREDICTED: uncharacterized protein LOC103436489 [Malus domestica]	65.4887	5.93	3.46514	1.0846e-05	0.00422289	UP
Second_Contig639	393	-	30.7747	0.390333	6.30089	5.29799e-08	8.25231e-05	UP
Contig_74255	392	-	0	7.28467	#NAME?	0.000185685	0.0318461	DOWN
Contig_43803	391	gi|657952943|ref|XP_008360223.1|:gi|657952943|ref|XP_008360223.1| PREDICTED: uncharacterized protein LOC103423924 [Malus domestica]	2.225	32.0203	-3.84711	0.000329553	0.0463188	DOWN
Contig_3859	391	gi|694317629|ref|XP_009339040.1|:gi|694317629|ref|XP_009339040.1| PREDICTED: uncharacterized protein LOC103931316, partial [Pyrus x bretschneideri]	26.7925	148.374	-2.46934	9.5183e-05	0.0202667	DOWN
Contig_4364	391	gi|657950894|ref|XP_008350139.1|:gi|657950894|ref|XP_008350139.1| PREDICTED: uncharacterized protein LOC103413450 [Malus domestica]	0.4345	23.5025	-5.75731	9.2831e-05	0.0200836	DOWN
Contig_38820	391	gi|694324675|ref|XP_009353343.1|:gi|694324675|ref|XP_009353343.1| PREDICTED: uncharacterized protein LOC103944589 [Pyrus x bretschneideri]	238.093	45.9087	2.37468	1.28522e-05	0.00484706	UP
Contig_43134	390	-	55.9905	4.8315	3.53464	3.76662e-06	0.00173799	UP
Contig_50907	388	gi|694360722|ref|XP_009360215.1|:gi|694360722|ref|XP_009360215.1| PREDICTED: RING-H2 finger protein ATL11-like [Pyrus x bretschneideri]	137.744	13.2393	3.37908	8.22307e-08	0.000110853	UP
Contig_71923	386	-	0.468	23.1207	-5.62653	0.000351629	0.0479697	DOWN
Contig_14207	386	gi|657960698|ref|XP_008371928.1|:gi|657960698|ref|XP_008371928.1| PREDICTED: vacuolar-sorting receptor 6-like [Malus domestica]	0	15.819	#NAME?	9.05617e-06	0.00336811	DOWN
First_Contig20594	385	-	0	9.75467	#NAME?	4.74713e-05	0.0122712	DOWN
Contig_89958	385	gi|694356897|ref|XP_009359129.1|:gi|694356897|ref|XP_009359129.1| PREDICTED: probable protein phosphatase 2C 60 [Pyrus x bretschneideri]	0	9.67767	#NAME?	3.58414e-05	0.00987577	DOWN
Contig_154835	384	-	8.59033	0	Inf	5.25147e-05	0.0130891	UP
Contig_97111	383	gi|657993850|ref|XP_008389221.1|:gi|657993850|ref|XP_008389221.1| PREDICTED: chaperone protein dnaJ 6-like [Malus domestica]	57.3343	9.16533	2.64514	0.000126388	0.0239719	UP
Contig_132324	382	-	35.88	2.2975	3.96504	1.88852e-05	0.00596611	UP
Contig_93075	380	-	20.029	0.9825	4.34949	0.000232943	0.038206	UP
First_Contig6491	379	gi|657946480|ref|XP_008384944.1|:gi|657946480|ref|XP_008384944.1| PREDICTED: F-box/LRR-repeat protein 14-like [Malus domestica]	80.1035	11.346	2.81968	3.33286e-05	0.0092424	UP
Contig_79298	379	-	84.077	4.24	4.30958	3.31606e-08	4.72759e-05	UP
Contig_2520	377	gi|658004863|ref|XP_008337565.1|:gi|658004863|ref|XP_008337565.1| PREDICTED: luminal-binding protein 5-like [Malus domestica]	48.122	260.01	-2.4338	5.06314e-06	0.00248723	DOWN
Contig_20891	376	gi|658031016|ref|XP_008350961.1|:gi|658031016|ref|XP_008350961.1| PREDICTED: uncharacterized protein LOC103414343 [Malus domestica]	490.318	112.361	2.12558	0.000112263	0.0228134	UP
Contig_8727	375	gi|657962028|ref|XP_008372614.1|:gi|657962028|ref|XP_008372614.1| PREDICTED: uncharacterized protein LOC103435964 [Malus domestica]	473.093	91.6	2.3687	3.48021e-05	0.00965304	UP
Contig_78444	374	-	14.743	0	Inf	0.000186313	0.0318992	UP
Contig_77937	374	-	110.477	0	Inf	0.000123562	0.0236268	UP
Contig_2806	373	gi|658029306|ref|XP_008350102.1|:gi|658029306|ref|XP_008350102.1| PREDICTED: glutamate receptor 2.8-like [Malus domestica]	144.039	8.239	4.12785	0.000207292	0.0342232	UP
Contig_3003	373	gi|658038559|ref|XP_008354845.1|:gi|658038559|ref|XP_008354845.1| PREDICTED: transketolase, chloroplastic [Malus domestica]	16.6875	98.224	-2.55731	0.000165582	0.0300939	DOWN
Contig_44065	373	-	269.135	11.8203	4.50899	2.69827e-07	0.000255259	UP
First_Contig15921	372	-	0	7.14067	#NAME?	0.000279684	0.0414962	DOWN
First_Contig9516	372	-	0.991	21.457	-4.43642	0.000166272	0.0290979	DOWN
Contig_96202	372	-	58.8937	8.497	2.79309	0.000125827	0.0239719	UP
Contig_128099	371	-	32.5015	2.024	4.00523	0.000262298	0.041024	UP
Contig_2523	371	gi|694439745|ref|XP_009346734.1|:gi|694439745|ref|XP_009346734.1| PREDICTED: coatomer subunit beta'-1-like [Pyrus x bretschneideri]	9.38533	83.3783	-3.15119	3.22717e-05	0.00909399	DOWN
Contig_53431	371	gi|657970750|ref|XP_008377137.1|:gi|657970750|ref|XP_008377137.1| PREDICTED: chaperone protein dnaJ 11, chloroplastic-like [Malus domestica]	488.901	24.5347	4.31665	1.73755e-11	1.81532e-07	UP
Contig_163605	370	-	13.5337	0	Inf	1.08816e-06	0.000757907	UP
Contig_103518	369	-	27.8775	1.2715	4.4545	0.000301844	0.0450258	UP
Contig_133312	369	-	21.1847	0.572333	5.21002	3.82534e-05	0.0103137	UP
First_Contig19402	368	gi|658026086|ref|XP_008348464.1|:gi|658026086|ref|XP_008348464.1| PREDICTED: uncharacterized protein LOC103411609 [Malus domestica]	58.011	7.1765	3.01497	0.000339864	0.0488956	UP
Contig_126070	368	-	15.7273	0	Inf	0.000143866	0.0262925	UP
Contig_42425	368	-	218.612	16.7227	3.70849	1.88839e-07	0.00019522	UP
Contig_28944	368	gi|470140120|ref|XP_004305792.1|:gi|470140120|ref|XP_004305792.1| PREDICTED: beta-amyrin synthase-like [Fragaria vesca subsp. vesca]	490.064	32.4045	3.9187	2.15132e-09	5.56351e-06	UP
Contig_10674	367	gi|694332664|ref|XP_009356956.1|:gi|694332664|ref|XP_009356956.1| PREDICTED: beta-glucosidase 11-like [Pyrus x bretschneideri]	12.46	94.765	-2.92705	0.000175919	0.0311506	DOWN
Contig_12609	366	gi|694379456|ref|XP_009365914.1|:gi|694379456|ref|XP_009365914.1| PREDICTED: protein LONGIFOLIA 1-like [Pyrus x bretschneideri]	5.805	47.4093	-3.0298	0.000272297	0.0408322	DOWN
Contig_54320	366	-	65.1445	7.353	3.14724	2.54041e-05	0.00751327	UP
First_Contig6667	365	gi|694431542|ref|XP_009343183.1|:gi|694431542|ref|XP_009343183.1| PREDICTED: serine carboxypeptidase-like 18 isoform X3 [Pyrus x bretschneideri]	3.42733	68.544	-4.32187	4.3284e-05	0.0114726	DOWN
Contig_43133	365	-	298.528	36.7227	3.02312	2.43434e-05	0.00755434	UP
Contig_57959	364	-	7.20633	0	Inf	0.000312509	0.0449307	UP
Contig_39450	364	gi|694320715|ref|XP_009351536.1|:gi|694320715|ref|XP_009351536.1| PREDICTED: protein TIFY 6A-like isoform X1 [Pyrus x bretschneideri]	16.233	84.553	-2.38093	0.000171023	0.029656	DOWN
Contig_113064	363	-	17.03	0	Inf	0.000326037	0.0460829	UP
Contig_175928	363	-	8.332	0	Inf	0.000202521	0.0336295	UP
Contig_67473	363	gi|658045986|ref|XP_008358680.1|:gi|658045986|ref|XP_008358680.1| PREDICTED: uncharacterized protein LOC103422396 [Malus domestica]	16.3783	0.249333	6.03757	0.000115223	0.0227132	UP
Contig_101861	363	-	54.8253	0.765333	6.16261	1.51808e-05	0.00544537	UP
Contig_53580	363	gi|694438437|ref|XP_009346192.1|:gi|694438437|ref|XP_009346192.1| PREDICTED: myosin-11-like [Pyrus x bretschneideri]	93.034	14.9203	2.64048	1.00428e-05	0.00397183	UP
Contig_32498	362	gi|658034349|ref|XP_008352695.1|:gi|658034349|ref|XP_008352695.1| PREDICTED: LOW QUALITY PROTEIN: MYST-like histone acetyltransferase 2 [Malus domestica]	323.859	71.7017	2.17529	1.41973e-05	0.00519954	UP
Contig_7339	362	gi|694387256|ref|XP_009369389.1|:gi|694387256|ref|XP_009369389.1| PREDICTED: coatomer subunit beta'-1-like [Pyrus x bretschneideri]	0	14.5257	#NAME?	9.14335e-07	0.000651313	DOWN
Contig_24250	361	gi|694310872|ref|XP_009355132.1|:gi|694310872|ref|XP_009355132.1| PREDICTED: probable LRR receptor-like serine/threonine-protein kinase At1g06840 isoform X1 [Pyrus x bretschneideri]	321.991	43.56	2.88595	3.38768e-05	0.00932467	UP
Contig_37379	358	gi|694402128|ref|XP_009376078.1|:gi|694402128|ref|XP_009376078.1| PREDICTED: uncharacterized protein LOC103964820 isoform X2 [Pyrus x bretschneideri]	7.92	53.0967	-2.74505	0.000122035	0.0234658	DOWN
Contig_45105	358	-	24.399	0	Inf	4.71666e-05	0.0122176	UP
Contig_170946	358	-	30.871	0	Inf	2.45152e-05	0.00755869	UP
Contig_46643	358	gi|694310586|ref|XP_009353897.1|:gi|694310586|ref|XP_009353897.1| PREDICTED: asparagine synthetase [glutamine-hydrolyzing]-like [Pyrus x bretschneideri]	13.4143	0	Inf	9.52491e-06	0.00381517	UP
First_Contig4962	357	gi|657970152|ref|XP_008376813.1|:gi|657970152|ref|XP_008376813.1| PREDICTED: ribosome-binding factor PSRP1, chloroplastic [Malus domestica]	207.391	8.332	4.63755	0.000196797	0.0329409	UP
Contig_21603	357	gi|658064349|ref|XP_008368116.1|:gi|658064349|ref|XP_008368116.1| PREDICTED: probable inactive poly [ADP-ribose] polymerase SRO3 [Malus domestica]	455.868	106.477	2.09808	6.05827e-05	0.0145045	UP
Contig_4009	356	gi|657978470|ref|XP_008381175.1|:gi|657978470|ref|XP_008381175.1| PREDICTED: unknown protein DS12 from 2D-PAGE of leaf, chloroplastic [Malus domestica]	32.465	138.521	-2.09315	0.000317475	0.0454079	DOWN
Contig_91569	354	-	28.608	1.7625	4.02072	0.00025663	0.0405943	UP
Contig_16800	354	-	8.92933	0	Inf	7.12271e-05	0.0161479	UP
First_Contig12954	354	-	0	12.7373	#NAME?	8.03939e-06	0.00341663	DOWN
Contig_178419	352	-	8.94633	0	Inf	7.41748e-05	0.0166954	UP
Contig_106676	352	-	57.1477	0	Inf	6.80011e-09	1.70507e-05	UP
First_Contig5939	352	-	251.264	23.6393	3.40994	1.47356e-09	6.59433e-06	UP
First_Contig12975	351	-	9.112	0	Inf	6.19836e-05	0.0146385	UP
First_Contig9884	349	-	9.692	0	Inf	5.215e-05	0.0130501	UP
Contig_160523	348	-	15.7215	0	Inf	0.000205528	0.0347342	UP
First_Contig17991	347	-	132.067	19.678	2.74662	0.000336334	0.0468518	UP
Contig_32040	346	-	24.594	0.709333	5.1157	0.000134306	0.0250194	UP
Contig_154438	346	-	5580.98	743.212	2.90867	6.45762e-05	0.0151498	UP
Contig_1434	344	gi|658004919|ref|XP_008337596.1|:gi|658004919|ref|XP_008337596.1| PREDICTED: NADP-dependent malic enzyme [Malus domestica]	28.762	123.792	-2.10568	0.000238889	0.0375781	DOWN
Contig_61132	344	gi|658039302|ref|XP_008355222.1|:gi|658039302|ref|XP_008355222.1| PREDICTED: RAB6-interacting golgin-like [Malus domestica]	0.4035	19.5385	-5.59761	0.000162475	0.0297653	DOWN
Contig_21408	343	-	1.009	29.9877	-4.89337	0.000289131	0.0422971	DOWN
Contig_58131	343	-	0	14.3715	#NAME?	8.39587e-05	0.0185246	DOWN
Contig_7871	343	gi|694369958|ref|XP_009362873.1|:gi|694369958|ref|XP_009362873.1| PREDICTED: glyceraldehyde-3-phosphate dehydrogenase B, chloroplastic-like isoform X3 [Pyrus x bretschneideri]	47.25	5.05233	3.22529	4.97494e-05	0.0126514	UP
Contig_33555	343	gi|694310872|ref|XP_009355132.1|:gi|694310872|ref|XP_009355132.1| PREDICTED: probable LRR receptor-like serine/threonine-protein kinase At1g06840 isoform X1 [Pyrus x bretschneideri]	281.964	29.623	3.25072	1.58702e-05	0.00525239	UP
Contig_129765	342	gi|694320565|ref|XP_009351467.1|:gi|694320565|ref|XP_009351467.1| PREDICTED: protein DA1-related 2-like [Pyrus x bretschneideri]	0	11.8765	#NAME?	0.000286106	0.0433189	DOWN
Contig_94821	342	gi|694309760|ref|XP_009337122.1|:gi|694309760|ref|XP_009337122.1| PREDICTED: tetraspanin-19-like [Pyrus x bretschneideri]	1.196	25.9903	-4.44169	0.000175664	0.0302538	DOWN
Contig_11485	341	gi|657979509|ref|XP_008381718.1|:gi|657979509|ref|XP_008381718.1| PREDICTED: LOW QUALITY PROTEIN: glutamate--tRNA ligase, chloroplastic/mitochondrial-like [Malus domestica]	0	12.414	#NAME?	8.56987e-06	0.00356351	DOWN
Contig_102620	340	gi|657952233|ref|XP_008356590.1|:gi|657952233|ref|XP_008356590.1| PREDICTED: uncharacterized protein LOC103420305 [Malus domestica]	123.651	26.2203	2.23751	3.4152e-05	0.00951482	UP
Contig_179551	340	gi|657978572|ref|XP_008381227.1|:gi|657978572|ref|XP_008381227.1| PREDICTED: uncharacterized protein LOC103444092 [Malus domestica]	52.9993	0	Inf	1.79958e-05	0.00611422	UP
Contig_24347	340	gi|694425324|ref|XP_009340402.1|:gi|694425324|ref|XP_009340402.1| PREDICTED: cytochrome P450 71AV8-like [Pyrus x bretschneideri]	144.514	13.394	3.43155	1.69085e-08	3.41908e-05	UP
Contig_123603	339	-	14.277	0	Inf	8.81978e-05	0.0192996	UP
Contig_62003	339	-	10.16	0	Inf	6.01962e-05	0.0144853	UP
Contig_98788	339	-	44.6273	0	Inf	8.95631e-06	0.00364886	UP
Contig_88601	339	-	329.539	16.813	4.2928	4.05777e-08	6.78302e-05	UP
Contig_74758	338	gi|658006968|ref|XP_008338660.1|:gi|658006968|ref|XP_008338660.1| PREDICTED: LOW QUALITY PROTEIN: NAC domain-containing protein 2 [Malus domestica]	26.655	3.319	3.00559	0.000536501	0.0630972	UP
Contig_56264	338	-	18.671	0	Inf	9.74542e-06	0.00356484	UP
Contig_16118	337	gi|657976072|ref|XP_008379910.1|:gi|657976072|ref|XP_008379910.1| PREDICTED: uncharacterized protein LOC103442901 [Malus domestica]	1.051	21.015	-4.32158	0.000358643	0.0486618	DOWN
Contig_113313	336	gi|255573121|ref|XP_002527490.1|:gi|255573121|ref|XP_002527490.1| conserved hypothetical protein [Ricinus communis]	38.774	2.53933	3.93257	2.01707e-05	0.00663732	UP
Contig_19330	335	gi|694351428|ref|XP_009357531.1|:gi|694351428|ref|XP_009357531.1| PREDICTED: mitochondrial pyruvate carrier 2-like [Pyrus x bretschneideri]	0	13.609	#NAME?	0.000120226	0.0237099	DOWN
Contig_121065	335	gi|694388228|ref|XP_009369829.1|:gi|694388228|ref|XP_009369829.1| PREDICTED: ribosome biogenesis protein bms1-like [Pyrus x bretschneideri]	12.9593	0	Inf	4.97338e-05	0.0126514	UP
Contig_55400	334	-	136.943	22.4705	2.60747	0.000324485	0.0477596	UP
Contig_181932	334	gi|694330736|ref|XP_009356062.1|:gi|694330736|ref|XP_009356062.1| PREDICTED: protein MOTHER of FT and TF 1-like [Pyrus x bretschneideri]	9.89	0	Inf	0.000210219	0.0344065	UP
Contig_127302	334	-	14.818	0	Inf	4.86588e-05	0.0123507	UP
First_Contig20733	333	gi|694387634|ref|XP_009369561.1|:gi|694387634|ref|XP_009369561.1| PREDICTED: uncharacterized protein LOC103958963 [Pyrus x bretschneideri]	25.2213	0	Inf	1.77123e-07	0.00019142	UP
Contig_70609	332	gi|225458354|ref|XP_002283278.1|:gi|225458354|ref|XP_002283278.1| PREDICTED: UPF0326 protein At4g17486 [Vitis vinifera]	0	8.62433	#NAME?	0.000326629	0.0461147	DOWN
Contig_107156	332	-	0	8.94733	#NAME?	0.00029701	0.0432478	DOWN
Contig_42367	332	-	428.335	41.8683	3.35481	2.96744e-08	5.39175e-05	UP
Contig_54350	331	-	137.02	12.3503	3.47176	9.3932e-05	0.019562	UP
Contig_23177	331	gi|658034310|ref|XP_008352675.1|:gi|658034310|ref|XP_008352675.1| PREDICTED: nitrate reductase [NADH]-like [Malus domestica]	29.5253	274.95	-3.21914	7.17241e-08	9.99125e-05	DOWN
Contig_125652	330	gi|657955696|ref|XP_008369318.1|:gi|657955696|ref|XP_008369318.1| PREDICTED: pentatricopeptide repeat-containing protein At3g16610-like [Malus domestica]	12.171	0	Inf	0.000213186	0.0358648	UP
Contig_79308	330	-	57.4955	5.5685	3.36809	0.000118568	0.0237099	UP
Contig_90212	329	-	0	8.364	#NAME?	0.000257085	0.0393061	DOWN
Contig_11286	329	gi|657978643|ref|XP_008381266.1|:gi|657978643|ref|XP_008381266.1| PREDICTED: mannose-6-phosphate isomerase 1-like isoform X1 [Malus domestica]	23.391	128.281	-2.45529	5.10242e-05	0.0128711	DOWN
First_Contig8329	328	gi|657984610|ref|XP_008384400.1|:gi|657984610|ref|XP_008384400.1| PREDICTED: F-box/kelch-repeat protein At2g44130-like [Malus domestica]	49.5247	2.57667	4.26457	0.000173039	0.0299228	UP
Contig_108065	328	-	267.777	27.6297	3.27674	4.71644e-07	0.000397162	UP
Contig_19762	328	-	49.8685	0	Inf	3.89225e-08	5.16149e-05	UP
First_Contig11332	326	-	24.477	150.473	-2.62001	0.000369185	0.0495558	DOWN
Contig_14038	326	gi|694427499|ref|XP_009341377.1|:gi|694427499|ref|XP_009341377.1| PREDICTED: 50S ribosomal protein L21, chloroplastic-like [Pyrus x bretschneideri]	24.047	121.197	-2.33343	9.96031e-05	0.0203795	DOWN
Contig_27003	326	-	13.973	0	Inf	4.84507e-06	0.0024072	UP
Contig_82074	325	gi|590634855|ref|XP_007028485.1|:gi|590634855|ref|XP_007028485.1| Uncharacterized protein TCM_024324 [Theobroma cacao]	17.144	0.385667	5.47421	0.000363178	0.0492238	UP
Contig_100019	325	-	13.686	0	Inf	0.00013869	0.0262736	UP
Contig_111133	325	gi|657952876|ref|XP_008359745.1|:gi|657952876|ref|XP_008359745.1| PREDICTED: double-stranded RNA-binding protein 2-like [Malus domestica]	0	17.3305	#NAME?	1.92252e-05	0.0060222	DOWN
Contig_36718	325	-	260.352	25.247	3.36628	4.54991e-06	0.00200778	UP
Contig_6438	324	gi|595999893|ref|XP_007218029.1|:gi|595999893|ref|XP_007218029.1| hypothetical protein PRUPE_ppa005977mg [Prunus persica]	8.73533	0	Inf	0.000291453	0.0425376	UP
Contig_2399	324	-	80.6495	504.289	-2.64451	0.000121281	0.0237676	DOWN
First_Contig17425	324	-	0	21.6295	#NAME?	2.6694e-06	0.00133713	DOWN
First_Contig18708	323	-	0	19.7945	#NAME?	4.84896e-05	0.0123507	DOWN
Contig_36719	323	-	165.432	15.3673	3.4283	4.30407e-05	0.0114323	UP
Contig_94168	322	gi|694331158|ref|XP_009356260.1|:gi|694331158|ref|XP_009356260.1| PREDICTED: probable RNA-dependent RNA polymerase 1 [Pyrus x bretschneideri]	14.9205	0	Inf	7.41375e-05	0.016825	UP
Contig_178214	322	-	18.197	0	Inf	1.12601e-06	0.000775653	UP
Contig_183359	321	-	13.4885	0	Inf	0.000139589	0.0263627	UP
Contig_66858	321	-	0	18.3645	#NAME?	5.45442e-05	0.01336	DOWN
Contig_32721	321	gi|694323138|ref|XP_009352652.1|:gi|694323138|ref|XP_009352652.1| PREDICTED: beta-galactosidase [Pyrus x bretschneideri]	66.5665	5.601	3.57104	1.5176e-05	0.00509851	UP
Contig_93560	321	-	89.6157	6.44933	3.79653	3.3165e-06	0.0017544	UP
First_Contig23318	320	-	28.4303	0.769667	5.20705	0.00026614	0.0402974	UP
Contig_146422	320	-	13.9685	0	Inf	0.00011187	0.0227841	UP
Contig_7298	320	gi|658051235|ref|XP_008361344.1|:gi|658051235|ref|XP_008361344.1| PREDICTED: ferredoxin--NADP reductase, leaf isozyme, chloroplastic-like [Malus domestica]	218.609	925.822	-2.08238	7.00449e-05	0.0160492	DOWN
Second_Contig1259	319	gi|657975657|ref|XP_008379682.1|:gi|657975657|ref|XP_008379682.1| PREDICTED: LOW QUALITY PROTEIN: brefeldin A-inhibited guanine nucleotide-exchange protein 5-like [Malus domestica]	0	11.112	#NAME?	5.04847e-05	0.0127607	DOWN
Contig_22762	319	-	0	13.8433	#NAME?	1.94545e-05	0.00646969	DOWN
Contig_9938	319	-	380.582	23.0085	4.04797	1.86214e-06	0.00104352	UP
Contig_76484	319	gi|657963136|ref|XP_008373168.1|:gi|657963136|ref|XP_008373168.1| PREDICTED: uncharacterized protein LOC103436514 [Malus domestica]	15.0393	0	Inf	1.59209e-06	0.00101837	UP
Contig_5711	319	-	25.6205	0	Inf	8.59486e-07	0.000555678	UP
Contig_171901	318	-	20.364	0	Inf	0.000161529	0.0286436	UP
Second_Contig895	318	gi|694311202|ref|XP_009356666.1|:gi|694311202|ref|XP_009356666.1| PREDICTED: protein NRT1/ PTR FAMILY 3.1-like [Pyrus x bretschneideri]	23.005	138.364	-2.58845	2.34123e-05	0.00731977	DOWN
Contig_73917	318	-	12.565	0	Inf	9.65864e-06	0.00385641	UP
First_Contig21470	318	gi|657979959|ref|XP_008381954.1|:gi|657979959|ref|XP_008381954.1| PREDICTED: uncharacterized protein LOC103444793 [Malus domestica]	33.0813	0	Inf	4.20518e-08	6.93694e-05	UP
First_Contig12723	317	gi|657959433|ref|XP_008371264.1|:gi|657959433|ref|XP_008371264.1| PREDICTED: transmembrane protein 189-like [Malus domestica]	1.57	43.1487	-4.78048	0.000310728	0.0448129	DOWN
Contig_139688	317	-	19.4305	0	Inf	1.99221e-05	0.00622297	UP
First_Contig12311	317	-	7.1225	80.2935	-3.49483	8.98972e-06	0.00335546	DOWN
Contig_65461	317	gi|658002224|ref|XP_008393592.1|:gi|658002224|ref|XP_008393592.1| PREDICTED: cytochrome P450 CYP72A219-like [Malus domestica]	0	20.17	#NAME?	6.67802e-06	0.00272018	DOWN
First_Contig20312	316	-	0	12.7565	#NAME?	0.000331605	0.0483188	DOWN
Second_Contig854	316	gi|657985623|ref|XP_008384901.1|:gi|657985623|ref|XP_008384901.1| PREDICTED: universal stress protein A-like protein [Malus domestica]	17.3233	288.795	-4.05926	1.54687e-06	0.000994525	DOWN
Contig_139848	315	-	15.777	0	Inf	0.000341815	0.047092	UP
Contig_35778	315	-	586.266	132.835	2.14191	0.000172265	0.0308031	UP
Contig_59165	315	gi|694427014|ref|XP_009341162.1|:gi|694427014|ref|XP_009341162.1| PREDICTED: uncharacterized protein LOC103933219 isoform X5 [Pyrus x bretschneideri]	0	13.2057	#NAME?	1.28744e-05	0.00484706	DOWN
Contig_130846	314	-	8.35467	0	Inf	0.000274684	0.0409147	UP
First_Contig17706	314	gi|658043045|ref|XP_008357152.1|:gi|658043045|ref|XP_008357152.1| PREDICTED: receptor protein kinase CLAVATA1-like [Malus domestica]	0	9.41633	#NAME?	0.000218888	0.0353959	DOWN
First_Contig17122	314	-	104.429	5.73167	4.18743	8.54114e-05	0.0185905	UP
Second_Contig1924	313	gi|694321522|ref|XP_009351921.1|:gi|694321522|ref|XP_009351921.1| PREDICTED: two-component response regulator-like APRR5 isoform X2 [Pyrus x bretschneideri]	86.7233	16.7217	2.3747	0.000247035	0.0383775	UP
First_Contig1922	313	gi|658027035|ref|XP_008348947.1|:gi|658027035|ref|XP_008348947.1| PREDICTED: LOW QUALITY PROTEIN: calcium-dependent protein kinase 26-like [Malus domestica]	15.153	92.47	-2.60938	0.000178809	0.0314847	DOWN
Contig_56091	313	gi|658043115|ref|XP_008357188.1|:gi|658043115|ref|XP_008357188.1| PREDICTED: NAC domain-containing protein 12-like isoform X3 [Malus domestica]	0	12.8	#NAME?	2.01134e-05	0.0066359	DOWN
Contig_16981	313	gi|694406658|ref|XP_009378123.1|:gi|694406658|ref|XP_009378123.1| PREDICTED: Golgi to ER traffic protein 4 homolog [Pyrus x bretschneideri]	0	13.1977	#NAME?	1.95171e-05	0.00646969	DOWN
Contig_113130	313	-	28.7725	0	Inf	1.2474e-07	0.000130861	UP
Contig_70107	312	gi|694311846|ref|XP_009359755.1|:gi|694311846|ref|XP_009359755.1| PREDICTED: protein ROOT INITIATION DEFECTIVE 3 isoform X1 [Pyrus x bretschneideri]	0	9.02167	#NAME?	0.000282183	0.0416696	DOWN
Contig_147803	312	-	14.1115	0	Inf	0.000253759	0.0403698	UP
Contig_127617	312	-	32.6855	0	Inf	3.202e-08	4.62426e-05	UP
Contig_168395	310	gi|657958689|ref|XP_008370874.1|:gi|657958689|ref|XP_008370874.1| PREDICTED: uncharacterized protein LOC103434314, partial [Malus domestica]	13.6195	0	Inf	0.000286523	0.0433189	UP
Contig_21697	310	-	0	23.1723	#NAME?	0.000175677	0.0302538	DOWN
Second_Contig1287	310	gi|657974955|ref|XP_008379317.1|:gi|657974955|ref|XP_008379317.1| PREDICTED: mitochondrial chaperone BCS1-like [Malus domestica]	14.933	104.507	-2.80702	0.000109204	0.0224358	DOWN
Contig_145120	310	gi|657997310|ref|XP_008391033.1|:gi|657997310|ref|XP_008391033.1| PREDICTED: probable calcium-binding protein CML50, partial [Malus domestica]	0	11.55	#NAME?	6.04147e-05	0.0145045	DOWN
First_Contig16942	310	gi|657962028|ref|XP_008372614.1|:gi|657962028|ref|XP_008372614.1| PREDICTED: uncharacterized protein LOC103435964 [Malus domestica]	107.618	3.43333	4.97016	3.3392e-05	0.00936551	UP
First_Contig12652	310	-	0	30.519	#NAME?	1.42611e-09	6.59433e-06	DOWN
Contig_51307	309	-	12.568	0	Inf	0.000344412	0.0492913	UP
Contig_47401	309	gi|658023558|ref|XP_008347182.1|:gi|658023558|ref|XP_008347182.1| PREDICTED: MYST-like histone acetyltransferase 2 [Malus domestica]	228.919	49.1545	2.21944	0.000186357	0.0323872	UP
Second_Contig1545	309	gi|658013960|ref|XP_008342291.1|:gi|658013960|ref|XP_008342291.1| PREDICTED: heat shock 70 kDa protein 17-like [Malus domestica]	0	21.852	#NAME?	1.03905e-07	0.000131583	DOWN
First_Contig20408	308	-	0	8.762	#NAME?	0.000265171	0.0401992	DOWN
Contig_63029	308	-	0	9.19467	#NAME?	0.000246237	0.0383281	DOWN
Contig_56767	308	-	15.8855	0	Inf	5.07504e-05	0.0126475	UP
Contig_1521	308	gi|657989159|ref|XP_008386770.1|:gi|657989159|ref|XP_008386770.1| PREDICTED: WD repeat-containing protein 89 homolog, partial [Malus domestica]	0	36.996	#NAME?	1.06724e-08	1.97799e-05	DOWN
Contig_25358	307	gi|657992213|ref|XP_008388356.1|:gi|657992213|ref|XP_008388356.1| PREDICTED: uncharacterized protein LOC103450754 isoform X2 [Malus domestica]	64.413	257.373	-1.99844	0.000163489	0.0288281	DOWN
Contig_99470	307	gi|658008352|ref|XP_008339368.1|:gi|658008352|ref|XP_008339368.1| PREDICTED: TMV resistance protein N-like [Malus domestica]	0	12.1767	#NAME?	3.51802e-05	0.00971492	DOWN
Contig_147895	307	-	12.8873	0	Inf	3.12881e-05	0.0089512	UP
Contig_46519	306	-	82.2337	18.8413	2.12583	0.000366056	0.0493942	UP
Contig_47956	306	gi|694366426|ref|XP_009361872.1|:gi|694366426|ref|XP_009361872.1| PREDICTED: G-type lectin S-receptor-like serine/threonine-protein kinase CES101 [Pyrus x bretschneideri]	363.247	47.8425	2.92458	0.000337157	0.048882	UP
Contig_80980	306	-	20.6275	0	Inf	4.40818e-05	0.01148	UP
Contig_10087	306	gi|658051203|ref|XP_008361330.1|:gi|658051203|ref|XP_008361330.1| PREDICTED: high mobility group B protein 3-like [Malus domestica]	105.596	872.149	-3.04601	5.33167e-08	8.25231e-05	DOWN
Contig_405	306	gi|694394545|ref|XP_009372662.1|:gi|694394545|ref|XP_009372662.1| PREDICTED: bZIP transcription factor 60 [Pyrus x bretschneideri]	27.5697	406.609	-3.88249	1.49345e-08	3.0737e-05	DOWN
Contig_77465	305	gi|658047992|ref|XP_008359685.1|:gi|658047992|ref|XP_008359685.1| PREDICTED: uncharacterized protein LOC103423393 [Malus domestica]	0	9.81233	#NAME?	0.000345527	0.0473951	DOWN
Contig_184812	305	-	10.228	0	Inf	0.000331111	0.0464337	UP
First_Contig20332	305	gi|658001230|ref|XP_008393081.1|:gi|658001230|ref|XP_008393081.1| PREDICTED: uncharacterized protein LOC103455264 [Malus domestica]	0	9.985	#NAME?	0.000272603	0.0408322	DOWN
Contig_180909	305	-	9.909	0	Inf	8.85559e-05	0.0189137	UP
Contig_26212	305	gi|658063373|ref|XP_008367606.1|:gi|658063373|ref|XP_008367606.1| PREDICTED: TPR repeat-containing thioredoxin TDX-like isoform X2 [Malus domestica]	11.646	119.41	-3.35801	1.66426e-05	0.00581198	DOWN
Contig_150644	305	-	18.1155	0	Inf	1.71244e-05	0.00553566	UP
First_Contig4056	304	gi|657979547|ref|XP_008381740.1|:gi|657979547|ref|XP_008381740.1| PREDICTED: ubiquitin-conjugating enzyme E2 variant 1A-like [Malus domestica]	13.8565	104.51	-2.91501	0.000265682	0.0414366	DOWN
Contig_80289	304	-	0	11.4333	#NAME?	5.52429e-05	0.0136068	DOWN
Contig_60816	304	gi|645224453|ref|XP_008219116.1|:gi|645224453|ref|XP_008219116.1| PREDICTED: protein SQS1-like [Prunus mume]	0.143	22.2685	-7.28285	2.07999e-05	0.00647895	DOWN
Contig_56041	304	gi|694368439|ref|XP_009362438.1|:gi|694368439|ref|XP_009362438.1| PREDICTED: uncharacterized protein LOC103952558 [Pyrus x bretschneideri]	0	23.4357	#NAME?	1.29017e-07	0.000149768	DOWN
Contig_135702	303	gi|694320754|ref|XP_009351554.1|:gi|694320754|ref|XP_009351554.1| PREDICTED: adagio protein 3 [Pyrus x bretschneideri]	102.718	9.39167	3.45116	0.000370097	0.049572	UP
Contig_84247	303	-	0	9.68167	#NAME?	0.000194429	0.0326752	DOWN
First_Contig15145	303	gi|694318879|ref|XP_009344662.1|:gi|694318879|ref|XP_009344662.1| PREDICTED: anthranilate synthase alpha subunit 1, chloroplastic [Pyrus x bretschneideri]	40.33	0.934333	5.43177	0.000157741	0.0282517	UP
Contig_123371	303	-	0.259667	20.6587	-6.31394	7.55647e-05	0.0169172	DOWN
Contig_32745	303	-	7.083	68.7375	-3.27866	4.90537e-05	0.0123974	DOWN
Contig_3537	303	gi|694412508|ref|XP_009334567.1|:gi|694412508|ref|XP_009334567.1| PREDICTED: uncharacterized protein LOC103927376 [Pyrus x bretschneideri]	0.926	38.705	-5.38536	1.15527e-05	0.00448412	DOWN
Contig_46121	302	gi|645238635|ref|XP_008225769.1|:gi|645238635|ref|XP_008225769.1| PREDICTED: LOW QUALITY PROTEIN: uncharacterized protein LOC103325393 [Prunus mume]	1.252	43.765	-5.12747	0.00019787	0.0338753	DOWN
Contig_20469	302	gi|657998665|ref|XP_008391742.1|:gi|657998665|ref|XP_008391742.1| PREDICTED: histone deacetylase HDT1-like [Malus domestica]	19.977	144.662	-2.85627	0.000183094	0.0319885	DOWN
Contig_150235	302	-	99.7463	0	Inf	0.000163094	0.0288281	UP
First_Contig6429	302	gi|694416758|ref|XP_009336495.1|:gi|694416758|ref|XP_009336495.1| PREDICTED: UDP-galactose transporter 2 [Pyrus x bretschneideri]	0.148	17.6515	-6.89805	0.00013405	0.0256128	DOWN
First_Contig22857	302	-	0	11.3443	#NAME?	4.9929e-05	0.0126713	DOWN
First_Contig15399	302	gi|658005437|ref|XP_008337864.1|:gi|658005437|ref|XP_008337864.1| PREDICTED: uncharacterized protein LOC103400943 isoform X3 [Malus domestica]	0.7275	44.92	-5.94827	2.45566e-06	0.00125263	DOWN
Contig_62521	301	-	17.239	0	Inf	0.000168334	0.0304375	UP
Contig_113767	300	-	24.5657	0	Inf	5.75448e-05	0.0139815	UP
First_Contig4937	299	gi|694331889|ref|XP_009356607.1|:gi|694331889|ref|XP_009356607.1| PREDICTED: 3-hydroxyisobutyryl-CoA hydrolase-like protein 5 [Pyrus x bretschneideri]	2.285	88.7985	-5.28027	1.15902e-05	0.00410292	DOWN
Contig_140943	297	-	15.565	0.185333	6.39204	0.000300232	0.0435653	UP
Contig_50511	297	-	86.087	4.7715	4.17328	0.000190721	0.0329837	UP
First_Contig13107	297	-	27.316	0	Inf	0.000186398	0.0323872	UP
Contig_34356	296	gi|658021128|ref|XP_008345949.1|:gi|658021128|ref|XP_008345949.1| PREDICTED: probable methyltransferase PMT26 [Malus domestica]	96.711	7.64633	3.66084	0.000160161	0.0284816	UP
Contig_6565	296	gi|694425324|ref|XP_009340402.1|:gi|694425324|ref|XP_009340402.1| PREDICTED: cytochrome P450 71AV8-like [Pyrus x bretschneideri]	1090.84	31.528	5.11266	2.29386e-06	0.00135664	UP
First_Contig10017	295	gi|658009100|ref|XP_008339749.1|:gi|658009100|ref|XP_008339749.1| PREDICTED: phosphatidylinositol 4-kinase gamma 7-like [Malus domestica]	66.382	2.0835	4.99371	0.000268444	0.0417481	UP
Contig_34624	295	gi|658046888|ref|XP_008359108.1|:gi|658046888|ref|XP_008359108.1| PREDICTED: uncharacterized protein LOC103422832 [Malus domestica]	82.7287	6.61733	3.64407	0.000261088	0.0397727	UP
Contig_18431	286	-	48.504	2.71633	4.15837	1.62315e-06	0.00102986	UP
Contig_153960	227	gi|694430965|ref|XP_009342933.1|:gi|694430965|ref|XP_009342933.1| PREDICTED: uncharacterized protein LOC103934897 [Pyrus x bretschneideri]	166.961	14.3797	3.53741	7.59363e-07	0.000573507	UP
