# Supplementary material for: Physiological and transcriptomic analyses characterized high temperature stress response mechanisms in Sorbus pohuashanensis
Source: Sci Rep. 2021 May 12;11:10117. doi: 10.1038/s41598-021-89418-7 (PMC8115228; doi:10.1038/s41598-021-89418-7)
Supplement: Supplementary file 3 — Supplementary Information 3. [file 41598_2021_89418_MOESM3_ESM.xlsx]

## Sheet: Sheet1
Table S5. Unigene annotated by Non-Redundant Protein Sequence Database.
unigene_ID	unigene_length	protein_ID	protein_description	protein_length	E-value	score	alignment	identity	identity percent	unigene_start	unigene_end	protein_start	protein_end	unigene_frame	protein_frame
Contig_75262	792	gi|657965774|ref|XP_008374554.1|	gi|657965774|ref|XP_008374554.1| PREDICTED: expansin-A1-like [Malus domestica]	250	1e-103	793	190	157	81.58	1	555	61	250	1	0
Contig_35491	371	gi|658031122|ref|XP_008351018.1|	gi|658031122|ref|XP_008351018.1| PREDICTED: 30S ribosomal protein S20, chloroplastic-like [Malus domestica]	84	2e-21	217	48	46	91.67	145	2	1	48	-2	0
Contig_169584	434	gi|694452834|ref|XP_009351278.1|	gi|694452834|ref|XP_009351278.1| PREDICTED: lysosomal Pro-X carboxypeptidase-like [Pyrus x bretschneideri]	135	6e-11	149	26	26	100	356	433	91	116	2	0
Contig_191500	820	gi|545373354|ref|XP_005651050.1|	gi|545373354|ref|XP_005651050.1| eukaryotic translation initiation factor 3, subunit 6 [Coccomyxa subellipsoidea C-169]	422	3e-99	780	258	191	54.26	773	3	101	356	-3	0
Contig_184498	270	gi|658017622|ref|XP_008344165.1|	gi|658017622|ref|XP_008344165.1| PREDICTED: uncharacterized protein LOC103406975 [Malus domestica]	254	5e-42	365	89	78	82.02	269	3	101	189	-2	0
Contig_52421	481	gi|694441066|ref|XP_009347308.1|	gi|694441066|ref|XP_009347308.1| PREDICTED: probable WRKY transcription factor 40 isoform X2 [Pyrus x bretschneideri]	332	2e-15	189	40	38	87.5	362	481	203	242	2	0
Contig_17782	275	gi|568855319|ref|XP_006481254.1|	gi|568855319|ref|XP_006481254.1| PREDICTED: RING finger and transmembrane domain-containing protein 2-like isoform X2 [Citrus sinensis]	462	1e-54	464	91	90	94.51	273	1	320	410	-3	0
First_Contig8894	1131	gi|657965983|ref|XP_008374666.1|	gi|657965983|ref|XP_008374666.1| PREDICTED: isoaspartyl peptidase/L-asparaginase 1-like [Malus domestica]	326	0	1677	326	321	97.55	1130	153	1	326	-2	0
Contig_64141	619	gi|694324991|ref|XP_009353469.1|	gi|694324991|ref|XP_009353469.1| PREDICTED: probable glycosyltransferase At3g07620 [Pyrus x bretschneideri]	418	3e-99	686	124	124	100	618	247	177	300	-2	0
Contig_107636	303	gi|657974556|ref|XP_008379110.1|	gi|657974556|ref|XP_008379110.1| PREDICTED: mitochondrial import receptor subunit TOM20-like [Malus domestica]	209	3e-58	471	99	92	88.89	303	7	77	175	-1	0
First_Contig15064	412	gi|694394315|ref|XP_009372554.1|	gi|694394315|ref|XP_009372554.1| PREDICTED: putative pentatricopeptide repeat-containing protein At1g31840 [Pyrus x bretschneideri]	842	8e-75	625	137	126	85.4	1	411	74	210	1	0
Contig_179460	361	gi|694387273|ref|XP_009369397.1|	gi|694387273|ref|XP_009369397.1| PREDICTED: serine/threonine-protein kinase AtPK1/AtPK6-like [Pyrus x bretschneideri]	469	4e-14	178	41	35	78.05	361	239	429	469	-1	0
Second_Contig2417	753	gi|658005325|ref|XP_008337805.1|	gi|658005325|ref|XP_008337805.1| PREDICTED: phosphoinositide phosphatase SAC3 [Malus domestica]	883	4e-52	475	89	87	97.75	486	752	1	89	3	0
Contig_111381	631	gi|694326258|ref|XP_009354049.1|	gi|694326258|ref|XP_009354049.1| PREDICTED: uncharacterized protein LOC103945234 [Pyrus x bretschneideri]	391	6e-130	974	214	195	87.85	2	631	49	262	2	0
First_Contig24117	998	gi|694314900|ref|XP_009373264.1|	gi|694314900|ref|XP_009373264.1| PREDICTED: (-)-isopiperitenol/(-)-carveol dehydrogenase, mitochondrial-like [Pyrus x bretschneideri]	262	4e-145	1075	209	204	97.13	838	212	54	262	-2	0
Contig_77765	517	gi|694375398|ref|XP_009364394.1|	gi|694375398|ref|XP_009364394.1| PREDICTED: probable receptor-like protein kinase At5g47070 [Pyrus x bretschneideri]	443	2e-46	415	96	93	95.83	517	230	348	443	-1	0
Contig_5770	711	gi|658059342|ref|XP_008365484.1|	gi|658059342|ref|XP_008365484.1| PREDICTED: uncharacterized protein LOC103429116 [Malus domestica]	1636	6e-53	486	116	99	81.03	379	711	1068	1182	1	0
Contig_41041	257	gi|657956846|ref|XP_008369907.1|	gi|657956846|ref|XP_008369907.1| PREDICTED: probable serine/threonine-protein kinase NAK [Malus domestica]	441	4e-16	189	37	36	97.3	114	4	1	37	-3	0
Contig_17804	594	gi|657960560|ref|XP_008371856.1|	gi|657960560|ref|XP_008371856.1| PREDICTED: LOW QUALITY PROTEIN: probable LRR receptor-like serine/threonine-protein kinase At1g56140, partial [Malus domestica]	591	9e-81	661	141	133	91.49	594	172	451	591	-1	0
First_Contig14511	606	gi|694355507|ref|XP_009358752.1|	gi|694355507|ref|XP_009358752.1| PREDICTED: tropinone reductase homolog isoform X1 [Pyrus x bretschneideri]	260	9e-09	140	29	27	89.66	432	518	1	29	3	0
Contig_48250	2294	gi|657979503|ref|XP_008381716.1|	gi|657979503|ref|XP_008381716.1| PREDICTED: nuclear pore complex protein NUP160 homolog [Malus domestica]	1506	0	1333	297	271	84.18	1302	418	879	1175	-3	0
Contig_72588	372	gi|567921584|ref|XP_006452798.1|	gi|567921584|ref|XP_006452798.1| hypothetical protein CICLE_v10009634mg [Citrus clementina]	157	7e-08	125	27	24	85.19	371	291	131	157	-2	0
Contig_59973	1018	gi|694322066|ref|XP_009352175.1|	gi|694322066|ref|XP_009352175.1| PREDICTED: receptor-like cytosolic serine/threonine-protein kinase RBK2 [Pyrus x bretschneideri]	513	0	1814	338	338	98.82	1016	3	149	486	-3	0
Contig_87538	266	gi|694381100|ref|XP_009366647.1|	gi|694381100|ref|XP_009366647.1| PREDICTED: uridine nucleosidase 1-like isoform X2 [Pyrus x bretschneideri]	342	8e-10	142	30	28	93.33	176	265	1	30	2	0
Contig_26206	2084	gi|658041841|ref|XP_008356535.1|	gi|658041841|ref|XP_008356535.1| PREDICTED: uncharacterized protein LOC103420252 [Malus domestica]	1312	1e-159	940	262	206	68.32	276	1061	907	1166	3	0
First_Contig3840	2465	gi|657975156|ref|XP_008379420.1|	gi|657975156|ref|XP_008379420.1| PREDICTED: uncharacterized protein LOC103442414 isoform X2 [Malus domestica]	1528	0	1818	366	352	94.26	1098	1	376	741	-3	0
Contig_51670	236	gi|657964028|ref|XP_008373636.1|	gi|657964028|ref|XP_008373636.1| PREDICTED: putative methyltransferase NSUN5 [Malus domestica]	505	5e-46	404	78	78	100	235	2	301	378	-2	0
Contig_37280	293	gi|694425723|ref|XP_009340570.1|	gi|694425723|ref|XP_009340570.1| PREDICTED: cell number regulator 6-like [Pyrus x bretschneideri]	239	1e-17	196	39	39	92.31	263	147	1	39	-1	0
Second_Contig64	2429	gi|694407101|ref|XP_009378313.1|	gi|694407101|ref|XP_009378313.1| PREDICTED: protein NSP-INTERACTING KINASE 1-like [Pyrus x bretschneideri]	636	0	2305	436	434	98.39	946	2253	201	636	1	0
Contig_93141	510	gi|694404853|ref|XP_009377290.1|	gi|694404853|ref|XP_009377290.1| PREDICTED: WD repeat-containing protein 25 [Pyrus x bretschneideri]	437	1e-65	472	89	87	97.75	395	129	1	89	-2	0
Contig_1494	1447	gi|657956779|ref|XP_008369876.1|	gi|657956779|ref|XP_008369876.1| PREDICTED: probable mediator of RNA polymerase II transcription subunit 37e [Malus domestica]	648	9e-125	785	154	153	98.05	462	1	490	643	-2	0
Contig_122616	294	gi|658029572|ref|XP_008350242.1|	gi|658029572|ref|XP_008350242.1| PREDICTED: protein FAR1-RELATED SEQUENCE 5-like [Malus domestica]	358	1e-51	438	97	91	91.75	293	3	189	285	-2	0
Contig_54157	265	gi|657950525|ref|XP_008348293.1|	gi|657950525|ref|XP_008348293.1| PREDICTED: F-box protein At3g54460 isoform X1 [Malus domestica]	1333	4e-52	461	88	88	96.59	264	1	825	912	-2	0
Contig_43014	1042	gi|658042045|ref|XP_008356643.1|	gi|658042045|ref|XP_008356643.1| PREDICTED: anthocyanidin 5,3-O-glucosyltransferase-like [Malus domestica]	481	0	1380	272	268	97.79	817	2	33	304	-1	0
Contig_17279	786	gi|657984330|ref|XP_008384253.1|	gi|657984330|ref|XP_008384253.1| PREDICTED: LRR receptor-like serine/threonine-protein kinase EFR [Malus domestica]	976	2e-57	516	104	101	95.19	313	2	64	167	-3	0
Contig_140477	338	gi|694401726|ref|XP_009375895.1|	gi|694401726|ref|XP_009375895.1| PREDICTED: patatin-like protein 2 [Pyrus x bretschneideri]	413	4e-66	541	112	107	93.75	337	2	229	340	-2	0
Contig_119862	316	gi|694332570|ref|XP_009356915.1|	gi|694332570|ref|XP_009356915.1| PREDICTED: 4-coumarate--CoA ligase-like 7 [Pyrus x bretschneideri]	545	9e-18	205	42	40	90.48	126	1	452	493	-2	0
Contig_5652	392	gi|657986566|ref|XP_008385415.1|	gi|657986566|ref|XP_008385415.1| PREDICTED: probable disease resistance protein At4g27220 [Malus domestica]	633	4e-67	562	124	113	83.87	373	2	342	465	-2	0
First_Contig25206	1267	gi|658048741|ref|XP_008360056.1|	gi|658048741|ref|XP_008360056.1| PREDICTED: aluminum-activated malate transporter 4-like [Malus domestica]	521	3e-154	732	134	134	100	866	1267	192	325	2	0
Contig_58172	1699	gi|694318430|ref|XP_009342662.1|	gi|694318430|ref|XP_009342662.1| PREDICTED: L-type lectin-domain containing receptor kinase VIII.1-like [Pyrus x bretschneideri]	710	0	1522	386	377	96.63	1549	392	1	386	-1	0
Contig_37175	838	gi|694309060|ref|XP_009353195.1|	gi|694309060|ref|XP_009353195.1| PREDICTED: ER membrane protein complex subunit 3 [Pyrus x bretschneideri]	246	6e-157	1146	216	216	100	837	190	31	246	-2	0
First_Contig20494	1084	gi|470137582|ref|XP_004304542.1|	gi|470137582|ref|XP_004304542.1| PREDICTED: uncharacterized mitochondrial protein AtMg00810-like [Fragaria vesca subsp. vesca]	343	1e-37	365	149	99	53.69	131	547	179	321	2	0
Contig_89543	599	gi|694433094|ref|XP_009343861.1|	gi|694433094|ref|XP_009343861.1| PREDICTED: uncharacterized protein LOC103935781 [Pyrus x bretschneideri]	691	2e-134	1029	199	197	97.99	598	2	332	530	-2	0
Contig_46135	951	gi|657997822|ref|XP_008391301.1|	gi|657997822|ref|XP_008391301.1| PREDICTED: uncharacterized protein LOC103453543 isoform X1 [Malus domestica]	131	3e-10	151	86	51	48.84	674	928	26	111	2	0
Contig_56862	529	gi|658009503|ref|XP_008339965.1|	gi|658009503|ref|XP_008339965.1| PREDICTED: uncharacterized protein LOC103402955 [Malus domestica]	204	5e-110	821	160	157	95.62	527	48	45	204	-3	0
Contig_26195	1542	gi|694320934|ref|XP_009351639.1|	gi|694320934|ref|XP_009351639.1| PREDICTED: SWI/SNF-related matrix-associated actin-dependent regulator of chromatin subfamily A containing DEAD/H box 1B isoform X1 [Pyrus x bretschneideri]	746	1e-79	365	78	71	85.9	938	1171	619	696	2	0
Contig_23492	282	gi|694380294|ref|XP_009366288.1|	gi|694380294|ref|XP_009366288.1| PREDICTED: CBL-interacting serine/threonine-protein kinase 6-like [Pyrus x bretschneideri]	137	9e-18	193	41	40	92.68	123	1	1	41	-1	0
Second_Contig359	1889	gi|22331218|ref|NP_566666.2|	gi|22331218|ref|NP_566666.2| ubiquitin carboxyl-terminal hydrolase 14 [Arabidopsis thaliana]	797	0	1746	580	417	62.07	1888	266	213	784	-2	0
First_Contig16777	1185	gi|658035151|ref|XP_008353097.1|	gi|658035151|ref|XP_008353097.1| PREDICTED: LOW QUALITY PROTEIN: zinc-finger homeodomain protein 11-like, partial [Malus domestica]	317	0	1511	309	300	96.44	1183	257	9	317	-3	0
Second_Contig441	1121	gi|658010322|ref|XP_008340408.1|	gi|658010322|ref|XP_008340408.1| PREDICTED: katanin p80 WD40 repeat-containing subunit B1 homolog isoform X1 [Malus domestica]	803	2e-147	1145	245	241	95.1	1120	386	559	803	-2	0
Second_Contig2373	1454	gi|694361016|ref|XP_009360292.1|	gi|694361016|ref|XP_009360292.1| PREDICTED: calnexin homolog [Pyrus x bretschneideri]	543	0	1775	339	336	99.12	1452	436	113	451	-3	0
Contig_26335	1533	gi|658048850|ref|XP_008360111.1|	gi|658048850|ref|XP_008360111.1| PREDICTED: uncharacterized protein LOC103423805 isoform X1 [Malus domestica]	129	3e-08	140	57	37	57.89	170	3	3	59	-2	0
Contig_68674	652	gi|658043738|ref|XP_008357509.1|	gi|658043738|ref|XP_008357509.1| PREDICTED: uncharacterized protein LOC103421263 [Malus domestica]	917	2e-117	932	178	177	96.07	2	535	740	917	2	0
Contig_10222	533	gi|658017472|ref|XP_008344084.1|	gi|658017472|ref|XP_008344084.1| PREDICTED: probable ethanolamine kinase [Malus domestica]	384	1e-64	536	100	98	97	149	448	285	384	2	0
Contig_22023	810	gi|694320345|ref|XP_009350931.1|	gi|694320345|ref|XP_009350931.1| PREDICTED: peroxisomal nicotinamide adenine dinucleotide carrier [Pyrus x bretschneideri]	336	4e-97	758	148	147	98.65	808	365	189	336	-3	0
Contig_20507	333	gi|694393158|ref|XP_009372030.1|	gi|694393158|ref|XP_009372030.1| PREDICTED: vacuolar-sorting receptor 1-like isoform X2 [Pyrus x bretschneideri]	625	6e-63	531	110	104	88.18	331	2	475	584	-3	0
Contig_83895	967	gi|568845928|ref|XP_006476816.1|	gi|568845928|ref|XP_006476816.1| PREDICTED: MORC family CW-type zinc finger protein 3-like isoform X2 [Citrus sinensis]	711	9e-13	180	35	33	94.29	107	3	245	279	-3	0
First_Contig12116	243	gi|694398820|ref|XP_009374567.1|	gi|694398820|ref|XP_009374567.1| PREDICTED: UBX domain-containing protein 4 [Pyrus x bretschneideri]	412	5e-46	400	80	78	96.25	2	241	37	116	2	0
Contig_183768	483	gi|545355676|ref|XP_005643614.1|	gi|545355676|ref|XP_005643614.1| hypothetical protein COCSUDRAFT_49000 [Coccomyxa subellipsoidea C-169]	3311	7e-22	244	142	81	40.14	472	53	302	438	-3	0
Contig_1107	353	gi|658014034|ref|XP_008342330.1|	gi|658014034|ref|XP_008342330.1| PREDICTED: oxygen-evolving enhancer protein 2, chloroplastic-like [Malus domestica]	268	9e-68	541	105	104	99.05	353	39	164	268	-1	0
Contig_45255	2707	gi|694418811|ref|XP_009337387.1|	gi|694418811|ref|XP_009337387.1| PREDICTED: putative phospholipid:diacylglycerol acyltransferase 2 [Pyrus x bretschneideri]	680	0	2465	531	494	91.9	496	2022	150	680	1	0
First_Contig3357	1590	gi|694321582|ref|XP_009351949.1|	gi|694321582|ref|XP_009351949.1| PREDICTED: rhodanese-like domain-containing protein 14, chloroplastic [Pyrus x bretschneideri]	238	1e-142	1077	229	222	94.32	1590	904	6	231	-1	0
Contig_22967	1400	gi|694385365|ref|XP_009368506.1|	gi|694385365|ref|XP_009368506.1| PREDICTED: protein ROOT PRIMORDIUM DEFECTIVE 1 [Pyrus x bretschneideri]	408	2e-156	1178	231	225	96.1	1400	708	178	408	-1	0
Contig_31601	319	gi|694323190|ref|XP_009352675.1|	gi|694323190|ref|XP_009352675.1| PREDICTED: 37S ribosomal protein S16, mitochondrial-like [Pyrus x bretschneideri]	133	8e-36	315	61	60	98.36	135	317	1	61	3	0
Contig_67172	328	gi|657971547|ref|XP_008377564.1|	gi|657971547|ref|XP_008377564.1| PREDICTED: uncharacterized protein C24H6.02c-like isoform X1 [Malus domestica]	191	6e-17	191	41	39	92.68	327	205	151	191	-2	0
Contig_149883	473	gi|657979881|ref|XP_008381914.1|	gi|657979881|ref|XP_008381914.1| PREDICTED: uncharacterized protein LOC103444742 [Malus domestica]	857	9e-30	209	77	50	58.44	374	144	671	747	-1	0
Contig_44142	2260	gi|694429614|ref|XP_009342326.1|	gi|694429614|ref|XP_009342326.1| PREDICTED: nucleolar protein 14-like [Pyrus x bretschneideri]	180	1e-59	525	140	124	84.29	2257	1838	25	159	-1	0
First_Contig23380	2395	gi|645264624|ref|XP_008237766.1|	gi|645264624|ref|XP_008237766.1| PREDICTED: uncharacterized protein LOC103336496 [Prunus mume]	3764	0	1245	326	278	68.71	1418	2395	589	914	2	0
Contig_152975	971	gi|658004073|ref|XP_008337144.1|	gi|658004073|ref|XP_008337144.1| PREDICTED: uncharacterized protein LOC103400267 [Malus domestica]	304	2e-55	482	194	126	53.61	566	3	78	265	-1	0
Second_Contig623	485	gi|694449749|ref|XP_009350449.1|	gi|694449749|ref|XP_009350449.1| PREDICTED: ribulose bisphosphate carboxylase/oxygenase activase 1, chloroplastic-like [Pyrus x bretschneideri]	468	2e-110	846	161	158	98.14	485	3	169	329	-1	0
Contig_31247	263	gi|566155995|ref|XP_002302012.2|	gi|566155995|ref|XP_002302012.2| hypothetical protein POPTR_0002s03220g [Populus trichocarpa]	161	4e-23	231	47	46	95.74	263	123	84	130	-1	0
Contig_120077	745	gi|657993636|ref|XP_008389111.1|	gi|657993636|ref|XP_008389111.1| PREDICTED: psbQ-like protein 2, chloroplastic [Malus domestica]	127	5e-89	682	127	127	100	605	225	1	127	-3	0
Contig_43492	2333	gi|694373843|ref|XP_009363975.1|	gi|694373843|ref|XP_009363975.1| PREDICTED: CCR4-NOT transcription complex subunit 10-like [Pyrus x bretschneideri]	831	1e-20	255	53	50	92.45	800	642	10	62	-1	0
Contig_28334	236	gi|657978639|ref|XP_008381264.1|	gi|657978639|ref|XP_008381264.1| PREDICTED: uncharacterized protein LOC103444128 [Malus domestica]	175	8e-18	194	37	37	100	234	124	139	175	-3	0
Contig_1768	2223	gi|694413990|ref|XP_009335236.1|	gi|694413990|ref|XP_009335236.1| PREDICTED: ABC transporter C family member 5-like [Pyrus x bretschneideri]	1540	0	2483	468	464	98.72	2223	820	153	620	-1	0
Contig_92421	548	gi|658063235|ref|XP_008367535.1|	gi|658063235|ref|XP_008367535.1| PREDICTED: serine/threonine-protein kinase fray2-like [Malus domestica]	359	1e-35	337	64	63	98.44	192	1	193	256	-3	0
Contig_84407	1196	gi|694310474|ref|XP_009353291.1|	gi|694310474|ref|XP_009353291.1| PREDICTED: uncharacterized protein LOC103944542 [Pyrus x bretschneideri]	135	3e-86	680	135	135	99.26	567	163	1	135	-3	0
Second_Contig911	502	gi|658034707|ref|XP_008352874.1|	gi|658034707|ref|XP_008352874.1| PREDICTED: BEACH domain-containing protein lvsF-like [Malus domestica]	150	1e-78	608	117	115	97.44	149	499	1	117	2	0
Contig_123491	298	gi|694371803|ref|XP_009363383.1|	gi|694371803|ref|XP_009363383.1| PREDICTED: uncharacterized protein LOC103953370 isoform X2 [Pyrus x bretschneideri]	287	2e-35	323	100	78	67	2	298	89	179	2	0
Contig_76452	273	gi|658042022|ref|XP_008356631.1|	gi|658042022|ref|XP_008356631.1| PREDICTED: uncharacterized protein LOC103420347 [Malus domestica]	199	2e-08	127	25	24	96	273	199	175	199	-1	0
Contig_65107	230	gi|694387940|ref|XP_009369701.1|	gi|694387940|ref|XP_009369701.1| PREDICTED: uncharacterized protein LOC103959082 [Pyrus x bretschneideri]	175	1e-48	401	76	76	98.68	3	230	20	95	3	0
Contig_101130	318	gi|694407984|ref|XP_009378706.1|	gi|694407984|ref|XP_009378706.1| PREDICTED: DNA mismatch repair protein MSH6 [Pyrus x bretschneideri]	1303	8e-61	527	105	103	94.29	2	316	386	490	2	0
First_Contig9670	635	gi|658023582|ref|XP_008347193.1|	gi|658023582|ref|XP_008347193.1| PREDICTED: transcription factor 25-like [Malus domestica]	625	1e-130	1000	197	192	94.92	635	45	335	531	-1	0
First_Contig21299	348	gi|657948411|ref|XP_008337580.1|	gi|657948411|ref|XP_008337580.1| PREDICTED: uncharacterized protein LOC103400690 [Malus domestica]	247	3e-18	203	45	42	93.33	278	144	155	199	-2	0
First_Contig9268	1356	gi|658001737|ref|XP_008393338.1|	gi|658001737|ref|XP_008393338.1| PREDICTED: pentatricopeptide repeat-containing protein At4g18750, chloroplastic-like [Malus domestica]	674	8e-110	889	173	168	95.95	1264	746	377	549	-3	0
Contig_74072	458	gi|694414653|ref|XP_009335534.1|	gi|694414653|ref|XP_009335534.1| PREDICTED: probable receptor-like protein kinase At5g18500 [Pyrus x bretschneideri]	511	3e-39	364	71	71	100	244	456	1	71	1	0
Contig_75824	1119	gi|657967983|ref|XP_008375683.1|	gi|657967983|ref|XP_008375683.1| PREDICTED: uncharacterized protein LOC103438920 [Malus domestica]	666	2e-162	1233	347	283	70.61	1119	103	315	661	-1	0
First_Contig6287	3013	gi|645264793|ref|XP_008237846.1|	gi|645264793|ref|XP_008237846.1| PREDICTED: uncharacterized protein LOC103336569 [Prunus mume]	715	1e-78	414	114	92	65.79	774	1115	279	392	3	0
Contig_155730	412	gi|657999367|ref|XP_008392119.1|	gi|657999367|ref|XP_008392119.1| PREDICTED: putative pentatricopeptide repeat-containing protein At3g13770, mitochondrial [Malus domestica]	622	4e-23	248	42	42	100	411	286	581	622	-2	0
Contig_132478	457	gi|658043315|ref|XP_008357294.1|	gi|658043315|ref|XP_008357294.1| PREDICTED: uncharacterized protein LOC103421035 [Malus domestica]	291	6e-17	197	38	38	100	454	341	254	291	-1	0
Contig_86009	430	gi|657955016|ref|XP_008368967.1|	gi|657955016|ref|XP_008368967.1| PREDICTED: autophagy-related protein 18a isoform X1 [Malus domestica]	454	1e-09	146	34	30	82.35	329	430	358	391	2	0
First_Contig11764	2801	gi|694316829|ref|XP_009335593.1|	gi|694316829|ref|XP_009335593.1| PREDICTED: uncharacterized protein LOC103928290 isoform X1 [Pyrus x bretschneideri]	838	0	3733	774	738	93.54	2441	144	1	774	-1	0
First_Contig666	276	gi|694367818|ref|XP_009362255.1|	gi|694367818|ref|XP_009362255.1| PREDICTED: BTB/POZ domain-containing protein At1g30440-like [Pyrus x bretschneideri]	634	5e-48	423	85	83	96.47	275	21	550	634	-2	0
Contig_25212	2360	gi|657994785|ref|XP_008389704.1|	gi|657994785|ref|XP_008389704.1| PREDICTED: alpha-glucan water dikinase 1, chloroplastic-like [Malus domestica]	1408	0	2594	527	497	93.36	2341	815	172	698	-2	0
First_Contig5000	995	gi|657976399|ref|XP_008380087.1|	gi|657976399|ref|XP_008380087.1| PREDICTED: uncharacterized protein LOC103443079 [Malus domestica]	220	5e-54	398	117	85	70.94	762	412	133	220	-3	0
Contig_181282	740	gi|657953105|ref|XP_008361046.1|	gi|657953105|ref|XP_008361046.1| PREDICTED: cold-inducible RNA-binding protein-like [Malus domestica]	120	2e-50	426	85	83	97.65	740	486	36	120	-1	0
Contig_29092	219	gi|657945698|ref|XP_008381097.1|	gi|657945698|ref|XP_008381097.1| PREDICTED: thylakoid lumenal 17.4 kDa protein, chloroplastic-like [Malus domestica]	236	1e-41	358	69	69	100	218	12	168	236	-2	0
Contig_114506	291	gi|694320822|ref|XP_009351585.1|	gi|694320822|ref|XP_009351585.1| PREDICTED: anthranilate synthase beta subunit 1, chloroplastic-like [Pyrus x bretschneideri]	275	8e-12	155	38	30	76.32	290	177	64	101	-2	0
Second_Contig791	674	gi|694326104|ref|XP_009353974.1|	gi|694326104|ref|XP_009353974.1| PREDICTED: probable arabinosyltransferase ARAD1 [Pyrus x bretschneideri]	496	6e-53	468	97	92	91.75	326	616	400	496	2	0
Contig_167511	2120	gi|658005585|ref|XP_008337941.1|	gi|658005585|ref|XP_008337941.1| PREDICTED: uncharacterized protein LOC103401016 [Malus domestica]	298	8e-51	470	204	126	47.55	704	99	95	298	-1	0
Contig_13966	605	gi|658021868|ref|XP_008346339.1|	gi|658021868|ref|XP_008346339.1| PREDICTED: uncharacterized protein LOC103409309 [Malus domestica]	616	2e-119	923	185	181	96.22	603	49	432	616	-3	0
First_Contig7856	372	gi|694402518|ref|XP_009376247.1|	gi|694402518|ref|XP_009376247.1| PREDICTED: ubiquitin carboxyl-terminal hydrolase 16-like [Pyrus x bretschneideri]	1126	4e-22	155	58	49	77.59	319	152	993	1050	-3	0
Contig_29005	584	gi|657950338|ref|XP_008347443.1|	gi|657950338|ref|XP_008347443.1| PREDICTED: pentatricopeptide repeat-containing protein At1g11710, mitochondrial-like [Malus domestica]	806	9e-16	199	37	34	91.89	391	281	2	38	-2	0
Contig_183487	464	gi|658010222|ref|XP_008340349.1|	gi|658010222|ref|XP_008340349.1| PREDICTED: glucan endo-1,3-beta-glucosidase-like [Malus domestica]	365	1e-72	585	117	114	96.58	21	371	41	157	3	0
Contig_63418	1225	gi|657980723|ref|XP_008382363.1|	gi|657980723|ref|XP_008382363.1| PREDICTED: tRNA-dihydrouridine(47) synthase [NAD(P)(+)]-like [Malus domestica]	676	6e-124	838	178	164	89.33	912	379	19	196	-2	0
Second_Contig2552	834	gi|694396264|ref|XP_009373417.1|	gi|694396264|ref|XP_009373417.1| PREDICTED: epidermal growth factor receptor substrate 15-like 1 isoform X1 [Pyrus x bretschneideri]	1184	9e-107	867	248	188	73.79	833	90	792	1039	-2	0
Contig_179560	425	gi|657998176|ref|XP_008391483.1|	gi|657998176|ref|XP_008391483.1| PREDICTED: uncharacterized protein LOC103453700 [Malus domestica]	300	5e-46	400	109	87	73.39	1	318	10	118	1	0
Second_Contig1678	259	gi|658023455|ref|XP_008347131.1|	gi|658023455|ref|XP_008347131.1| PREDICTED: uncharacterized protein LOC103410157 [Malus domestica]	1094	3e-48	430	85	83	95.29	257	3	467	551	-3	0
Contig_21603	357	gi|658064349|ref|XP_008368116.1|	gi|658064349|ref|XP_008368116.1| PREDICTED: probable inactive poly [ADP-ribose] polymerase SRO3 [Malus domestica]	455	1e-71	581	115	111	95.65	1	345	341	455	1	0
Contig_47887	405	gi|658025204|ref|XP_008348009.1|	gi|658025204|ref|XP_008348009.1| PREDICTED: ATP synthase mitochondrial F1 complex assembly factor 2-like [Malus domestica]	339	8e-82	642	125	124	98.4	405	31	215	339	-1	0
Contig_44408	1088	gi|694394413|ref|XP_009372603.1|	gi|694394413|ref|XP_009372603.1| PREDICTED: glutamate receptor 3.3-like [Pyrus x bretschneideri]	936	0	1426	277	274	98.19	1088	258	633	909	-1	0
Contig_21837	2203	gi|657960660|ref|XP_008371907.1|	gi|657960660|ref|XP_008371907.1| PREDICTED: LOW QUALITY PROTEIN: uncharacterized protein LOC103435300 [Malus domestica]	746	0	2853	550	541	97.45	1652	3	164	713	-3	0
Contig_176937	375	gi|657990215|ref|XP_008387331.1|	gi|657990215|ref|XP_008387331.1| PREDICTED: myosin heavy chain kinase C-like [Malus domestica]	480	6e-79	633	126	123	96.83	1	375	6	131	1	0
Contig_56338	311	gi|694319234|ref|XP_009346227.1|	gi|694319234|ref|XP_009346227.1| PREDICTED: dof zinc finger protein DOF5.4 [Pyrus x bretschneideri]	325	2e-29	283	103	97	93.2	311	3	52	154	-1	0
Contig_13564	542	gi|694431574|ref|XP_009343196.1|	gi|694431574|ref|XP_009343196.1| PREDICTED: mediator of RNA polymerase II transcription subunit 34 isoform X3 [Pyrus x bretschneideri]	605	1e-126	968	180	180	100	542	3	298	477	-1	0
Contig_52139	1032	gi|657944577|ref|XP_008375366.1|	gi|657944577|ref|XP_008375366.1| PREDICTED: uncharacterized protein LOC103438610 [Malus domestica]	169	7e-38	213	60	48	70	852	673	66	125	-1	0
First_Contig789	1560	gi|694420490|ref|XP_009338150.1|	gi|694420490|ref|XP_009338150.1| PREDICTED: AMP deaminase-like [Pyrus x bretschneideri]	845	0	2757	520	514	97.31	1560	1	182	701	-1	0
Contig_85491	440	gi|694369401|ref|XP_009362706.1|	gi|694369401|ref|XP_009362706.1| PREDICTED: ubiquinol-cytochrome-c reductase complex assembly factor 1 [Pyrus x bretschneideri]	292	3e-23	243	47	46	95.74	143	3	149	195	-1	0
Contig_80084	928	gi|694399365|ref|XP_009374811.1|	gi|694399365|ref|XP_009374811.1| PREDICTED: protein ENDOSPERM DEFECTIVE 1-like [Pyrus x bretschneideri]	548	2e-53	482	105	101	91.43	317	3	30	134	-3	0
Second_Contig924	477	gi|694430017|ref|XP_009342509.1|	gi|694430017|ref|XP_009342509.1| PREDICTED: probable serine/threonine-protein kinase At5g41260 isoform X2 [Pyrus x bretschneideri]	490	7e-60	508	119	106	84.87	4	354	372	490	1	0
Contig_54578	2111	gi|657944206|ref|XP_008373321.1|	gi|657944206|ref|XP_008373321.1| PREDICTED: protein MITOFERRINLIKE 1, chloroplastic-like [Malus domestica]	386	0	2023	386	384	99.48	2095	938	1	386	-2	0
Contig_107591	334	gi|694431563|ref|XP_009343192.1|	gi|694431563|ref|XP_009343192.1| PREDICTED: ubiquinol oxidase 2, mitochondrial-like [Pyrus x bretschneideri]	339	3e-40	258	47	47	100	192	332	98	144	3	0
Contig_189342	234	gi|657960324|ref|XP_008371740.1|	gi|657960324|ref|XP_008371740.1| PREDICTED: uncharacterized protein LOC103435129 [Malus domestica]	440	5e-28	273	76	61	65.79	232	5	307	380	-3	0
First_Contig13345	734	gi|694427673|ref|XP_009341453.1|	gi|694427673|ref|XP_009341453.1| PREDICTED: G-type lectin S-receptor-like serine/threonine-protein kinase At4g03230 [Pyrus x bretschneideri]	1004	2e-141	1104	246	219	86.18	733	2	420	664	-2	0
Contig_59697	833	gi|657977470|ref|XP_008380650.1|	gi|657977470|ref|XP_008380650.1| PREDICTED: uncharacterized protein LOC103443553 [Malus domestica]	1917	3e-115	952	183	177	95.63	284	832	1258	1440	2	0
First_Contig7216	1027	gi|694314138|ref|XP_009369825.1|	gi|694314138|ref|XP_009369825.1| PREDICTED: rhodanese-like domain-containing protein 9, chloroplastic [Pyrus x bretschneideri]	238	3e-167	1220	238	234	95.8	268	981	1	238	1	0
Contig_32496	276	gi|657952641|ref|XP_008358413.1|	gi|657952641|ref|XP_008358413.1| PREDICTED: DNA polymerase epsilon subunit C [Malus domestica]	222	1e-39	347	92	85	92.39	276	1	6	97	-1	0
Contig_17517	2326	gi|658003959|ref|XP_008337080.1|	gi|658003959|ref|XP_008337080.1| PREDICTED: uncharacterized protein LOC103400192 [Malus domestica]	1290	6e-93	828	227	190	70.04	1976	1296	201	427	-3	0
Contig_129102	760	gi|694435268|ref|XP_009344805.1|	gi|694435268|ref|XP_009344805.1| PREDICTED: lysine histidine transporter-like 8 [Pyrus x bretschneideri]	545	5e-10	155	30	30	100	758	669	310	339	-3	0
Contig_20419	1289	gi|658012275|ref|XP_008341403.1|	gi|658012275|ref|XP_008341403.1| PREDICTED: LOW QUALITY PROTEIN: titin-like [Malus domestica]	5407	0	1907	477	408	83.23	3	1289	3136	3612	3	0
First_Contig1108	666	gi|657953555|ref|XP_008363308.1|	gi|657953555|ref|XP_008363308.1| PREDICTED: dnaJ homolog subfamily C member 7-like [Malus domestica]	161	2e-19	185	40	37	87.5	665	546	103	142	-2	0
Contig_191322	463	gi|695061659|ref|XP_009419271.1|	gi|695061659|ref|XP_009419271.1| PREDICTED: 40S ribosomal protein S15a [Musa acuminata subsp. malaccensis]	130	3e-71	556	130	118	80	419	30	1	130	-3	0
Contig_9472	428	gi|657974343|ref|XP_008378997.1|	gi|657974343|ref|XP_008378997.1| PREDICTED: elongation factor 1-gamma, partial [Malus domestica]	157	3e-41	357	70	69	97.14	428	219	88	157	-1	0
Contig_14880	1379	gi|694434125|ref|XP_009344305.1|	gi|694434125|ref|XP_009344305.1| PREDICTED: translation initiation factor IF-2, chloroplastic-like [Pyrus x bretschneideri]	1031	0	1522	317	309	95.9	951	1	1	317	-3	0
Contig_87629	1204	gi|307101747|ref|YP_003875500.1|	gi|307101747|ref|YP_003875500.1| NADH dehydrogenase subunit 1 [Silene latifolia]	325	9e-83	674	136	136	100	409	2	1	136	-1	0
Contig_123900	306	gi|657990051|ref|XP_008387249.1|	gi|657990051|ref|XP_008387249.1| PREDICTED: protein POLYCHOME-like [Malus domestica]	253	8e-53	438	92	87	91.3	31	306	106	197	1	0
Contig_12559	890	gi|694390081|ref|XP_009370634.1|	gi|694390081|ref|XP_009370634.1| PREDICTED: uncharacterized protein LOC103959981 [Pyrus x bretschneideri]	219	3e-114	863	207	173	81.64	106	663	13	219	1	0
First_Contig5567	357	gi|694402509|ref|XP_009376242.1|	gi|694402509|ref|XP_009376242.1| PREDICTED: beta carbonic anhydrase 5, chloroplastic-like [Pyrus x bretschneideri]	329	1e-30	295	54	54	96.3	356	195	276	329	-2	0
Contig_69607	903	gi|694325891|ref|XP_009353874.1|	gi|694325891|ref|XP_009353874.1| PREDICTED: protein G1-like1 [Pyrus x bretschneideri]	229	3e-119	898	207	203	96.62	185	805	24	229	2	0
Contig_175297	263	gi|657973787|ref|XP_008378706.1|	gi|657973787|ref|XP_008378706.1| PREDICTED: uncharacterized protein LOC103441785 [Malus domestica]	607	2e-31	302	87	66	62.07	1	261	345	431	1	0
Second_Contig2777	358	gi|255583816|ref|XP_002532660.1|	gi|255583816|ref|XP_002532660.1| cmp-sialic acid transporter, putative [Ricinus communis]	335	2e-14	178	35	35	100	105	1	17	51	-2	0
First_Contig16862	250	gi|658028713|ref|XP_008349792.1|	gi|658028713|ref|XP_008349792.1| PREDICTED: probable glucuronoxylan glucuronosyltransferase IRX7 [Malus domestica]	313	6e-51	428	83	82	97.59	249	1	141	223	-2	0
Contig_37763	300	gi|658008412|ref|XP_008339402.1|	gi|658008412|ref|XP_008339402.1| PREDICTED: autophagy protein 5 [Malus domestica]	366	9e-07	120	28	26	85.71	298	215	218	245	-3	0
First_Contig1407	2835	gi|694402140|ref|XP_009376083.1|	gi|694402140|ref|XP_009376083.1| PREDICTED: cell division cycle protein 48 homolog [Pyrus x bretschneideri]	804	0	3139	596	595	98.83	2185	398	209	804	-3	0
Contig_183935	238	gi|657964463|ref|XP_008373858.1|	gi|657964463|ref|XP_008373858.1| PREDICTED: anthocyanin 3'-O-beta-glucosyltransferase-like [Malus domestica]	498	6e-34	317	59	58	98.31	238	62	440	498	-1	0
Contig_26708	876	gi|694317153|ref|XP_009337043.1|	gi|694317153|ref|XP_009337043.1| PREDICTED: transcription factor DIVARICATA-like [Pyrus x bretschneideri]	307	6e-77	624	117	117	99.15	526	876	133	249	1	0
Contig_46500	360	gi|657969347|ref|XP_008376391.1|	gi|657969347|ref|XP_008376391.1| PREDICTED: probable isoaspartyl peptidase/L-asparaginase 3 isoform X1 [Malus domestica]	117	5e-06	110	37	27	59.46	229	119	81	117	-3	0
Contig_35506	848	gi|658009348|ref|XP_008339883.1|	gi|658009348|ref|XP_008339883.1| PREDICTED: uncharacterized protein LOC103402884 [Malus domestica]	417	5e-176	1289	308	258	83.12	847	47	110	417	-2	0
Contig_3696	2761	gi|657972040|ref|XP_008377816.1|	gi|657972040|ref|XP_008377816.1| PREDICTED: thermospermine synthase ACAULIS5-like [Malus domestica]	350	0	1847	349	347	97.42	2738	1692	1	349	-3	0
First_Contig10750	1144	gi|694386697|ref|XP_009369122.1|	gi|694386697|ref|XP_009369122.1| PREDICTED: anaphase-promoting complex subunit 7-like isoform X1 [Pyrus x bretschneideri]	561	0	1771	357	347	95.52	74	1144	1	357	2	0
First_Contig12585	409	gi|470130486|ref|XP_004301134.1|	gi|470130486|ref|XP_004301134.1| PREDICTED: formin-like protein 20-like [Fragaria vesca subsp. vesca]	1501	2e-21	238	42	42	100	284	409	1	42	2	0
Contig_24125	592	gi|657956295|ref|XP_008369629.1|	gi|657956295|ref|XP_008369629.1| PREDICTED: ubiquitin thioesterase otubain-like [Malus domestica]	302	4e-56	370	70	70	100	212	3	68	137	-3	0
Contig_98394	389	gi|694315242|ref|XP_009374867.1|	gi|694315242|ref|XP_009374867.1| PREDICTED: putative lysine-specific demethylase JMJD5 [Pyrus x bretschneideri]	406	3e-08	134	36	31	72.22	2	109	128	163	2	0
Contig_97708	1424	gi|694318218|ref|XP_009341910.1|	gi|694318218|ref|XP_009341910.1| PREDICTED: pentatricopeptide repeat-containing protein At2g37310 [Pyrus x bretschneideri]	667	1e-165	1091	203	202	98.52	1366	758	1	203	-2	0
Second_Contig1547	983	gi|658026319|ref|XP_008348585.1|	gi|658026319|ref|XP_008348585.1| PREDICTED: ketol-acid reductoisomerase, chloroplastic-like [Malus domestica]	587	0	1413	360	285	79.17	3	983	65	422	3	0
Contig_63739	1492	gi|694329965|ref|XP_009355705.1|	gi|694329965|ref|XP_009355705.1| PREDICTED: uncharacterized protein LOC103946671 [Pyrus x bretschneideri]	374	0	1865	372	358	93.28	1333	218	1	372	-1	0
Contig_59039	386	gi|658012829|ref|XP_008341699.1|	gi|658012829|ref|XP_008341699.1| PREDICTED: putative glucose-6-phosphate 1-epimerase, partial [Malus domestica]	205	8e-21	221	47	45	93.62	142	2	66	112	-2	0
Contig_188740	338	gi|596062215|ref|XP_007221154.1|	gi|596062215|ref|XP_007221154.1| hypothetical protein PRUPE_ppa020007mg [Prunus persica]	568	1e-31	306	116	86	62.07	337	2	215	328	-2	0
Contig_9851	302	gi|658060460|ref|XP_008366070.1|	gi|658060460|ref|XP_008366070.1| PREDICTED: wall-associated receptor kinase 2-like [Malus domestica]	389	4e-06	116	27	23	81.48	35	115	362	388	2	0
Contig_89285	687	gi|658023642|ref|XP_008347222.1|	gi|658023642|ref|XP_008347222.1| PREDICTED: uncharacterized protein LOC103410272 [Malus domestica]	517	4e-159	1181	229	224	96.07	1	687	7	235	1	0
Contig_61563	297	gi|694376794|ref|XP_009364763.1|	gi|694376794|ref|XP_009364763.1| PREDICTED: cyanogenic beta-glucosidase-like [Pyrus x bretschneideri]	451	1e-28	280	56	51	89.29	129	296	197	252	3	0
Contig_105519	1532	gi|694448022|ref|XP_009350008.1|	gi|694448022|ref|XP_009350008.1| PREDICTED: LOW QUALITY PROTEIN: dihydropyrimidinase [Pyrus x bretschneideri]	309	3e-11	169	79	48	51.9	1223	1447	102	180	2	0
Contig_40145	382	gi|657943631|ref|XP_008370109.1|	gi|657943631|ref|XP_008370109.1| PREDICTED: uncharacterized protein LOC103433610 [Malus domestica]	1302	3e-72	614	127	121	94.49	382	2	367	493	-1	0
Contig_174080	658	gi|657974037|ref|XP_008378837.1|	gi|657974037|ref|XP_008378837.1| PREDICTED: peroxidase N1-like [Malus domestica]	331	3e-135	1005	194	191	97.42	655	74	138	331	-1	0
Second_Contig2526	396	gi|658053288|ref|XP_008362391.1|	gi|658053288|ref|XP_008362391.1| PREDICTED: uncharacterized protein LOC103426084 [Malus domestica]	173	2e-76	591	119	116	95.8	359	3	27	145	-2	0
Contig_105395	524	gi|658012223|ref|XP_008341377.1|	gi|658012223|ref|XP_008341377.1| PREDICTED: glucuronokinase 1 isoform X2 [Malus domestica]	363	1e-90	707	136	131	96.32	117	524	1	136	3	0
Contig_27097	377	gi|694389586|ref|XP_009370407.1|	gi|694389586|ref|XP_009370407.1| PREDICTED: TMV resistance protein N-like [Pyrus x bretschneideri]	1218	1e-63	550	125	120	93.6	376	2	597	721	-2	0
Contig_71693	851	gi|658058184|ref|XP_008364890.1|	gi|658058184|ref|XP_008364890.1| PREDICTED: glutathione transferase GST 23-like [Malus domestica]	216	3e-63	523	204	123	56.37	90	701	67	216	3	0
Second_Contig325	634	gi|694431454|ref|XP_009343147.1|	gi|694431454|ref|XP_009343147.1| PREDICTED: nuclear transport factor 2 [Pyrus x bretschneideri]	123	2e-85	655	123	123	99.19	580	212	1	123	-1	0
Contig_36027	206	gi|694426300|ref|XP_009340836.1|	gi|694426300|ref|XP_009340836.1| PREDICTED: protein FEZ-like isoform X3 [Pyrus x bretschneideri]	478	1e-32	306	68	60	85.29	204	1	27	94	-3	0
First_Contig6020	536	gi|658005664|ref|XP_008337980.1|	gi|658005664|ref|XP_008337980.1| PREDICTED: methyltransferase-like protein 23 [Malus domestica]	229	5e-22	163	33	31	90.91	274	372	113	145	1	0
Second_Contig3674	1300	gi|657966997|ref|XP_008375197.1|	gi|657966997|ref|XP_008375197.1| PREDICTED: G-type lectin S-receptor-like serine/threonine-protein kinase At2g19130 [Malus domestica]	480	0	1796	350	339	93.71	1298	249	110	459	-3	0
First_Contig8749	422	gi|586773512|ref|XP_006857008.1|	gi|586773512|ref|XP_006857008.1| hypothetical protein AMTR_s00197p00027080 [Amborella trichopoda]	183	4e-07	122	30	26	76.67	92	3	69	98	-1	0
Contig_159923	427	gi|657980649|ref|XP_008382320.1|	gi|657980649|ref|XP_008382320.1| PREDICTED: uncharacterized protein LOC103445119 [Malus domestica]	194	1e-07	119	30	25	83.33	325	236	18	47	-1	0
Contig_7999	657	gi|694408538|ref|XP_009378947.1|	gi|694408538|ref|XP_009378947.1| PREDICTED: E3 ubiquitin-protein ligase RING1-like [Pyrus x bretschneideri]	224	1e-75	600	126	116	89.68	380	3	1	126	-2	0
Contig_3467	658	gi|694432876|ref|XP_009343769.1|	gi|694432876|ref|XP_009343769.1| PREDICTED: ankyrin repeat domain-containing protein 13C-B [Pyrus x bretschneideri]	677	4e-133	1021	220	213	94.55	658	2	351	570	-1	0
Contig_13862	1013	gi|596294712|ref|XP_007226882.1|	gi|596294712|ref|XP_007226882.1| hypothetical protein PRUPE_ppa016716mg [Prunus persica]	104	1e-25	260	66	58	81.82	450	253	23	88	-3	0
Contig_78850	385	gi|694327939|ref|XP_009354805.1|	gi|694327939|ref|XP_009354805.1| PREDICTED: chaperone protein dnaJ 1, mitochondrial-like [Pyrus x bretschneideri]	388	8e-14	176	37	33	83.78	115	5	11	46	-1	0
Contig_4038	1615	gi|694371941|ref|XP_009363420.1|	gi|694371941|ref|XP_009363420.1| PREDICTED: poly(U)-specific endoribonuclease-B-like [Pyrus x bretschneideri]	440	0	1600	329	304	92.4	980	36	112	440	-3	0
Contig_45072	346	gi|694361975|ref|XP_009360577.1|	gi|694361975|ref|XP_009360577.1| PREDICTED: uncharacterized protein LOC103951021 [Pyrus x bretschneideri]	290	1e-77	608	115	115	100	345	1	143	257	-2	0
Contig_184821	432	gi|694325762|ref|XP_009353814.1|	gi|694325762|ref|XP_009353814.1| PREDICTED: uncharacterized protein LOC103945035 [Pyrus x bretschneideri]	143	3e-97	727	139	137	97.84	419	3	1	139	-2	0
Contig_172083	296	gi|694451707|ref|XP_009350963.1|	gi|694451707|ref|XP_009350963.1| PREDICTED: elongation factor Tu, mitochondrial-like [Pyrus x bretschneideri]	465	6e-39	355	98	83	64.29	295	2	191	288	-2	0
Contig_18079	415	gi|658027435|ref|XP_008349149.1|	gi|658027435|ref|XP_008349149.1| PREDICTED: coatomer subunit alpha-1-like [Malus domestica]	1217	4e-89	735	138	138	98.55	1	414	484	621	1	0
Contig_51645	438	gi|658001751|ref|XP_008393345.1|	gi|658001751|ref|XP_008393345.1| PREDICTED: uncharacterized protein LOC103455535 [Malus domestica]	193	1e-08	133	30	28	90	348	437	14	43	3	0
Second_Contig3061	906	gi|658028974|ref|XP_008349925.1|	gi|658028974|ref|XP_008349925.1| PREDICTED: cysteine-rich receptor-like protein kinase 10 [Malus domestica]	236	4e-10	154	32	30	84.38	593	498	193	224	-2	0
First_Contig15236	409	gi|694408520|ref|XP_009378938.1|	gi|694408520|ref|XP_009378938.1| PREDICTED: uncharacterized protein LOC103967407 [Pyrus x bretschneideri]	148	7e-59	473	115	114	97.39	346	2	1	115	-1	0
First_Contig12619	775	gi|694431740|ref|XP_009343269.1|	gi|694431740|ref|XP_009343269.1| PREDICTED: trafficking protein particle complex subunit 8-like, partial [Pyrus x bretschneideri]	1197	4e-99	822	166	159	95.18	774	277	1034	1197	-2	0
First_Contig7042	1683	gi|657972496|ref|XP_008378044.1|	gi|657972496|ref|XP_008378044.1| PREDICTED: coenzyme Q-binding protein COQ10 homolog, mitochondrial [Malus domestica]	243	1e-26	285	54	54	100	634	473	160	213	-3	0
Contig_20532	1911	gi|694445559|ref|XP_009349210.1|	gi|694445559|ref|XP_009349210.1| PREDICTED: DEAD-box ATP-dependent RNA helicase 46-like isoform X3 [Pyrus x bretschneideri]	1167	0	1545	292	291	98.97	1910	1035	477	768	-2	0
Second_Contig3542	957	gi|658065331|ref|XP_008368624.1|	gi|658065331|ref|XP_008368624.1| PREDICTED: uncharacterized protein LOC103432221 [Malus domestica]	203	3e-79	632	123	119	95.12	328	696	81	203	1	0
Contig_44286	403	gi|658309374|ref|NP_001280964.1|	gi|658309374|ref|NP_001280964.1| L-idonate 5-dehydrogenase-like [Malus domestica]	371	6e-90	699	134	133	98.51	403	2	73	206	-1	0
Contig_4221	1516	gi|694424778|ref|XP_009340157.1|	gi|694424778|ref|XP_009340157.1| PREDICTED: zinc finger CCCH domain-containing protein 30-like [Pyrus x bretschneideri]	732	0	1705	330	327	98.48	154	1143	1	330	1	0
First_Contig3268	885	gi|694423481|ref|XP_009339541.1|	gi|694423481|ref|XP_009339541.1| PREDICTED: V-type proton ATPase subunit D-like [Pyrus x bretschneideri]	259	3e-138	1025	259	213	80.69	800	78	1	259	-2	0
First_Contig16121	305	gi|658033304|ref|XP_008352167.1|	gi|658033304|ref|XP_008352167.1| PREDICTED: LOW QUALITY PROTEIN: interaptin-like, partial [Malus domestica]	1665	4e-55	486	101	99	96.04	3	305	713	813	3	0
Contig_10775	725	gi|694316059|ref|XP_009378488.1|	gi|694316059|ref|XP_009378488.1| PREDICTED: purple acid phosphatase 18-like [Pyrus x bretschneideri]	434	3e-129	977	189	185	96.3	158	724	1	189	2	0
Contig_34323	1197	gi|657983487|ref|XP_008383821.1|	gi|657983487|ref|XP_008383821.1| PREDICTED: telomerase Cajal body protein 1 isoform X2 [Malus domestica]	413	0	1704	315	315	99.68	1	945	87	401	1	0
Contig_23013	1003	gi|657978862|ref|XP_008381373.1|	gi|657978862|ref|XP_008381373.1| PREDICTED: 15.7 kDa heat shock protein, peroxisomal-like [Malus domestica]	145	8e-50	431	87	86	98.85	1001	741	59	145	-3	0
Contig_70238	335	gi|694415399|ref|XP_009335877.1|	gi|694415399|ref|XP_009335877.1| PREDICTED: protein ROOT PRIMORDIUM DEFECTIVE 1 [Pyrus x bretschneideri]	428	3e-46	406	95	94	95.79	334	50	334	428	-2	0
Contig_109157	237	gi|694451946|ref|XP_009351029.1|	gi|694451946|ref|XP_009351029.1| PREDICTED: uncharacterized protein LOC103942568 [Pyrus x bretschneideri]	128	8e-08	121	44	31	65.91	3	128	23	66	3	0
Contig_1465	2873	gi|657990603|ref|XP_008387522.1|	gi|657990603|ref|XP_008387522.1| PREDICTED: LOW QUALITY PROTEIN: WD repeat-containing protein 3 [Malus domestica]	956	0	2998	579	570	97.75	127	1860	1	576	1	0
Contig_28716	269	gi|658042225|ref|XP_008356732.1|	gi|658042225|ref|XP_008356732.1| PREDICTED: transcription factor bHLH130-like [Malus domestica]	437	5e-17	196	89	47	52.81	2	268	363	409	2	0
First_Contig3298	1802	gi|694434873|ref|XP_009344638.1|	gi|694434873|ref|XP_009344638.1| PREDICTED: F-box/FBD/LRR-repeat protein At4g26340-like [Pyrus x bretschneideri]	460	0	2309	460	448	94.35	1793	414	1	460	-1	0
Contig_73880	637	gi|658036710|ref|XP_008353907.1|	gi|658036710|ref|XP_008353907.1| PREDICTED: LOW QUALITY PROTEIN: LRR receptor-like serine/threonine-protein kinase FLS2 [Malus domestica]	888	7e-16	201	54	43	74.07	180	341	831	884	3	0
Contig_40963	321	gi|657984138|ref|XP_008384155.1|	gi|657984138|ref|XP_008384155.1| PREDICTED: protein MNN4-like isoform X1 [Malus domestica]	244	3e-17	195	115	86	70.43	3	320	79	191	3	0
Contig_8333	1487	gi|658027935|ref|XP_008349398.1|	gi|658027935|ref|XP_008349398.1| PREDICTED: probable galacturonosyltransferase 4 [Malus domestica]	554	3e-140	1088	211	206	96.21	635	3	100	310	-1	0
Contig_30980	2182	gi|694442315|ref|XP_009347848.1|	gi|694442315|ref|XP_009347848.1| PREDICTED: RNA-binding protein 28-like [Pyrus x bretschneideri]	1016	0	2817	687	580	82.82	1891	2	109	795	-1	0
First_Contig10766	323	gi|359484237|ref|XP_003633087.1|	gi|359484237|ref|XP_003633087.1| PREDICTED: brefeldin A-inhibited guanine nucleotide-exchange protein 1-like [Vitis vinifera]	1730	2e-64	556	107	107	97.2	2	322	1065	1171	2	0
Contig_69332	954	gi|694311382|ref|XP_009357424.1|	gi|694311382|ref|XP_009357424.1| PREDICTED: ATP-dependent RNA helicase DHX36-like [Pyrus x bretschneideri]	1220	8e-87	740	140	139	98.57	953	534	1081	1220	-2	0
First_Contig21315	424	gi|645232697|ref|XP_008222987.1|	gi|645232697|ref|XP_008222987.1| PREDICTED: basic 7S globulin-like [Prunus mume]	438	2e-75	608	136	123	85.29	19	423	2	137	1	0
Contig_153303	382	gi|694446001|ref|XP_009349397.1|	gi|694446001|ref|XP_009349397.1| PREDICTED: putative pentatricopeptide repeat-containing protein At3g05240 [Pyrus x bretschneideri]	531	6e-82	657	127	123	96.85	381	1	269	395	-2	0
Contig_34382	2770	gi|657997300|ref|XP_008391027.1|	gi|657997300|ref|XP_008391027.1| PREDICTED: uncharacterized protein LOC103453261 [Malus domestica]	771	0	3451	775	711	89.29	2580	286	1	771	-2	0
Contig_187700	325	gi|657951266|ref|XP_008351857.1|	gi|657951266|ref|XP_008351857.1| PREDICTED: putative ribonuclease H protein At1g65750 [Malus domestica]	319	2e-57	475	107	97	82.24	3	323	173	279	3	0
First_Contig5358	2897	gi|657981002|ref|XP_008382511.1|	gi|657981002|ref|XP_008382511.1| PREDICTED: LOW QUALITY PROTEIN: brefeldin A-inhibited guanine nucleotide-exchange protein 1 [Malus domestica]	1715	0	2357	440	438	98.64	1321	2	445	884	-2	0
Contig_42739	423	gi|694415058|ref|XP_009335718.1|	gi|694415058|ref|XP_009335718.1| PREDICTED: U1 small nuclear ribonucleoprotein A-like [Pyrus x bretschneideri]	252	7e-92	701	139	136	95.68	421	5	115	252	-3	0
Contig_188139	336	gi|657942635|ref|XP_008387556.1|	gi|657942635|ref|XP_008387556.1| PREDICTED: prolyl 4-hydroxylase subunit alpha-2 isoform X2 [Malus domestica]	259	1e-16	191	38	38	100	328	215	1	38	-3	0
First_Contig5417	3391	gi|694379748|ref|XP_009366048.1|	gi|694379748|ref|XP_009366048.1| PREDICTED: FACT complex subunit SPT16-like [Pyrus x bretschneideri]	1071	0	5668	1071	1061	98.69	3256	44	1	1071	-1	0
First_Contig23151	670	gi|658048192|ref|XP_008359787.1|	gi|658048192|ref|XP_008359787.1| PREDICTED: protein yippee-like [Malus domestica]	129	1e-11	156	32	32	90.62	8	103	1	32	2	0
Second_Contig1142	4470	gi|658035668|ref|XP_008353364.1|	gi|658035668|ref|XP_008353364.1| PREDICTED: uncharacterized protein LOC103416935 [Malus domestica]	289	4e-175	1372	262	262	99.62	217	1002	28	289	1	0
Contig_65180	659	gi|657975270|ref|XP_008379481.1|	gi|657975270|ref|XP_008379481.1| PREDICTED: zinc finger protein CONSTANS-LIKE 2 [Malus domestica]	392	7e-45	406	80	78	96.25	657	418	42	121	-3	0
Contig_103321	416	gi|657948731|ref|XP_008339151.1|	gi|657948731|ref|XP_008339151.1| PREDICTED: salicylic acid-binding protein 2-like [Malus domestica]	286	3e-91	701	138	132	95.65	1	414	119	256	1	0
First_Contig14702	201	gi|694422171|ref|XP_009338915.1|	gi|694422171|ref|XP_009338915.1| PREDICTED: zinc finger CCCH domain-containing protein 66-like [Pyrus x bretschneideri]	703	6e-35	327	67	67	98.51	201	1	536	602	-1	0
Contig_6997	221	gi|694409508|ref|XP_009379387.1|	gi|694409508|ref|XP_009379387.1| PREDICTED: uncharacterized protein LOC103967802 isoform X1 [Pyrus x bretschneideri]	394	5e-42	371	73	71	95.89	2	220	237	309	2	0
Contig_105311	252	gi|657970690|ref|XP_008377110.1|	gi|657970690|ref|XP_008377110.1| PREDICTED: cell wall protein AWA1-like isoform X3 [Malus domestica]	902	1e-09	143	28	28	96.43	2	85	875	902	2	0
Second_Contig1958	647	gi|694327168|ref|XP_009354459.1|	gi|694327168|ref|XP_009354459.1| PREDICTED: translation initiation factor eIF-2B subunit beta-like [Pyrus x bretschneideri]	417	8e-36	344	65	65	96.92	647	453	353	417	-1	0
First_Contig9827	784	gi|694313484|ref|XP_009366950.1|	gi|694313484|ref|XP_009366950.1| PREDICTED: uncharacterized protein LOC103956652 [Pyrus x bretschneideri]	724	1e-166	1253	261	254	96.93	784	2	16	276	-1	0
Contig_25952	345	gi|694324008|ref|XP_009353048.1|	gi|694324008|ref|XP_009353048.1| PREDICTED: BAHD acyltransferase At5g47980-like [Pyrus x bretschneideri]	439	3e-38	256	48	46	87.5	343	200	339	386	-3	0
First_Contig12927	423	gi|657950811|ref|XP_008349775.1|	gi|657950811|ref|XP_008349775.1| PREDICTED: cytochrome b5 reductase 4 [Malus domestica]	199	6e-29	278	54	53	96.3	260	421	1	54	2	0
Contig_168701	348	gi|567893097|ref|XP_006439069.1|	gi|567893097|ref|XP_006439069.1| hypothetical protein CICLE_v10032636mg [Citrus clementina]	233	2e-06	116	33	27	57.58	239	141	3	35	-2	0
Contig_2768	752	gi|694415027|ref|XP_009335703.1|	gi|694415027|ref|XP_009335703.1| PREDICTED: exocyst complex component SEC15B-like isoform X1 [Pyrus x bretschneideri]	800	1e-170	1284	246	244	97.97	750	13	555	800	-3	0
First_Contig7808	1506	gi|657996245|ref|XP_008390486.1|	gi|657996245|ref|XP_008390486.1| PREDICTED: 50S ribosomal protein L3-2, chloroplastic-like [Malus domestica]	327	0	1719	327	325	98.47	1316	336	1	327	-2	0
First_Contig2717	1030	gi|658062303|ref|XP_008367044.1|	gi|658062303|ref|XP_008367044.1| PREDICTED: LOW QUALITY PROTEIN: photosystem II core complex proteins psbY, chloroplastic-like [Malus domestica]	200	6e-103	791	200	173	85	932	390	1	200	-3	0
Second_Contig1096	1437	gi|694324030|ref|XP_009353056.1|	gi|694324030|ref|XP_009353056.1| PREDICTED: NADH--cytochrome b5 reductase 1 [Pyrus x bretschneideri]	277	0	1369	277	270	97.47	1032	202	1	277	-1	0
First_Contig7239	1456	gi|658023681|ref|XP_008347237.1|	gi|658023681|ref|XP_008347237.1| PREDICTED: methyltransferase-like protein 1 [Malus domestica]	1193	7e-119	986	229	226	97.38	688	2	409	637	-1	0
Contig_151205	334	gi|694327198|ref|XP_009354474.1|	gi|694327198|ref|XP_009354474.1| PREDICTED: uncharacterized protein LOC103945597 [Pyrus x bretschneideri]	330	7e-44	278	67	61	83.58	202	2	246	312	-1	0
Contig_40456	3786	gi|694409321|ref|XP_009379300.1|	gi|694409321|ref|XP_009379300.1| PREDICTED: uncharacterized protein LOC103967730 [Pyrus x bretschneideri]	171	1e-38	305	81	75	91.36	3464	3706	81	160	2	0
First_Contig7053	1763	gi|658009400|ref|XP_008339910.1|	gi|658009400|ref|XP_008339910.1| PREDICTED: uncharacterized protein LOC103402905 [Malus domestica]	1034	0	1916	386	376	96.89	1763	606	649	1034	-1	0
Contig_167741	254	gi|658000113|ref|XP_008392501.1|	gi|658000113|ref|XP_008392501.1| PREDICTED: uncharacterized protein LOC103454687 [Malus domestica]	442	3e-36	333	84	70	78.57	254	3	273	356	-1	0
Contig_48852	1973	gi|657986176|ref|XP_008385210.1|	gi|657986176|ref|XP_008385210.1| PREDICTED: probable serine/threonine-protein kinase RLCKVII [Malus domestica]	415	0	2010	387	383	96.38	1477	317	29	415	-2	0
First_Contig14630	624	gi|658006489|ref|XP_008338410.1|	gi|658006489|ref|XP_008338410.1| PREDICTED: tetratricopeptide repeat protein 13 [Malus domestica]	1046	5e-125	990	208	201	95.67	624	1	24	231	-1	0
Contig_42964	466	gi|694323036|ref|XP_009352608.1|	gi|694323036|ref|XP_009352608.1| PREDICTED: filaggrin isoform X1 [Pyrus x bretschneideri]	1269	5e-78	658	154	148	92.86	463	2	872	1025	-1	0
Contig_194777	580	gi|168026402|ref|XP_001765721.1|	gi|168026402|ref|XP_001765721.1| predicted protein [Physcomitrella patens]	430	5e-38	357	131	90	54.2	580	188	304	429	-1	0
First_Contig1880	1061	gi|694449644|ref|XP_009350423.1|	gi|694449644|ref|XP_009350423.1| PREDICTED: transcription initiation factor TFIID subunit 8-like [Pyrus x bretschneideri]	377	9e-151	1126	265	223	82.64	862	170	113	377	-2	0
Contig_108565	783	gi|657956902|ref|XP_008369936.1|	gi|657956902|ref|XP_008369936.1| PREDICTED: transcription factor bHLH36-like [Malus domestica]	233	9e-115	864	177	168	90.96	135	665	57	233	3	0
Contig_3471	790	gi|694419114|ref|XP_009337526.1|	gi|694419114|ref|XP_009337526.1| PREDICTED: uncharacterized protein LOC103929975 [Pyrus x bretschneideri]	437	1e-114	883	164	164	99.39	790	299	274	437	-1	0
Contig_69289	456	gi|658039793|ref|XP_008355483.1|	gi|658039793|ref|XP_008355483.1| PREDICTED: 21 kDa protein-like [Malus domestica]	202	6e-55	454	88	87	97.73	193	456	1	88	1	0
First_Contig4475	1012	gi|658048342|ref|XP_008359859.1|	gi|658048342|ref|XP_008359859.1| PREDICTED: REF/SRPP-like protein At3g05500 [Malus domestica]	250	7e-151	1113	233	220	91.42	1011	313	18	250	-2	0
Contig_82249	449	gi|658031026|ref|XP_008350967.1|	gi|658031026|ref|XP_008350967.1| PREDICTED: uncharacterized protein LOC103414351 [Malus domestica]	209	2e-27	270	54	52	96.3	288	449	1	54	3	0
Contig_42727	714	gi|657961028|ref|XP_008372097.1|	gi|657961028|ref|XP_008372097.1| PREDICTED: UDP-glucuronate 4-epimerase 1 [Malus domestica]	432	1e-28	270	58	55	87.93	497	670	1	58	2	0
Second_Contig893	2458	gi|657949574|ref|XP_008343859.1|	gi|657949574|ref|XP_008343859.1| PREDICTED: LOW QUALITY PROTEIN: eukaryotic translation initiation factor 4G-like [Malus domestica]	1856	0	2741	561	529	93.4	2457	829	850	1410	-2	0
Second_Contig1424	787	gi|694427629|ref|XP_009341436.1|	gi|694427629|ref|XP_009341436.1| PREDICTED: beta-amylase-like [Pyrus x bretschneideri]	598	3e-72	610	139	124	84.17	417	1	56	193	-2	0
Contig_14757	309	gi|658021516|ref|XP_008346156.1|	gi|658021516|ref|XP_008346156.1| PREDICTED: protein OSB2, chloroplastic-like [Malus domestica]	235	2e-64	515	102	98	95.1	308	3	11	112	-2	0
Contig_79265	4213	gi|694364590|ref|XP_009361334.1|	gi|694364590|ref|XP_009361334.1| PREDICTED: uncharacterized protein LOC103951630 [Pyrus x bretschneideri]	1297	0	2112	724	523	53.73	3030	865	361	1083	-2	0
Contig_130134	421	gi|514761268|ref|XP_004964745.1|	gi|514761268|ref|XP_004964745.1| PREDICTED: pre-mRNA-processing-splicing factor 8-like [Setaria italica]	2351	3e-60	340	71	66	88.73	207	419	1745	1815	3	0
Second_Contig1686	1079	gi|694313619|ref|XP_009367499.1|	gi|694313619|ref|XP_009367499.1| PREDICTED: small RNA degrading nuclease 3 [Pyrus x bretschneideri]	521	0	1835	352	347	97.44	24	1079	1	352	3	0
Contig_43625	565	gi|694427326|ref|XP_009341298.1|	gi|694427326|ref|XP_009341298.1| PREDICTED: uncharacterized protein LOC103933334 [Pyrus x bretschneideri]	248	6e-114	852	171	164	95.32	564	52	78	248	-2	0
First_Contig4380	908	gi|694352420|ref|XP_009357840.1|	gi|694352420|ref|XP_009357840.1| PREDICTED: cell division control protein 48 homolog C-like [Pyrus x bretschneideri]	827	6e-78	665	156	151	94.87	468	1	1	156	-3	0
Contig_119392	512	gi|657972631|ref|XP_008378103.1|	gi|657972631|ref|XP_008378103.1| PREDICTED: aspartate aminotransferase, cytoplasmic-like [Malus domestica]	597	9e-20	226	41	40	97.56	512	390	530	570	-1	0
Contig_77295	526	gi|571468750|ref|XP_006584425.1|	gi|571468750|ref|XP_006584425.1| PREDICTED: uncharacterized mitochondrial protein AtMg00810-like [Glycine max]	194	2e-75	592	175	135	60.57	525	1	4	178	-2	0
Contig_160420	407	gi|694367282|ref|XP_009362105.1|	gi|694367282|ref|XP_009362105.1| PREDICTED: uncharacterized protein LOC103952266 [Pyrus x bretschneideri]	105	3e-06	112	34	28	70.59	2	97	43	76	2	0
First_Contig6859	497	gi|657955201|ref|XP_008369065.1|	gi|657955201|ref|XP_008369065.1| PREDICTED: CTP synthase isoform X1 [Malus domestica]	565	1e-07	131	29	26	89.66	409	495	166	194	1	0
Contig_193154	292	gi|168033202|ref|XP_001769105.1|	gi|168033202|ref|XP_001769105.1| predicted protein [Physcomitrella patens]	535	2e-21	231	90	62	53.33	292	23	292	378	-1	0
Contig_24415	1170	gi|694373591|ref|XP_009363909.1|	gi|694373591|ref|XP_009363909.1| PREDICTED: uncharacterized protein LOC103953841 [Pyrus x bretschneideri]	164	1e-16	202	37	37	100	409	299	128	164	-3	0
Contig_46849	330	gi|658004085|ref|XP_008337150.1|	gi|658004085|ref|XP_008337150.1| PREDICTED: farnesylcysteine lyase [Malus domestica]	414	8e-11	152	42	33	71.43	203	328	59	99	2	0
Contig_13641	203	gi|657989446|ref|XP_008386926.1|	gi|657989446|ref|XP_008386926.1| PREDICTED: pentatricopeptide repeat-containing protein At5g12100, mitochondrial [Malus domestica]	834	5e-38	351	67	66	98.51	203	3	632	698	-1	0
Contig_25439	1028	gi|657946001|ref|XP_008382477.1|	gi|657946001|ref|XP_008382477.1| PREDICTED: uncharacterized protein At3g49140-like [Malus domestica]	506	6e-146	1105	212	211	99.06	1027	392	241	452	-2	0
Contig_156980	257	gi|567868397|ref|XP_006426821.1|	gi|567868397|ref|XP_006426821.1| hypothetical protein CICLE_v10024879mg [Citrus clementina]	859	1e-07	128	69	41	42.03	248	60	784	852	-1	0
Contig_120586	698	gi|595823818|ref|XP_007205133.1|	gi|595823818|ref|XP_007205133.1| hypothetical protein PRUPE_ppa005094mg [Prunus persica]	477	1e-32	304	66	61	90.91	2	199	39	104	2	0
Contig_195150	270	gi|514814887|ref|XP_004982210.1|	gi|514814887|ref|XP_004982210.1| PREDICTED: acidic leucine-rich nuclear phosphoprotein 32-related protein 2-like [Setaria italica]	277	7e-11	148	65	43	46.15	265	71	107	170	-3	0
Contig_12313	224	gi|657982981|ref|XP_008383554.1|	gi|657982981|ref|XP_008383554.1| PREDICTED: cullin-4-like, partial [Malus domestica]	458	4e-42	374	74	73	97.3	1	222	310	383	1	0
Contig_78987	228	gi|658039614|ref|XP_008355385.1|	gi|658039614|ref|XP_008355385.1| PREDICTED: reticulon-4-interacting protein 1, mitochondrial-like [Malus domestica]	366	5e-14	172	34	34	97.06	104	3	1	34	-2	0
Contig_69161	496	gi|658002963|ref|XP_008393983.1|	gi|658002963|ref|XP_008393983.1| PREDICTED: pre-mRNA-splicing factor CWC21 [Malus domestica]	243	4e-58	480	98	95	96.94	205	495	1	98	1	0
Contig_8562	1533	gi|694413812|ref|XP_009335154.1|	gi|694413812|ref|XP_009335154.1| PREDICTED: uncharacterized protein LOC103927904 [Pyrus x bretschneideri]	544	7e-32	335	101	75	67.33	1508	1206	451	537	-2	0
Second_Contig631	468	gi|658016933|ref|XP_008343819.1|	gi|658016933|ref|XP_008343819.1| PREDICTED: selT-like protein [Malus domestica]	228	1e-76	601	120	116	94.17	361	2	61	180	-3	0
Contig_163750	323	gi|590647212|ref|XP_007031839.1|	gi|590647212|ref|XP_007031839.1| Myzus persicae-induced lipase 1 isoform 3 [Theobroma cacao]	292	6e-09	136	41	32	58.54	81	203	30	69	3	0
Contig_29982	582	gi|694331033|ref|XP_009356199.1|	gi|694331033|ref|XP_009356199.1| PREDICTED: ATP-dependent RNA helicase DHX36-like [Pyrus x bretschneideri]	1209	2e-84	707	136	134	97.79	580	173	1074	1209	-3	0
Contig_125105	2124	gi|595858350|ref|XP_007210729.1|	gi|595858350|ref|XP_007210729.1| hypothetical protein PRUPE_ppa021798mg [Prunus persica]	1171	9e-98	563	311	174	40.51	935	3	355	610	-2	0
Contig_5009	453	gi|596127032|ref|XP_007221993.1|	gi|596127032|ref|XP_007221993.1| hypothetical protein PRUPE_ppa003254mg [Prunus persica]	589	3e-15	191	46	41	82.61	316	453	1	46	1	0
Contig_19989	644	gi|657987340|ref|XP_008385820.1|	gi|657987340|ref|XP_008385820.1| PREDICTED: uncharacterized protein LOC103448349 [Malus domestica]	447	6e-132	993	202	192	94.06	642	49	246	447	-3	0
Contig_101132	383	gi|694400763|ref|XP_009375462.1|	gi|694400763|ref|XP_009375462.1| PREDICTED: mitochondrial ubiquitin ligase activator of NFKB 1-like [Pyrus x bretschneideri]	383	2e-43	386	73	73	97.26	383	165	311	383	-1	0
Contig_5521	1173	gi|658050814|ref|XP_008361121.1|	gi|658050814|ref|XP_008361121.1| PREDICTED: ATP-dependent zinc metalloprotease FTSH 4, mitochondrial-like [Malus domestica]	583	1e-146	1122	210	210	100	1171	542	201	410	-3	0
First_Contig18240	980	gi|658048874|ref|XP_008360120.1|	gi|658048874|ref|XP_008360120.1| PREDICTED: uncharacterized protein LOC103423811 [Malus domestica]	589	7e-116	911	177	175	97.18	979	449	413	589	-2	0
Contig_172675	571	gi|657944969|ref|XP_008377366.1|	gi|657944969|ref|XP_008377366.1| PREDICTED: 25.3 kDa vesicle transport protein-like [Malus domestica]	229	2e-64	523	102	100	97.06	381	76	64	165	-2	0
Contig_1616	416	gi|658022552|ref|XP_008346689.1|	gi|658022552|ref|XP_008346689.1| PREDICTED: F-box/LRR-repeat protein At5g63520-like isoform X4 [Malus domestica]	357	1e-25	194	47	40	80.85	235	95	29	75	-2	0
Contig_4977	885	gi|694361431|ref|XP_009360414.1|	gi|694361431|ref|XP_009360414.1| PREDICTED: uncharacterized protein LOC103950890 [Pyrus x bretschneideri]	518	2e-147	1112	265	232	85.66	91	885	1	265	1	0
Contig_61882	5133	gi|657986848|ref|XP_008385566.1|	gi|657986848|ref|XP_008385566.1| PREDICTED: G-type lectin S-receptor-like serine/threonine-protein kinase At5g35370 [Malus domestica]	863	0	4402	863	850	97.68	3915	1327	1	863	-1	0
Contig_7449	211	gi|658020786|ref|XP_008345772.1|	gi|658020786|ref|XP_008345772.1| PREDICTED: F-box protein PP2-B1-like [Malus domestica]	221	7e-39	339	69	66	92.75	3	209	53	121	3	0
Contig_112731	427	gi|694385288|ref|XP_009368472.1|	gi|694385288|ref|XP_009368472.1| PREDICTED: uncharacterized protein LOC103957976 [Pyrus x bretschneideri]	614	3e-28	286	82	69	73.17	425	180	533	614	-3	0
Contig_59989	218	gi|502133602|ref|XP_004501825.1|	gi|502133602|ref|XP_004501825.1| PREDICTED: elongator complex protein 3-like [Cicer arietinum]	563	3e-43	385	72	71	97.22	218	3	261	332	-1	0
Contig_64497	458	gi|658026102|ref|XP_008348471.1|	gi|658026102|ref|XP_008348471.1| PREDICTED: uncharacterized protein LOC103411619 [Malus domestica]	120	1e-08	131	27	26	92.59	101	21	3	29	-1	0
First_Contig7637	255	gi|694330150|ref|XP_009355790.1|	gi|694330150|ref|XP_009355790.1| PREDICTED: uncharacterized protein LOC103946735 [Pyrus x bretschneideri]	719	2e-44	398	79	78	97.47	254	18	114	192	-2	0
First_Contig2385	222	gi|658065431|ref|XP_008368677.1|	gi|658065431|ref|XP_008368677.1| PREDICTED: 2-isopropylmalate synthase 1, chloroplastic-like [Malus domestica]	170	6e-43	362	73	72	98.63	220	2	75	147	-3	0
Contig_5357	1197	gi|694420908|ref|XP_009338332.1|	gi|694420908|ref|XP_009338332.1| PREDICTED: 40S ribosomal protein SA-like [Pyrus x bretschneideri]	299	1e-145	1090	266	217	81.2	1197	484	34	299	-1	0
Contig_58222	441	gi|694393209|ref|XP_009372055.1|	gi|694393209|ref|XP_009372055.1| PREDICTED: uncharacterized protein LOC103961245 [Pyrus x bretschneideri]	699	8e-92	737	146	138	92.47	439	2	438	583	-3	0
Second_Contig2938	698	gi|658033819|ref|XP_008352426.1|	gi|658033819|ref|XP_008352426.1| PREDICTED: stress response protein NST1-like [Malus domestica]	476	2e-20	234	76	75	89.47	229	2	26	100	-2	0
Contig_116352	212	gi|658049984|ref|XP_008360700.1|	gi|658049984|ref|XP_008360700.1| PREDICTED: probable 3-deoxy-D-manno-octulosonic acid transferase, mitochondrial [Malus domestica]	442	2e-40	361	70	70	98.57	211	2	322	391	-2	0
Contig_27442	268	gi|657990986|ref|XP_008387709.1|	gi|657990986|ref|XP_008387709.1| PREDICTED: dynamin-related protein 4C-like [Malus domestica]	610	1e-50	441	88	86	96.59	266	3	18	105	-3	0
Contig_72998	1011	gi|694329519|ref|XP_009355523.1|	gi|694329519|ref|XP_009355523.1| PREDICTED: disease resistance protein RGA2-like [Pyrus x bretschneideri]	913	2e-06	131	50	31	52	792	941	799	848	3	0
First_Contig22479	424	gi|657975787|ref|XP_008379751.1|	gi|657975787|ref|XP_008379751.1| PREDICTED: uncharacterized protein LOC103442715 [Malus domestica]	1119	7e-79	659	141	134	92.91	424	2	940	1075	-1	0
Contig_42218	1338	gi|694351728|ref|XP_009357624.1|	gi|694351728|ref|XP_009357624.1| PREDICTED: macrophage erythroblast attacher isoform X2 [Pyrus x bretschneideri]	415	0	1280	269	260	93.31	1194	388	1	269	-1	0
Contig_14238	276	gi|694388226|ref|XP_009369828.1|	gi|694388226|ref|XP_009369828.1| PREDICTED: ribosome biogenesis protein bms1-like [Pyrus x bretschneideri]	1210	1e-49	443	91	88	94.51	275	3	352	442	-2	0
Contig_161407	286	gi|694368439|ref|XP_009362438.1|	gi|694368439|ref|XP_009362438.1| PREDICTED: uncharacterized protein LOC103952558 [Pyrus x bretschneideri]	535	6e-11	153	29	27	93.1	284	198	507	535	-3	0
Second_Contig675	682	gi|657985135|ref|XP_008384670.1|	gi|657985135|ref|XP_008384670.1| PREDICTED: uncharacterized membrane protein At1g06890 [Malus domestica]	349	2e-28	289	55	54	96.36	681	517	295	349	-2	0
Contig_103410	770	gi|658008021|ref|XP_008339193.1|	gi|658008021|ref|XP_008339193.1| PREDICTED: putative pentatricopeptide repeat-containing protein At1g28020 [Malus domestica]	900	6e-92	761	148	143	94.59	770	327	273	420	-1	0
Contig_7739	640	gi|694445035|ref|XP_009348990.1|	gi|694445035|ref|XP_009348990.1| PREDICTED: uncharacterized protein LOC103940570 [Pyrus x bretschneideri]	466	1e-130	987	191	188	96.86	639	67	276	466	-2	0
Contig_108171	273	gi|657960395|ref|XP_008371779.1|	gi|657960395|ref|XP_008371779.1| PREDICTED: endoplasmic reticulum oxidoreductin-1-like [Malus domestica]	476	1e-38	352	67	65	88.06	71	271	1	67	2	0
Contig_59597	1192	gi|657965536|ref|XP_008374428.1|	gi|657965536|ref|XP_008374428.1| PREDICTED: triose phosphate/phosphate translocator, non-green plastid, chloroplastic-like [Malus domestica]	411	1e-86	707	139	137	97.84	396	812	250	388	3	0
First_Contig16065	1737	gi|658048825|ref|XP_008360098.1|	gi|658048825|ref|XP_008360098.1| PREDICTED: uncharacterized protein LOC103423795 isoform X1 [Malus domestica]	1063	0	1704	350	342	97.14	1051	2	372	721	-3	0
Contig_76892	627	gi|658016871|ref|XP_008343787.1|	gi|658016871|ref|XP_008343787.1| PREDICTED: polypyrimidine tract-binding protein homolog 2-like [Malus domestica]	438	4e-28	287	71	61	80.28	414	626	216	286	3	0
Contig_57459	310	gi|694410496|ref|XP_009333658.1|	gi|694410496|ref|XP_009333658.1| PREDICTED: truncated transcription factor CAULIFLOWER A-like isoform X1 [Pyrus x bretschneideri]	269	2e-41	363	103	86	80.58	308	3	128	225	-3	0
Contig_16096	1045	gi|694436021|ref|XP_009345138.1|	gi|694436021|ref|XP_009345138.1| PREDICTED: uncharacterized protein At4g06744-like [Pyrus x bretschneideri]	426	3e-179	1318	268	262	94.4	1045	242	158	425	-1	0
Contig_92503	432	gi|694331904|ref|XP_009356613.1|	gi|694331904|ref|XP_009356613.1| PREDICTED: callose synthase 7-like [Pyrus x bretschneideri]	1927	8e-89	742	143	141	97.2	431	3	464	606	-2	0
Contig_65864	212	gi|694388817|ref|XP_009370080.1|	gi|694388817|ref|XP_009370080.1| PREDICTED: potassium channel SKOR isoform X3 [Pyrus x bretschneideri]	839	4e-40	367	70	69	98.57	211	2	89	158	-2	0
Contig_71765	380	gi|658025255|ref|XP_008348031.1|	gi|658025255|ref|XP_008348031.1| PREDICTED: homeobox-leucine zipper protein HAT5-like [Malus domestica]	336	6e-56	468	130	114	86.92	378	1	200	329	-3	0
Contig_73127	691	gi|658045406|ref|XP_008358380.1|	gi|658045406|ref|XP_008358380.1| PREDICTED: LOW QUALITY PROTEIN: peptide-N4-(N-acetyl-beta-glucosaminyl)asparagine amidase A-like [Malus domestica]	658	3e-101	808	157	153	92.99	628	158	60	216	-1	0
First_Contig20962	1140	gi|658010834|ref|XP_008340652.1|	gi|658010834|ref|XP_008340652.1| PREDICTED: cell division protein FtsY homolog, chloroplastic-like [Malus domestica]	305	2e-93	742	147	144	97.96	1048	608	1	147	-3	0
Contig_79794	396	gi|658010802|ref|XP_008340635.1|	gi|658010802|ref|XP_008340635.1| PREDICTED: chaperone protein ClpB3, chloroplastic [Malus domestica]	1065	6e-15	188	37	37	94.59	284	394	936	972	2	0
Contig_79445	484	gi|657982181|ref|XP_008383129.1|	gi|657982181|ref|XP_008383129.1| PREDICTED: uncharacterized protein LOC103445853 [Malus domestica]	604	2e-100	790	160	154	95.62	482	3	391	550	-3	0
Contig_102564	447	gi|657989555|ref|XP_008386985.1|	gi|657989555|ref|XP_008386985.1| PREDICTED: heat stress transcription factor A-3-like [Malus domestica]	369	3e-14	180	48	39	72.92	444	301	321	368	-1	0
Contig_18980	388	gi|658009577|ref|XP_008340004.1|	gi|658009577|ref|XP_008340004.1| PREDICTED: uncharacterized protein LOC103402990 [Malus domestica]	392	6e-74	593	129	127	97.67	1	387	149	277	1	0
Contig_115828	460	gi|658012292|ref|XP_008341412.1|	gi|658012292|ref|XP_008341412.1| PREDICTED: uncharacterized protein LOC103404295 [Malus domestica]	178	5e-37	332	80	74	88.75	459	220	99	178	-2	0
Contig_92676	441	gi|658061014|ref|XP_008366357.1|	gi|658061014|ref|XP_008366357.1| PREDICTED: MLO-like protein 3 isoform X1 [Malus domestica]	226	1e-28	278	56	56	98.21	273	440	52	107	3	0
Contig_1191	1687	gi|658009017|ref|XP_008339707.1|	gi|658009017|ref|XP_008339707.1| PREDICTED: transcription factor bHLH30-like [Malus domestica]	349	0	1350	260	258	98.85	1687	908	90	349	-1	0
Contig_55504	520	gi|694444457|ref|XP_009348750.1|	gi|694444457|ref|XP_009348750.1| PREDICTED: thiamine biosynthetic bifunctional enzyme TH1, chloroplastic [Pyrus x bretschneideri]	559	6e-86	679	135	134	97.78	116	520	165	299	2	0
First_Contig791	1465	gi|657982519|ref|XP_008383299.1|	gi|657982519|ref|XP_008383299.1| PREDICTED: disease resistance protein At4g27190-like [Malus domestica]	1499	0	2169	478	439	87.66	1464	31	472	948	-2	0
Contig_10191	417	gi|657975312|ref|XP_008379503.1|	gi|657975312|ref|XP_008379503.1| PREDICTED: putative nuclear matrix constituent protein 1-like protein [Malus domestica]	1197	8e-73	617	138	137	94.93	416	3	383	520	-2	0
First_Contig268	4605	gi|657945833|ref|XP_008381730.1|	gi|657945833|ref|XP_008381730.1| PREDICTED: cullin-associated NEDD8-dissociated protein 1 [Malus domestica]	1216	0	1687	400	359	85	1660	2787	12	411	1	0
Contig_44214	868	gi|694376238|ref|XP_009364617.1|	gi|694376238|ref|XP_009364617.1| PREDICTED: heterogeneous nuclear ribonucleoprotein 1-like isoform X2 [Pyrus x bretschneideri]	476	0	1472	289	287	98.27	1	867	75	363	1	0
Second_Contig3575	617	gi|470104165|ref|XP_004288485.1|	gi|470104165|ref|XP_004288485.1| PREDICTED: uncharacterized protein LOC101312768 [Fragaria vesca subsp. vesca]	269	4e-11	158	41	34	78.05	205	327	39	79	1	0
Contig_167800	681	gi|694322500|ref|XP_009352374.1|	gi|694322500|ref|XP_009352374.1| PREDICTED: early endosome antigen 1 [Pyrus x bretschneideri]	611	3e-152	1144	226	223	97.79	680	3	183	408	-2	0
First_Contig12487	297	gi|658001011|ref|XP_008392969.1|	gi|658001011|ref|XP_008392969.1| PREDICTED: caldesmon-like [Malus domestica]	444	6e-17	197	39	39	100	296	180	406	444	-2	0
Contig_73473	867	gi|694318412|ref|XP_009342589.1|	gi|694318412|ref|XP_009342589.1| PREDICTED: lipid phosphate phosphatase gamma, chloroplastic-like [Pyrus x bretschneideri]	222	2e-70	572	111	110	97.3	866	534	111	221	-2	0
First_Contig14291	1162	gi|658059344|ref|XP_008365485.1|	gi|658059344|ref|XP_008365485.1| PREDICTED: TMV resistance protein N-like [Malus domestica]	848	3e-132	1047	252	222	80.95	406	1161	543	794	1	0
First_Contig4529	663	gi|657994976|ref|XP_008389805.1|	gi|657994976|ref|XP_008389805.1| PREDICTED: E3 ubiquitin-protein ligase MIB2-like [Malus domestica]	651	3e-128	987	220	196	87.27	662	3	443	646	-2	0
Contig_2937	859	gi|224052944|ref|XP_002297637.1|	gi|224052944|ref|XP_002297637.1| SC35-like splicing factor family protein [Populus trichocarpa]	278	3e-10	156	48	37	70.83	716	859	76	114	2	0
Contig_153881	383	gi|595850882|ref|XP_007210007.1|	gi|595850882|ref|XP_007210007.1| hypothetical protein PRUPE_ppa016144mg [Prunus persica]	517	2e-47	420	105	86	74.29	3	317	409	512	3	0
Contig_9162	966	gi|658027354|ref|XP_008349111.1|	gi|658027354|ref|XP_008349111.1| PREDICTED: uncharacterized protein LOC103412308 isoform X1 [Malus domestica]	211	5e-67	493	110	100	88.18	308	634	1	110	2	0
Contig_43617	404	gi|694379015|ref|XP_009365722.1|	gi|694379015|ref|XP_009365722.1| PREDICTED: lysine-specific demethylase JMJ25-like [Pyrus x bretschneideri]	1078	3e-85	705	134	132	98.51	404	3	932	1065	-1	0
First_Contig11466	237	gi|694407834|ref|XP_009378637.1|	gi|694407834|ref|XP_009378637.1| PREDICTED: glucose-1-phosphate adenylyltransferase large subunit 1-like isoform X1 [Pyrus x bretschneideri]	525	1e-43	388	78	76	96.15	236	3	438	515	-2	0
Contig_183007	465	gi|212276326|ref|NP_001130962.1|	gi|212276326|ref|NP_001130962.1| Ribonucleoprotein like protein isoform 1 [Zea mays]	370	3e-11	158	127	66	36.22	460	92	163	284	-3	0
Second_Contig162	1614	gi|694403893|ref|XP_009376858.1|	gi|694403893|ref|XP_009376858.1| PREDICTED: WD-40 repeat-containing protein MSI1 [Pyrus x bretschneideri]	422	0	2271	422	422	99.29	1299	34	1	422	-1	0
Contig_120912	547	gi|658029045|ref|XP_008349963.1|	gi|658029045|ref|XP_008349963.1| PREDICTED: ankyrin repeat-containing protein At3g12360-like [Malus domestica]	390	6e-87	686	133	128	94.74	399	1	94	226	-2	0
Contig_20955	347	gi|658038889|ref|XP_008355010.1|	gi|658038889|ref|XP_008355010.1| PREDICTED: putative disease resistance protein At3g14460 [Malus domestica]	775	6e-53	463	114	104	78.07	345	4	632	745	-3	0
First_Contig3693	659	gi|694379997|ref|XP_009366154.1|	gi|694379997|ref|XP_009366154.1| PREDICTED: uncharacterized protein LOC103955964 isoform X2 [Pyrus x bretschneideri]	295	3e-67	551	174	122	64.94	524	3	108	241	-1	0
First_Contig16502	685	gi|658043507|ref|XP_008357392.1|	gi|658043507|ref|XP_008357392.1| PREDICTED: serine/threonine-protein kinase tricorner-like isoform X2 [Malus domestica]	523	2e-22	250	48	48	100	144	1	1	48	-2	0
Contig_86979	1804	gi|694332950|ref|XP_009357087.1|	gi|694332950|ref|XP_009357087.1| PREDICTED: pentatricopeptide repeat-containing protein At1g73710 [Pyrus x bretschneideri]	1007	0	2603	493	484	96.96	1747	269	1	493	-1	0
Contig_59130	890	gi|694394514|ref|XP_009372648.1|	gi|694394514|ref|XP_009372648.1| PREDICTED: uncharacterized transporter YBR287W-like [Pyrus x bretschneideri]	414	4e-73	607	122	118	95.08	890	525	163	284	-1	0
First_Contig10190	369	gi|694311846|ref|XP_009359755.1|	gi|694311846|ref|XP_009359755.1| PREDICTED: protein ROOT INITIATION DEFECTIVE 3 isoform X1 [Pyrus x bretschneideri]	442	1e-47	295	63	57	88.89	215	27	140	202	-2	0
Contig_145102	235	gi|658012680|ref|XP_008341615.1|	gi|658012680|ref|XP_008341615.1| PREDICTED: pentatricopeptide repeat-containing protein At3g29230 [Malus domestica]	605	4e-17	198	41	38	90.24	234	112	565	605	-2	0
Contig_68272	421	gi|694391829|ref|XP_009371421.1|	gi|694391829|ref|XP_009371421.1| PREDICTED: ABC transporter G family member 32-like [Pyrus x bretschneideri]	1419	9e-69	521	107	101	91.59	421	101	1031	1137	-1	0
Contig_20011	1188	gi|657983789|ref|XP_008383972.1|	gi|657983789|ref|XP_008383972.1| PREDICTED: nitric oxide synthase-interacting protein-like [Malus domestica]	303	2e-150	1020	191	189	98.43	1186	614	5	195	-3	0
Contig_86879	526	gi|596291976|ref|XP_007226433.1|	gi|596291976|ref|XP_007226433.1| hypothetical protein PRUPE_ppa023609mg, partial [Prunus persica]	298	8e-28	279	88	69	67.05	526	269	190	274	-1	0
Second_Contig3545	741	gi|658013972|ref|XP_008342298.1|	gi|658013972|ref|XP_008342298.1| PREDICTED: uncharacterized protein LOC103405111 [Malus domestica]	921	8e-172	1302	246	241	96.34	740	3	505	750	-2	0
Contig_161154	295	gi|658019870|ref|XP_008345303.1|	gi|658019870|ref|XP_008345303.1| PREDICTED: uncharacterized protein LOC103408219 [Malus domestica]	211	2e-36	325	74	66	89.19	69	290	120	193	3	0
Contig_9171	276	gi|694364652|ref|XP_009361355.1|	gi|694364652|ref|XP_009361355.1| PREDICTED: 50S ribosomal protein L3, chloroplastic-like [Pyrus x bretschneideri]	295	1e-12	161	54	52	94.44	113	274	1	54	2	0
Contig_62225	355	gi|657951480|ref|XP_008353012.1|	gi|657951480|ref|XP_008353012.1| PREDICTED: P34 probable thiol protease-like [Malus domestica]	294	1e-63	515	118	107	82.2	1	354	73	190	1	0
Contig_29733	893	gi|694323444|ref|XP_009352790.1|	gi|694323444|ref|XP_009352790.1| PREDICTED: uncharacterized protein LOC103944108 [Pyrus x bretschneideri]	350	7e-138	1033	194	194	99.48	893	312	157	350	-1	0
First_Contig9974	1290	gi|657957479|ref|XP_008370240.1|	gi|657957479|ref|XP_008370240.1| PREDICTED: cationic peroxidase 1-like [Malus domestica]	324	2e-128	981	219	197	86.76	632	1288	26	244	2	0
Contig_193463	285	gi|694416117|ref|XP_009336192.1|	gi|694416117|ref|XP_009336192.1| PREDICTED: uncharacterized protein LOC103928821 [Pyrus x bretschneideri]	477	4e-44	391	76	74	97.37	281	54	402	477	-2	0
Contig_3859	391	gi|694317629|ref|XP_009339040.1|	gi|694317629|ref|XP_009339040.1| PREDICTED: uncharacterized protein LOC103931316, partial [Pyrus x bretschneideri]	220	1e-91	695	129	129	98.45	389	3	71	199	-3	0
First_Contig24932	405	gi|694430268|ref|XP_009342623.1|	gi|694430268|ref|XP_009342623.1| PREDICTED: protein HAPLESS 2 [Pyrus x bretschneideri]	782	6e-41	380	75	74	97.33	363	139	63	137	-1	0
Contig_47047	285	gi|694324934|ref|XP_009353443.1|	gi|694324934|ref|XP_009353443.1| PREDICTED: putative proline--tRNA ligase C19C7.06 [Pyrus x bretschneideri]	509	1e-26	267	50	50	100	284	135	460	509	-2	0
First_Contig1312	695	gi|657965631|ref|XP_008374475.1|	gi|657965631|ref|XP_008374475.1| PREDICTED: two-component response regulator ARR5-like [Malus domestica]	227	3e-131	970	217	205	92.63	2	652	11	227	2	0
Contig_120448	442	gi|694448467|ref|XP_009350121.1|	gi|694448467|ref|XP_009350121.1| PREDICTED: delta(8)-fatty-acid desaturase 1-like [Pyrus x bretschneideri]	449	7e-100	773	147	146	97.96	441	1	38	184	-2	0
First_Contig2770	722	gi|694440663|ref|XP_009347137.1|	gi|694440663|ref|XP_009347137.1| PREDICTED: allene oxide synthase, chloroplastic [Pyrus x bretschneideri]	487	2e-80	656	123	122	95.93	59	427	25	147	2	0
Contig_153312	340	gi|672110265|ref|XP_008794396.1|	gi|672110265|ref|XP_008794396.1| PREDICTED: 60S ribosomal protein L35 [Phoenix dactylifera]	123	7e-43	362	104	86	74.04	316	5	1	104	-1	0
Contig_32246	596	gi|694313343|ref|XP_009366415.1|	gi|694313343|ref|XP_009366415.1| PREDICTED: L-ascorbate oxidase homolog [Pyrus x bretschneideri]	541	2e-75	621	118	118	100	356	3	1	118	-1	0
First_Contig9616	695	gi|694401013|ref|XP_009375576.1|	gi|694401013|ref|XP_009375576.1| PREDICTED: uncharacterized protein LOC103964371 isoform X1 [Pyrus x bretschneideri]	227	8e-35	328	63	63	100	507	695	101	163	3	0
First_Contig22730	449	gi|658036947|ref|XP_008354033.1|	gi|658036947|ref|XP_008354033.1| PREDICTED: protein yippee-like At4g27745 [Malus domestica]	127	2e-81	623	120	118	98.33	80	439	8	127	2	0
Contig_44208	371	gi|658309454|ref|NP_001280947.1|	gi|658309454|ref|NP_001280947.1| dehydration-responsive element-binding protein 2A [Malus domestica]	415	7e-46	404	82	80	91.46	369	124	334	415	-3	0
Contig_56817	223	gi|694316282|ref|XP_009379405.1|	gi|694316282|ref|XP_009379405.1| PREDICTED: anthocyanidin 5,3-O-glucosyltransferase-like [Pyrus x bretschneideri]	480	3e-44	390	74	73	94.59	222	1	351	424	-2	0
Contig_154735	499	gi|694378967|ref|XP_009365699.1|	gi|694378967|ref|XP_009365699.1| PREDICTED: protein FAR1-RELATED SEQUENCE 3-like [Pyrus x bretschneideri]	883	9e-42	391	76	73	93.42	270	497	424	499	3	0
Contig_91666	656	gi|694419951|ref|XP_009337909.1|	gi|694419951|ref|XP_009337909.1| PREDICTED: uncharacterized protein LOC103930311 isoform X2 [Pyrus x bretschneideri]	664	1e-145	1104	218	213	96.79	655	2	102	319	-2	0
First_Contig8618	524	gi|694311394|ref|XP_009357477.1|	gi|694311394|ref|XP_009357477.1| PREDICTED: uncharacterized protein LOC103948201 [Pyrus x bretschneideri]	365	2e-40	370	74	72	95.95	523	302	292	365	-2	0
Contig_30488	363	gi|694328248|ref|XP_009354941.1|	gi|694328248|ref|XP_009354941.1| PREDICTED: chromatin modification-related protein MEAF6-like isoform X1 [Pyrus x bretschneideri]	159	2e-15	181	42	37	85.71	2	127	60	101	2	0
Contig_166503	384	gi|672165418|ref|XP_008802610.1|	gi|672165418|ref|XP_008802610.1| PREDICTED: 60S ribosomal protein L34 [Phoenix dactylifera]	120	5e-30	278	117	80	52.99	360	16	1	115	-1	0
Contig_104433	454	gi|658036931|ref|XP_008354025.1|	gi|658036931|ref|XP_008354025.1| PREDICTED: beclin-1-like protein [Malus domestica]	507	2e-62	526	105	102	94.29	454	140	403	507	-1	0
First_Contig133	1407	gi|658008840|ref|XP_008339614.1|	gi|658008840|ref|XP_008339614.1| PREDICTED: uncharacterized PKHD-type hydroxylase At1g22950-like [Malus domestica]	380	0	2008	380	375	97.37	1257	118	1	380	-1	0
Contig_125193	376	gi|658062674|ref|XP_008367244.1|	gi|658062674|ref|XP_008367244.1| PREDICTED: uncharacterized protein LOC103430880 isoform X2 [Malus domestica]	269	5e-23	239	48	47	97.92	375	232	222	269	-2	0
Contig_21491	1895	gi|658019122|ref|XP_008344906.1|	gi|658019122|ref|XP_008344906.1| PREDICTED: vacuolar protein sorting-associated protein 41 homolog [Malus domestica]	330	5e-164	1237	237	232	96.2	144	854	39	275	3	0
Contig_129479	640	gi|657994770|ref|XP_008389698.1|	gi|657994770|ref|XP_008389698.1| PREDICTED: cysteine-rich receptor-like protein kinase 2 isoform X2 [Malus domestica]	626	2e-70	595	121	115	90.08	639	277	50	170	-2	0
Contig_50135	900	gi|694320659|ref|XP_009351511.1|	gi|694320659|ref|XP_009351511.1| PREDICTED: uncharacterized protein LOC103943044 isoform X2 [Pyrus x bretschneideri]	860	4e-104	847	230	194	77.83	638	3	355	584	-2	0
First_Contig16049	820	gi|694331901|ref|XP_009356612.1|	gi|694331901|ref|XP_009356612.1| PREDICTED: callose synthase 7-like [Pyrus x bretschneideri]	1928	5e-137	1110	310	239	72.9	819	1	558	867	-2	0
First_Contig19036	557	gi|694328087|ref|XP_009354869.1|	gi|694328087|ref|XP_009354869.1| PREDICTED: auxin-induced protein 22D-like [Pyrus x bretschneideri]	175	1e-29	285	55	53	94.55	3	167	121	175	3	0
Contig_179411	266	gi|694435192|ref|XP_009344771.1|	gi|694435192|ref|XP_009344771.1| PREDICTED: BTB/POZ domain-containing protein At5g03250-like [Pyrus x bretschneideri]	613	2e-53	460	88	88	100	264	1	364	451	-3	0
First_Contig1777	910	gi|694393299|ref|XP_009372095.1|	gi|694393299|ref|XP_009372095.1| PREDICTED: uncharacterized protein LOC103961275 [Pyrus x bretschneideri]	296	5e-52	456	89	88	98.88	268	2	120	208	-1	0
Contig_1990	844	gi|694316567|ref|XP_009334494.1|	gi|694316567|ref|XP_009334494.1| PREDICTED: high mobility group B protein 9 isoform X2 [Pyrus x bretschneideri]	332	3e-109	840	196	177	86.22	844	260	137	332	-1	0
First_Contig15230	1189	gi|694403186|ref|XP_009376549.1|	gi|694403186|ref|XP_009376549.1| PREDICTED: NAC domain-containing protein 55-like [Pyrus x bretschneideri]	387	4e-166	871	183	172	92.35	694	146	206	387	-1	0
Contig_27832	859	gi|658309850|ref|NP_001280762.1|	gi|658309850|ref|NP_001280762.1| zinc finger protein CONSTANS-LIKE 9-like [Malus domestica]	409	7e-134	1011	201	196	95.02	603	1	1	201	-2	0
Contig_19946	356	gi|694418888|ref|XP_009337422.1|	gi|694418888|ref|XP_009337422.1| PREDICTED: uncharacterized methyltransferase At1g78140, chloroplastic-like isoform X2 [Pyrus x bretschneideri]	89	4e-17	188	48	38	79.17	144	1	42	89	-3	0
Contig_44800	2222	gi|657944124|ref|XP_008372657.1|	gi|657944124|ref|XP_008372657.1| PREDICTED: uncharacterized protein LOC103436017 [Malus domestica]	853	0	1446	272	272	99.63	1796	981	471	742	-1	0
Contig_16604	410	gi|657953061|ref|XP_008360807.1|	gi|657953061|ref|XP_008360807.1| PREDICTED: exosome complex component RRP41-like [Malus domestica]	140	3e-25	249	48	48	100	409	266	93	140	-2	0
Contig_159080	219	gi|449467080|ref|XP_004151253.1|	gi|449467080|ref|XP_004151253.1| PREDICTED: hippurate hydrolase-like [Cucumis sativus]	386	7e-09	134	70	43	45.71	5	211	310	370	2	0
Contig_72008	527	gi|694404962|ref|XP_009377342.1|	gi|694404962|ref|XP_009377342.1| PREDICTED: uncharacterized protein LOC103965964 [Pyrus x bretschneideri]	141	1e-31	295	76	66	78.95	298	525	11	86	1	0
Contig_187807	276	gi|658011697|ref|XP_008341096.1|	gi|658011697|ref|XP_008341096.1| PREDICTED: uncharacterized protein LOC103404016 [Malus domestica]	366	2e-07	125	51	37	54.9	133	276	12	62	1	0
Contig_24034	259	gi|595848560|ref|XP_007209553.1|	gi|595848560|ref|XP_007209553.1| hypothetical protein PRUPE_ppa010859mg [Prunus persica]	232	3e-51	424	86	82	91.86	2	259	70	155	2	0
Contig_35251	1574	gi|645268567|ref|XP_008239589.1|	gi|645268567|ref|XP_008239589.1| PREDICTED: cytochrome P450 71A1-like [Prunus mume]	245	9e-39	342	93	77	74.19	424	146	43	135	-2	0
Contig_117444	571	gi|657948480|ref|XP_008337977.1|	gi|657948480|ref|XP_008337977.1| PREDICTED: MORC family CW-type zinc finger protein 3-like [Malus domestica]	626	7e-13	175	41	33	80.49	467	571	470	510	2	0
First_Contig13757	403	gi|694419158|ref|XP_009337546.1|	gi|694419158|ref|XP_009337546.1| PREDICTED: uncharacterized protein LOC103929994 [Pyrus x bretschneideri]	808	9e-36	280	75	72	94.67	403	179	706	780	-1	0
Contig_135877	433	gi|657986220|ref|XP_008385233.1|	gi|657986220|ref|XP_008385233.1| PREDICTED: licodione synthase-like [Malus domestica]	525	7e-38	353	106	81	66.98	279	1	357	461	-2	0
Contig_80583	1119	gi|657947308|ref|XP_008388891.1|	gi|657947308|ref|XP_008388891.1| PREDICTED: protein YLS2-like isoform X1 [Malus domestica]	357	4e-85	690	134	133	98.51	1118	717	224	357	-2	0
Contig_166082	380	gi|694378665|ref|XP_009365559.1|	gi|694378665|ref|XP_009365559.1| PREDICTED: protein RADIALIS-like 3 [Pyrus x bretschneideri]	95	5e-60	475	95	93	94.74	297	13	1	95	-3	0
Contig_119338	270	gi|694435654|ref|XP_009344977.1|	gi|694435654|ref|XP_009344977.1| PREDICTED: probable LRR receptor-like serine/threonine-protein kinase At1g53440 [Pyrus x bretschneideri]	991	9e-32	309	88	77	78.41	3	266	613	697	3	0
Contig_115341	870	gi|657962000|ref|XP_008372598.1|	gi|657962000|ref|XP_008372598.1| PREDICTED: probable LRR receptor-like serine/threonine-protein kinase At4g08850 [Malus domestica]	749	1e-06	131	34	30	79.41	149	250	45	78	2	0
First_Contig16155	883	gi|694320768|ref|XP_009351560.1|	gi|694320768|ref|XP_009351560.1| PREDICTED: probable RNA-dependent RNA polymerase 1 [Pyrus x bretschneideri]	1116	1e-109	897	171	165	95.32	371	883	150	320	2	0
First_Contig12936	600	gi|694327815|ref|XP_009354756.1|	gi|694327815|ref|XP_009354756.1| PREDICTED: actin-related protein 7 [Pyrus x bretschneideri]	361	1e-143	1060	199	199	100	2	598	13	211	2	0
Contig_181785	246	gi|658047427|ref|XP_008359393.1|	gi|658047427|ref|XP_008359393.1| PREDICTED: uncharacterized protein LOC103423104 [Malus domestica]	1498	7e-19	213	63	47	60.32	189	1	1316	1378	-1	0
Contig_80398	284	gi|657985496|ref|XP_008384845.1|	gi|657985496|ref|XP_008384845.1| PREDICTED: ATP-dependent zinc metalloprotease FTSH 9, chloroplastic-like [Malus domestica]	820	3e-55	478	94	94	100	282	1	580	673	-3	0
Contig_40310	575	gi|657981304|ref|XP_008382665.1|	gi|657981304|ref|XP_008382665.1| PREDICTED: tetraspanin-18-like [Malus domestica]	287	3e-46	406	81	79	96.3	575	333	207	287	-1	0
Second_Contig2808	210	gi|657974341|ref|XP_008378995.1|	gi|657974341|ref|XP_008378995.1| PREDICTED: TMV resistance protein N-like [Malus domestica]	939	8e-27	270	69	58	73.91	2	208	390	458	2	0
Contig_17360	520	gi|658036382|ref|XP_008353737.1|	gi|658036382|ref|XP_008353737.1| PREDICTED: ketol-acid reductoisomerase, chloroplastic [Malus domestica]	394	6e-119	898	173	169	97.11	520	2	34	206	-1	0
Contig_68307	259	gi|694385891|ref|XP_009368758.1|	gi|694385891|ref|XP_009368758.1| PREDICTED: sec-independent protein translocase protein TATB, chloroplastic-like [Pyrus x bretschneideri]	315	3e-38	342	65	65	100	195	1	1	65	-2	0
Contig_175149	287	gi|612386903|ref|XP_007508973.1|	gi|612386903|ref|XP_007508973.1| PREDICTED: similar to Zinc finger protein 271 (Zinc finger protein 7) (HZF7) (Zinc finger protein ZNFphex133) (Epstein-Barr virus-induced zinc finger protein) (ZNF-EB) (CT-ZFP48) (Zinc finger protein [Bathycoccus prasinos]	270	6e-25	249	94	55	52.13	282	1	91	184	-3	0
First_Contig9362	603	gi|645247186|ref|XP_008229715.1|	gi|645247186|ref|XP_008229715.1| PREDICTED: wall-associated receptor kinase-like 9 [Prunus mume]	441	1e-126	956	200	187	88	2	601	127	326	2	0
Contig_20001	1025	gi|658001692|ref|XP_008393315.1|	gi|658001692|ref|XP_008393315.1| PREDICTED: chloroplastic group IIA intron splicing facilitator CRS1, chloroplastic-like [Malus domestica]	813	1e-123	981	265	216	78.87	294	1025	21	285	3	0
Contig_27785	3827	gi|694398217|ref|XP_009374296.1|	gi|694398217|ref|XP_009374296.1| PREDICTED: alpha-glucan phosphorylase, H isozyme-like [Pyrus x bretschneideri]	846	0	2941	551	548	99.09	2867	1215	296	846	-1	0
Contig_122543	1173	gi|657963383|ref|XP_008373301.1|	gi|657963383|ref|XP_008373301.1| PREDICTED: serine/threonine-protein kinase At5g01020-like [Malus domestica]	604	0	1474	279	273	96.42	1171	335	252	530	-3	0
Contig_58953	989	gi|658060344|ref|XP_008366008.1|	gi|658060344|ref|XP_008366008.1| PREDICTED: protein lingerer-like [Malus domestica]	856	5e-170	1002	200	196	95.5	600	1	340	539	-3	0
Contig_46473	231	gi|658025569|ref|XP_008348188.1|	gi|658025569|ref|XP_008348188.1| PREDICTED: putative disease resistance protein At3g14460 [Malus domestica]	453	8e-36	330	77	71	88.31	1	231	69	145	1	0
Contig_95119	390	gi|657994826|ref|XP_008389727.1|	gi|657994826|ref|XP_008389727.1| PREDICTED: inorganic phosphate transporter 2-1, chloroplastic-like [Malus domestica]	590	2e-13	175	39	37	92.31	388	272	215	253	-3	0
First_Contig18026	270	gi|657949119|ref|XP_008341338.1|	gi|657949119|ref|XP_008341338.1| PREDICTED: uncharacterized serine-rich protein C215.13 [Malus domestica]	395	3e-55	463	89	88	98.88	2	268	120	208	2	0
Contig_52709	1633	gi|658063605|ref|XP_008367722.1|	gi|658063605|ref|XP_008367722.1| PREDICTED: uncharacterized protein At1g10890-like isoform X1 [Malus domestica]	265	1e-147	1113	237	236	98.73	1632	922	29	265	-2	0
Contig_171574	1089	gi|658004996|ref|XP_008337636.1|	gi|658004996|ref|XP_008337636.1| PREDICTED: probable caffeoyl-CoA O-methyltransferase At4g26220 [Malus domestica]	239	1e-118	723	142	140	97.89	916	491	1	142	-3	0
First_Contig11080	1409	gi|694322326|ref|XP_009352295.1|	gi|694322326|ref|XP_009352295.1| PREDICTED: LOW QUALITY PROTEIN: lipoamide acyltransferase component of branched-chain alpha-keto acid dehydrogenase complex, mitochondrial [Pyrus x bretschneideri]	422	2e-95	774	169	152	86.98	348	851	1	166	3	0
Contig_57879	457	gi|657957167|ref|XP_008370073.1|	gi|657957167|ref|XP_008370073.1| PREDICTED: RNA polymerase II C-terminal domain phosphatase-like 2 [Malus domestica]	850	3e-27	282	58	57	98.28	3	176	793	850	3	0
Contig_884	1268	gi|657966342|ref|XP_008374855.1|	gi|657966342|ref|XP_008374855.1| PREDICTED: TPR repeat-containing thioredoxin TDX isoform X2 [Malus domestica]	382	8e-171	1267	316	257	80.7	2	847	66	381	2	0
Contig_52041	468	gi|658006416|ref|XP_008338371.1|	gi|658006416|ref|XP_008338371.1| PREDICTED: phosphate transporter PHO1 homolog 10-like [Malus domestica]	634	4e-20	228	52	46	84.62	468	313	344	395	-1	0
Contig_98004	638	gi|657969794|ref|XP_008376628.1|	gi|657969794|ref|XP_008376628.1| PREDICTED: probable polygalacturonase [Malus domestica]	475	6e-114	876	212	172	81.13	528	1	1	212	-3	0
First_Contig2494	1193	gi|657992022|ref|XP_008388264.1|	gi|657992022|ref|XP_008388264.1| PREDICTED: monothiol glutaredoxin-S16, chloroplastic-like [Malus domestica]	298	4e-69	580	245	160	56.33	471	1160	10	246	3	0
Contig_12852	472	gi|568826605|ref|XP_006467662.1|	gi|568826605|ref|XP_006467662.1| PREDICTED: ubiquitin-like modifier-activating enzyme atg7-like [Citrus sinensis]	715	9e-10	149	28	26	85.71	298	381	237	264	1	0
Contig_124337	304	gi|694438210|ref|XP_009346094.1|	gi|694438210|ref|XP_009346094.1| PREDICTED: auxin-responsive protein IAA21-like [Pyrus x bretschneideri]	331	2e-06	118	50	32	54	304	185	232	281	-1	0
Contig_116224	1260	gi|694435491|ref|XP_009344908.1|	gi|694435491|ref|XP_009344908.1| PREDICTED: uncharacterized protein LOC103936764 [Pyrus x bretschneideri]	1365	7e-40	402	207	128	43.96	541	1125	478	682	1	0
First_Contig870	382	gi|694449951|ref|XP_009350499.1|	gi|694449951|ref|XP_009350499.1| PREDICTED: la-related protein 1A-like [Pyrus x bretschneideri]	919	2e-17	206	40	39	97.5	262	381	1	40	1	0
Contig_195669	210	gi|255575815|ref|XP_002528806.1|	gi|255575815|ref|XP_002528806.1| dead box ATP-dependent RNA helicase, putative [Ricinus communis]	500	3e-10	145	38	30	65.79	2	115	457	493	2	0
Contig_9611	1019	gi|595826512|ref|XP_007205586.1|	gi|595826512|ref|XP_007205586.1| hypothetical protein PRUPE_ppa008861mg [Prunus persica]	316	1e-112	611	164	142	76.83	632	141	153	316	-1	0
First_Contig11747	1057	gi|657971653|ref|XP_008377617.1|	gi|657971653|ref|XP_008377617.1| PREDICTED: periodic tryptophan protein 2 homolog [Malus domestica]	893	0	1669	363	323	87.6	1011	1	1	363	-2	0
Contig_46428	1342	gi|657948541|ref|XP_008338275.1|	gi|657948541|ref|XP_008338275.1| PREDICTED: transmembrane protein 53 [Malus domestica]	397	2e-98	790	158	156	94.3	781	1254	240	397	1	0
Contig_2657	410	gi|658019982|ref|XP_008345362.1|	gi|658019982|ref|XP_008345362.1| PREDICTED: bifunctional UDP-glucose 4-epimerase and UDP-xylose 4-epimerase 1-like [Malus domestica]	293	2e-12	164	32	32	87.5	211	116	262	293	-2	0
Contig_51202	838	gi|657999581|ref|XP_008392228.1|	gi|657999581|ref|XP_008392228.1| PREDICTED: kelch repeat-containing protein At3g27220 [Malus domestica]	429	2e-19	211	47	42	82.98	666	806	316	362	3	0
Second_Contig53	1033	gi|657958614|ref|XP_008370835.1|	gi|657958614|ref|XP_008370835.1| PREDICTED: uncharacterized protein LOC103434278 [Malus domestica]	359	0	1341	254	252	98.82	966	205	106	359	-2	0
First_Contig4979	260	gi|657989424|ref|XP_008386914.1|	gi|657989424|ref|XP_008386914.1| PREDICTED: ELMO domain-containing protein A isoform X2 [Malus domestica]	298	4e-53	442	86	86	98.84	1	258	56	141	1	0
First_Contig5424	988	gi|658055579|ref|XP_008363540.1|	gi|658055579|ref|XP_008363540.1| PREDICTED: uncharacterized protein LOC103427251, partial [Malus domestica]	285	1e-29	303	60	59	98.33	181	2	81	140	-1	0
Contig_4242	275	gi|694401020|ref|XP_009375579.1|	gi|694401020|ref|XP_009375579.1| PREDICTED: uncharacterized protein LOC103964372 [Pyrus x bretschneideri]	687	2e-49	434	93	88	92.47	2	274	77	169	2	0
Contig_195979	302	gi|470130324|ref|XP_004301053.1|	gi|470130324|ref|XP_004301053.1| PREDICTED: protein transport protein Sec24-like At4g32640-like [Fragaria vesca subsp. vesca]	1113	6e-10	147	94	52	37.23	274	2	334	427	-2	0
Contig_11266	400	gi|694311587|ref|XP_009358506.1|	gi|694311587|ref|XP_009358506.1| PREDICTED: putative disease resistance protein RGA3, partial [Pyrus x bretschneideri]	1362	1e-78	662	132	129	95.45	398	3	248	379	-3	0
Contig_48472	214	gi|694413609|ref|XP_009335060.1|	gi|694413609|ref|XP_009335060.1| PREDICTED: zinc finger protein JACKDAW-like [Pyrus x bretschneideri]	478	2e-36	334	72	71	94.44	1	213	351	422	1	0
Contig_61027	550	gi|658017029|ref|XP_008343872.1|	gi|658017029|ref|XP_008343872.1| PREDICTED: putative esterase F42H10.6 [Malus domestica]	177	7e-55	454	91	89	97.8	549	277	87	177	-2	0
Contig_72945	3421	gi|694383184|ref|XP_009367559.1|	gi|694383184|ref|XP_009367559.1| PREDICTED: receptor-like serine/threonine-protein kinase ALE2 [Pyrus x bretschneideri]	818	0	3376	681	668	97.65	2570	528	138	818	-3	0
Contig_1480	472	gi|15238916|ref|NP_196659.1|	gi|15238916|ref|NP_196659.1| histone H3.3 [Arabidopsis thaliana]	136	2e-06	116	34	27	70.59	293	394	19	52	2	0
Contig_130908	906	gi|694309389|ref|XP_009367603.1|	gi|694309389|ref|XP_009367603.1| PREDICTED: cysteine-rich receptor-like protein kinase 25 [Pyrus x bretschneideri]	639	1e-164	1237	281	261	86.48	844	2	1	281	-3	0
First_Contig20652	282	gi|694322361|ref|XP_009352311.1|	gi|694322361|ref|XP_009352311.1| PREDICTED: acyl-CoA dehydrogenase family member 10 [Pyrus x bretschneideri]	820	2e-07	127	28	25	82.14	199	282	1	28	1	0
Contig_164717	589	gi|658058240|ref|XP_008364921.1|	gi|658058240|ref|XP_008364921.1| PREDICTED: UDP-glycosyltransferase 84B2-like [Malus domestica]	477	3e-125	949	195	192	95.9	587	3	256	450	-3	0
Contig_1257	3237	gi|694442825|ref|XP_009348058.1|	gi|694442825|ref|XP_009348058.1| PREDICTED: LOW QUALITY PROTEIN: E3 ubiquitin-protein ligase UPL1-like [Pyrus x bretschneideri]	3763	0	1931	358	356	98.6	1572	2645	3406	3763	3	0
Contig_17299	471	gi|658022550|ref|XP_008346688.1|	gi|658022550|ref|XP_008346688.1| PREDICTED: F-box/LRR-repeat protein At5g63520-like isoform X3 [Malus domestica]	505	2e-28	286	52	51	94.23	3	158	400	451	3	0
Contig_165253	306	gi|657977105|ref|XP_008380454.1|	gi|657977105|ref|XP_008380454.1| PREDICTED: anthocyanidin 3-O-glucoside 5-O-glucosyltransferase 2-like [Malus domestica]	474	3e-09	140	46	32	65.22	305	168	433	473	-2	0
Contig_5251	802	gi|694424871|ref|XP_009340202.1|	gi|694424871|ref|XP_009340202.1| PREDICTED: uncharacterized protein LOC103932353 [Pyrus x bretschneideri]	138	2e-07	129	48	33	58.33	292	420	91	138	1	0
First_Contig7104	252	gi|658044316|ref|XP_008357807.1|	gi|658044316|ref|XP_008357807.1| PREDICTED: protein FAM133A-like isoform X1 [Malus domestica]	351	5e-20	214	67	57	80.6	52	252	84	148	1	0
Contig_86092	750	gi|694330867|ref|XP_009356124.1|	gi|694330867|ref|XP_009356124.1| PREDICTED: probable sodium/metabolite cotransporter BASS4, chloroplastic [Pyrus x bretschneideri]	417	1e-172	1264	249	248	98.39	749	3	39	287	-2	0
Contig_24138	819	gi|658040602|ref|XP_008355901.1|	gi|658040602|ref|XP_008355901.1| PREDICTED: uncharacterized protein DDB_G0284459-like, partial [Malus domestica]	278	7e-66	421	86	82	95.35	188	445	99	184	2	0
Contig_28025	1082	gi|694374371|ref|XP_009364116.1|	gi|694374371|ref|XP_009364116.1| PREDICTED: F-box/kelch-repeat protein At1g55270-like [Pyrus x bretschneideri]	437	0	1816	340	338	98.82	1022	3	1	340	-1	0
First_Contig11232	784	gi|657952770|ref|XP_008359224.1|	gi|657952770|ref|XP_008359224.1| PREDICTED: uncharacterized protein LOC103422934 [Malus domestica]	83	6e-18	201	38	38	100	120	7	46	83	-2	0
Contig_27457	1116	gi|657949574|ref|XP_008343859.1|	gi|657949574|ref|XP_008343859.1| PREDICTED: LOW QUALITY PROTEIN: eukaryotic translation initiation factor 4G-like [Malus domestica]	1856	2e-165	812	162	158	95.68	486	1	233	394	-1	0
Contig_2082	322	gi|657950468|ref|XP_008348058.1|	gi|657950468|ref|XP_008348058.1| PREDICTED: thioredoxin-like protein CITRX, chloroplastic [Malus domestica]	185	2e-69	544	106	102	95.28	320	3	46	151	-3	0
Second_Contig1343	302	gi|645262294|ref|XP_008236697.1|	gi|645262294|ref|XP_008236697.1| PREDICTED: uncharacterized protein LOC103335466 [Prunus mume]	521	3e-54	465	100	97	90	302	3	283	382	-1	0
Contig_90390	438	gi|657976700|ref|XP_008380240.1|	gi|657976700|ref|XP_008380240.1| PREDICTED: serine/threonine-protein kinase CTR1-like, partial [Malus domestica]	353	4e-49	425	82	81	97.56	246	1	1	82	-1	0
Contig_68198	283	gi|595856563|ref|XP_007210424.1|	gi|595856563|ref|XP_007210424.1| hypothetical protein PRUPE_ppa000386mg [Prunus persica]	1218	4e-48	431	93	85	86.02	4	282	852	944	1	0
First_Contig1109	1311	gi|657951151|ref|XP_008351387.1|	gi|657951151|ref|XP_008351387.1| PREDICTED: uncharacterized protein LOC103414791 [Malus domestica]	417	6e-134	1027	195	195	97.44	251	835	98	292	2	0
Contig_132003	433	gi|694449361|ref|XP_009350351.1|	gi|694449361|ref|XP_009350351.1| PREDICTED: adenosylhomocysteinase-like [Pyrus x bretschneideri]	250	4e-35	323	63	63	98.41	432	244	76	138	-2	0
Contig_107096	512	gi|694353196|ref|XP_009358076.1|	gi|694353196|ref|XP_009358076.1| PREDICTED: probable U3 small nucleolar RNA-associated protein 11 isoform X2 [Pyrus x bretschneideri]	109	8e-53	433	89	86	93.26	277	11	20	108	-2	0
Contig_192254	524	gi|565343095|ref|XP_006338675.1|	gi|565343095|ref|XP_006338675.1| PREDICTED: cytochrome c1-2, heme protein, mitochondrial-like [Solanum tuberosum]	310	3e-47	413	137	96	58.39	412	2	43	179	-2	0
Contig_25227	393	gi|694384793|ref|XP_009368278.1|	gi|694384793|ref|XP_009368278.1| PREDICTED: uncharacterized protein LOC103957783 isoform X1 [Pyrus x bretschneideri]	160	3e-23	220	48	43	83.33	206	349	89	136	2	0
Contig_50303	258	gi|657952528|ref|XP_008357924.1|	gi|657952528|ref|XP_008357924.1| PREDICTED: E3 UFM1-protein ligase 1 homolog [Malus domestica]	816	9e-49	431	85	85	100	256	2	696	780	-3	0
Second_Contig1306	226	gi|657987724|ref|XP_008386026.1|	gi|657987724|ref|XP_008386026.1| PREDICTED: psbQ-like protein 2, chloroplastic [Malus domestica]	220	2e-45	383	75	72	94.67	1	225	15	89	1	0
Contig_184038	570	gi|658036804|ref|XP_008353958.1|	gi|658036804|ref|XP_008353958.1| PREDICTED: licodione synthase-like [Malus domestica]	318	2e-18	212	60	50	73.33	569	390	38	97	-2	0
First_Contig14256	293	gi|658003750|ref|XP_008336964.1|	gi|658003750|ref|XP_008336964.1| PREDICTED: actin-related protein 2/3 complex subunit 3 [Malus domestica]	176	3e-19	206	39	39	97.44	292	176	138	176	-2	0
First_Contig2120	1666	gi|694440966|ref|XP_009347265.1|	gi|694440966|ref|XP_009347265.1| PREDICTED: mitogen-activated protein kinase kinase kinase YODA-like [Pyrus x bretschneideri]	640	0	2587	493	484	97.97	1482	4	144	636	-2	0
First_Contig18692	230	gi|694436420|ref|XP_009345317.1|	gi|694436420|ref|XP_009345317.1| PREDICTED: uncharacterized protein LOC103937129 [Pyrus x bretschneideri]	119	1e-12	154	31	31	93.55	229	137	89	119	-2	0
Contig_147865	496	gi|657958969|ref|XP_008371029.1|	gi|657958969|ref|XP_008371029.1| PREDICTED: serine/threonine-protein kinase HT1 [Malus domestica]	374	5e-87	683	128	127	99.22	496	113	247	374	-1	0
Contig_109568	946	gi|694391237|ref|XP_009371150.1|	gi|694391237|ref|XP_009371150.1| PREDICTED: vacuolar amino acid transporter 1-like [Pyrus x bretschneideri]	465	3e-149	1120	276	239	84.78	2	748	190	465	2	0
First_Contig7437	392	gi|694310193|ref|XP_009351757.1|	gi|694310193|ref|XP_009351757.1| PREDICTED: uncharacterized protein LOC103943232 [Pyrus x bretschneideri]	528	1e-53	464	95	91	93.68	3	287	434	528	3	0
First_Contig6338	429	gi|694407809|ref|XP_009378625.1|	gi|694407809|ref|XP_009378625.1| PREDICTED: phragmoplast orienting kinesin 2-like, partial [Pyrus x bretschneideri]	1364	4e-81	681	142	138	94.37	2	427	1154	1295	2	0
Contig_143149	484	gi|657967702|ref|XP_008375541.1|	gi|657967702|ref|XP_008375541.1| PREDICTED: uncharacterized protein LOC103438773 [Malus domestica]	160	5e-07	121	32	30	75	463	368	23	54	-1	0
Contig_17507	337	gi|694427935|ref|XP_009341568.1|	gi|694427935|ref|XP_009341568.1| PREDICTED: calcium-dependent protein kinase 1-like [Pyrus x bretschneideri]	566	1e-73	601	112	111	98.21	336	1	254	365	-2	0
Contig_140025	488	gi|657969714|ref|XP_008376584.1|	gi|657969714|ref|XP_008376584.1| PREDICTED: putative F-box protein At5g60060 [Malus domestica]	345	8e-10	148	58	41	60.34	345	485	83	140	3	0
Contig_8934	640	gi|694311881|ref|XP_009359896.1|	gi|694311881|ref|XP_009359896.1| PREDICTED: polyadenylate-binding protein 2-like [Pyrus x bretschneideri]	650	1e-71	604	110	110	99.09	638	309	147	256	-3	0
Contig_55826	462	gi|657963478|ref|XP_008373351.1|	gi|657963478|ref|XP_008373351.1| PREDICTED: uncharacterized transporter YBR287W-like [Malus domestica]	414	6e-100	771	152	149	96.71	458	3	156	307	-2	0
Contig_23052	292	gi|658037122|ref|XP_008354123.1|	gi|658037122|ref|XP_008354123.1| PREDICTED: UDP-glucuronic acid decarboxylase 5 [Malus domestica]	342	2e-60	495	93	93	100	12	290	1	93	3	0
Contig_149118	636	gi|168039775|ref|XP_001772372.1|	gi|168039775|ref|XP_001772372.1| predicted protein [Physcomitrella patens]	263	1e-82	649	196	155	64.29	588	1	14	207	-1	0
Contig_17609	255	gi|694406262|ref|XP_009377948.1|	gi|694406262|ref|XP_009377948.1| PREDICTED: 7-deoxyloganetin glucosyltransferase-like [Pyrus x bretschneideri]	485	3e-51	440	84	81	94.05	254	3	396	479	-2	0
Contig_139029	1013	gi|694391516|ref|XP_009371278.1|	gi|694391516|ref|XP_009371278.1| PREDICTED: dehydration-responsive element-binding protein 1D-like [Pyrus x bretschneideri]	221	9e-87	686	148	143	93.92	574	131	73	220	-2	0
Contig_151346	255	gi|698430482|ref|XP_009793054.1|	gi|698430482|ref|XP_009793054.1| PREDICTED: sphingosine kinase 2-like isoform X2 [Nicotiana sylvestris]	376	1e-06	118	24	24	83.33	255	184	80	103	-1	0
Contig_65442	1750	gi|658049091|ref|XP_008360231.1|	gi|658049091|ref|XP_008360231.1| PREDICTED: pentatricopeptide repeat-containing protein At5g66520-like [Malus domestica]	625	0	2405	535	473	86.54	1544	3	1	535	-3	0
Contig_144080	1893	gi|658042989|ref|XP_008357123.1|	gi|658042989|ref|XP_008357123.1| PREDICTED: subtilisin-like protease [Malus domestica]	794	0	911	204	193	92.65	1893	1282	218	421	-1	0
Contig_71598	552	gi|694441038|ref|XP_009347296.1|	gi|694441038|ref|XP_009347296.1| PREDICTED: 3-hydroxyisobutyryl-CoA hydrolase-like protein 2, mitochondrial [Pyrus x bretschneideri]	416	2e-54	469	95	91	91.58	456	172	322	416	-1	0
First_Contig5305	1876	gi|694406269|ref|XP_009377952.1|	gi|694406269|ref|XP_009377952.1| PREDICTED: UPF0586 protein C9orf41 homolog [Pyrus x bretschneideri]	501	8e-167	1272	257	245	92.22	1665	895	30	286	-2	0
Contig_53315	658	gi|657982373|ref|XP_008383225.1|	gi|657982373|ref|XP_008383225.1| PREDICTED: CTP synthase [Malus domestica]	603	8e-42	392	73	72	95.89	303	85	469	541	-2	0
Contig_31435	810	gi|658061734|ref|XP_008366747.1|	gi|658061734|ref|XP_008366747.1| PREDICTED: BRCA1-A complex subunit BRE-like [Malus domestica]	380	3e-102	796	156	151	96.15	809	342	225	380	-2	0
First_Contig475	495	gi|658026676|ref|XP_008348761.1|	gi|658026676|ref|XP_008348761.1| PREDICTED: U6 snRNA-associated Sm-like protein LSm3 [Malus domestica]	120	3e-61	489	100	99	96	302	3	16	115	-2	0
Contig_87738	223	gi|658059400|ref|XP_008365516.1|	gi|658059400|ref|XP_008365516.1| PREDICTED: LOW QUALITY PROTEIN: ribosome biogenesis protein WDR12 homolog [Malus domestica]	339	5e-45	388	74	74	100	222	1	233	306	-2	0
Contig_50842	718	gi|657977332|ref|XP_008380574.1|	gi|657977332|ref|XP_008380574.1| PREDICTED: 26S proteasome non-ATPase regulatory subunit 1 homolog A [Malus domestica]	995	3e-73	440	94	85	90.43	537	256	392	484	-2	0
Contig_32415	1533	gi|565371463|ref|XP_006352323.1|	gi|565371463|ref|XP_006352323.1| PREDICTED: SNF1-related protein kinase regulatory subunit beta-2-like [Solanum tuberosum]	267	4e-19	187	50	41	76	273	124	163	212	-1	0
Contig_79501	288	gi|595862564|ref|XP_007211422.1|	gi|595862564|ref|XP_007211422.1| hypothetical protein PRUPE_ppa007086mg [Prunus persica]	382	6e-37	338	67	67	100	286	86	315	381	-3	0
Contig_3582	809	gi|694420409|ref|XP_009338113.1|	gi|694420409|ref|XP_009338113.1| PREDICTED: probable protein S-acyltransferase 14 [Pyrus x bretschneideri]	307	1e-82	660	128	126	98.44	808	425	180	307	-2	0
Contig_114432	240	gi|658009340|ref|XP_008339879.1|	gi|658009340|ref|XP_008339879.1| PREDICTED: psbQ-like protein 1, chloroplastic [Malus domestica]	201	5e-13	160	33	33	96.97	101	3	169	201	-2	0
Contig_25614	539	gi|694359684|ref|XP_009359898.1|	gi|694359684|ref|XP_009359898.1| PREDICTED: BTB/POZ and MATH domain-containing protein 3-like [Pyrus x bretschneideri]	312	2e-106	808	179	160	86.59	3	539	120	297	3	0
Contig_93661	2600	gi|658045153|ref|XP_008358255.1|	gi|658045153|ref|XP_008358255.1| PREDICTED: disease resistance protein RPM1-like [Malus domestica]	921	0	3642	703	688	97.44	3	2108	219	921	3	0
Contig_188365	255	gi|145342061|ref|XP_001416114.1|	gi|145342061|ref|XP_001416114.1| predicted protein [Ostreococcus lucimarinus CCE9901]	709	3e-09	139	43	31	60.47	98	226	489	531	2	0
Contig_87701	356	gi|657952477|ref|XP_008357697.1|	gi|657952477|ref|XP_008357697.1| PREDICTED: putative pentatricopeptide repeat-containing protein At1g12700, mitochondrial [Malus domestica]	605	6e-73	600	118	114	94.07	354	1	6	123	-3	0
First_Contig3193	1720	gi|694422372|ref|XP_009339015.1|	gi|694422372|ref|XP_009339015.1| PREDICTED: katanin p60 ATPase-containing subunit A1 [Pyrus x bretschneideri]	521	0	1797	344	342	99.13	1720	689	54	397	-1	0
Contig_154416	624	gi|657964114|ref|XP_008373681.1|	gi|657964114|ref|XP_008373681.1| PREDICTED: uncharacterized protein LOC103436992 [Malus domestica]	531	2e-10	156	34	31	88.24	148	47	349	382	-3	0
Contig_21196	303	gi|694389466|ref|XP_009370359.1|	gi|694389466|ref|XP_009370359.1| PREDICTED: uncharacterized protein LOC103959721 [Pyrus x bretschneideri]	444	9e-58	485	100	95	91	301	2	274	373	-3	0
Contig_26977	1248	gi|657992955|ref|XP_008388742.1|	gi|657992955|ref|XP_008388742.1| PREDICTED: UPF0655 protein C17G9.12c-like isoform X2 [Malus domestica]	498	0	1616	308	303	98.05	3	926	191	498	3	0
Contig_129609	565	gi|657968059|ref|XP_008375724.1|	gi|657968059|ref|XP_008375724.1| PREDICTED: uncharacterized protein LOC103438960 [Malus domestica]	657	5e-38	273	117	77	49.57	347	3	476	589	-3	0
Contig_80343	801	gi|658004899|ref|XP_008337585.1|	gi|658004899|ref|XP_008337585.1| PREDICTED: uncharacterized protein LOC103400700 [Malus domestica]	176	5e-28	280	64	57	85.94	801	610	77	140	-1	0
Contig_134704	403	gi|694432916|ref|XP_009343787.1|	gi|694432916|ref|XP_009343787.1| PREDICTED: leucine-rich repeat receptor-like protein kinase PXL1 [Pyrus x bretschneideri]	1014	8e-31	307	58	58	100	176	3	1	58	-3	0
Contig_73436	1861	gi|694393842|ref|XP_009372347.1|	gi|694393842|ref|XP_009372347.1| PREDICTED: uncharacterized protein LOC103961518 [Pyrus x bretschneideri]	1882	4e-72	666	259	177	57.53	1725	1015	576	832	-2	0
Contig_72117	963	gi|658013317|ref|XP_008341953.1|	gi|658013317|ref|XP_008341953.1| PREDICTED: F-box/LRR-repeat protein At3g26922-like [Malus domestica]	458	0	1382	267	261	97	801	1	115	381	-1	0
Contig_14824	317	gi|658020056|ref|XP_008345403.1|	gi|658020056|ref|XP_008345403.1| PREDICTED: cytochrome b-c1 complex subunit 9-like [Malus domestica]	96	4e-17	187	45	39	80	316	182	32	76	-2	0
Contig_17394	1332	gi|694310541|ref|XP_009353706.1|	gi|694310541|ref|XP_009353706.1| PREDICTED: GRAM domain-containing protein 1A-like isoform X1 [Pyrus x bretschneideri]	645	3e-88	740	164	157	94.51	802	311	460	622	-3	0
First_Contig13815	1077	gi|658019597|ref|XP_008345154.1|	gi|658019597|ref|XP_008345154.1| PREDICTED: protein argonaute 5-like [Malus domestica]	259	1e-36	352	126	79	61.11	336	713	166	259	3	0
Contig_17103	1384	gi|694431120|ref|XP_009343002.1|	gi|694431120|ref|XP_009343002.1| PREDICTED: rho GTPase-activating protein 5-like [Pyrus x bretschneideri]	515	0	1654	316	312	98.42	1323	376	1	316	-2	0
Contig_40931	404	gi|359496678|ref|XP_003635297.1|	gi|359496678|ref|XP_003635297.1| PREDICTED: peroxisomal acyl-coenzyme A oxidase 1-like [Vitis vinifera]	596	1e-12	170	29	28	96.55	316	402	106	134	1	0
Contig_5309	911	gi|694351769|ref|XP_009357635.1|	gi|694351769|ref|XP_009357635.1| PREDICTED: ABC transporter G family member 6-like [Pyrus x bretschneideri]	751	3e-110	882	168	166	98.21	3	506	340	507	3	0
First_Contig2236	726	gi|658014049|ref|XP_008342336.1|	gi|658014049|ref|XP_008342336.1| PREDICTED: glutathione S-transferase F9-like [Malus domestica]	236	2e-144	1059	210	204	96.19	627	1	12	221	-1	0
First_Contig17235	240	gi|645256277|ref|XP_008233878.1|	gi|645256277|ref|XP_008233878.1| PREDICTED: mini-chromosome maintenance complex-binding protein [Prunus mume]	588	7e-22	232	43	43	95.35	111	239	1	43	3	0
Contig_60157	287	gi|694450670|ref|XP_009350685.1|	gi|694450670|ref|XP_009350685.1| PREDICTED: staphylococcal-like nuclease CAN2 [Pyrus x bretschneideri]	340	1e-42	375	75	72	96	223	2	1	75	-2	0
Contig_35717	363	gi|470134195|ref|XP_004302941.1|	gi|470134195|ref|XP_004302941.1| PREDICTED: translocase of chloroplast 34-like [Fragaria vesca subsp. vesca]	303	6e-67	539	118	111	87.29	10	363	1	118	1	0
Contig_32395	2454	gi|657983501|ref|XP_008383829.1|	gi|657983501|ref|XP_008383829.1| PREDICTED: protein TRANSPORT INHIBITOR RESPONSE 1-like [Malus domestica]	588	0	2722	588	525	88.95	389	2053	1	588	2	0
Contig_87494	557	gi|658013344|ref|XP_008341967.1|	gi|658013344|ref|XP_008341967.1| PREDICTED: LOW QUALITY PROTEIN: probable histone-lysine N-methyltransferase ATXR3 [Malus domestica]	2468	7e-104	860	186	181	96.24	555	1	997	1182	-3	0
Contig_25927	246	gi|694320671|ref|XP_009351517.1|	gi|694320671|ref|XP_009351517.1| PREDICTED: pectinesterase-like [Pyrus x bretschneideri]	537	1e-45	403	82	80	97.56	1	246	213	294	1	0
Contig_69140	279	gi|694326317|ref|XP_009354079.1|	gi|694326317|ref|XP_009354079.1| PREDICTED: uncharacterized protein LOC103945257 [Pyrus x bretschneideri]	644	5e-31	301	62	59	95.16	92	277	1	62	2	0
Contig_3410	3409	gi|657951516|ref|XP_008353203.1|	gi|657951516|ref|XP_008353203.1| PREDICTED: LOW QUALITY PROTEIN: kinesin KP1 [Malus domestica]	1137	0	5397	1025	1013	98.44	3077	3	1	1025	-3	0
Contig_164705	1068	gi|657963362|ref|XP_008373292.1|	gi|657963362|ref|XP_008373292.1| PREDICTED: leucoanthocyanidin dioxygenase-like [Malus domestica]	346	0	1727	341	335	97.65	1046	24	1	340	-2	0
Contig_18807	362	gi|694367302|ref|XP_009362110.1|	gi|694367302|ref|XP_009362110.1| PREDICTED: elongation factor G-2, chloroplastic [Pyrus x bretschneideri]	779	1e-70	592	120	118	95.83	360	1	246	365	-3	0
Contig_8004	1347	gi|657972066|ref|XP_008377828.1|	gi|657972066|ref|XP_008377828.1| PREDICTED: uncharacterized protein LOC103440909 [Malus domestica]	233	6e-165	1215	233	230	98.28	1067	369	1	233	-2	0
Contig_10887	1613	gi|694323931|ref|XP_009353012.1|	gi|694323931|ref|XP_009353012.1| PREDICTED: histone deacetylase HDT1-like [Pyrus x bretschneideri]	288	1e-127	733	194	187	93.81	1137	568	95	288	-3	0
Contig_32000	983	gi|657970058|ref|XP_008376761.1|	gi|657970058|ref|XP_008376761.1| PREDICTED: acyl-CoA-binding domain-containing protein 1-like isoform X1 [Malus domestica]	358	2e-74	551	105	105	100	623	309	96	200	-1	0
Contig_124421	753	gi|694440441|ref|XP_009347036.1|	gi|694440441|ref|XP_009347036.1| PREDICTED: isovaleryl-CoA dehydrogenase, mitochondrial [Pyrus x bretschneideri]	408	4e-11	163	33	33	100	100	2	194	226	-3	0
Contig_186811	302	gi|658014361|ref|XP_008342502.1|	gi|658014361|ref|XP_008342502.1| PREDICTED: SNF2 domain-containing protein CLASSY 3-like [Malus domestica]	1055	7e-27	274	109	95	86.24	301	2	139	246	-2	0
Contig_146988	232	gi|694370520|ref|XP_009363033.1|	gi|694370520|ref|XP_009363033.1| PREDICTED: CASP-like protein ARALYDRAFT_482607 [Pyrus x bretschneideri]	313	6e-07	119	58	34	51.72	232	68	25	82	-1	0
Contig_12597	322	gi|566153150|ref|XP_002298827.2|	gi|566153150|ref|XP_002298827.2| aspartic protease family protein [Populus trichocarpa]	515	2e-13	173	31	30	96.77	1	93	458	488	1	0
Contig_109827	409	gi|658051171|ref|XP_008361314.1|	gi|658051171|ref|XP_008361314.1| PREDICTED: uncharacterized protein LOC103425008 [Malus domestica]	327	7e-15	182	44	38	81.82	5	136	282	325	2	0
Contig_40755	1497	gi|514804175|ref|XP_004976963.1|	gi|514804175|ref|XP_004976963.1| PREDICTED: double-strand break repair protein MRE11-like isoform X2 [Setaria italica]	685	5e-172	872	179	170	87.15	1278	742	15	193	-1	0
First_Contig8471	748	gi|658000663|ref|XP_008392787.1|	gi|658000663|ref|XP_008392787.1| PREDICTED: TITAN-like protein [Malus domestica]	304	4e-37	351	71	68	94.37	748	536	144	214	-1	0
Contig_181342	318	gi|694324346|ref|XP_009353199.1|	gi|694324346|ref|XP_009353199.1| PREDICTED: uncharacterized protein LOC103944460 [Pyrus x bretschneideri]	1429	1e-23	185	65	49	50.77	183	1	364	428	-1	0
Contig_195633	597	gi|526117657|ref|NP_001268081.1|	gi|526117657|ref|NP_001268081.1| bax inhibitor 1-like [Vitis vinifera]	248	3e-18	210	101	65	43.56	306	4	33	129	-1	0
Contig_158245	489	gi|657977967|ref|XP_008380906.1|	gi|657977967|ref|XP_008380906.1| PREDICTED: golgin candidate 5-like [Malus domestica]	979	4e-09	144	32	31	96.88	96	1	775	806	-1	0
First_Contig6320	1658	gi|658048348|ref|XP_008359862.1|	gi|658048348|ref|XP_008359862.1| PREDICTED: ankyrin repeat-containing protein At3g12360-like [Malus domestica]	522	0	1753	430	371	79.07	375	1658	1	422	3	0
Contig_183785	325	gi|694417181|ref|XP_009336676.1|	gi|694417181|ref|XP_009336676.1| PREDICTED: pathogenesis-related protein PR-1-like [Pyrus x bretschneideri]	233	8e-07	119	29	24	72.41	121	207	50	78	1	0
First_Contig8787	271	gi|657974721|ref|XP_008379193.1|	gi|657974721|ref|XP_008379193.1| PREDICTED: elongation factor TuA, chloroplastic-like [Malus domestica]	494	1e-55	471	90	90	100	270	1	269	358	-2	0
Contig_179530	528	gi|658014629|ref|XP_008342635.1|	gi|658014629|ref|XP_008342635.1| PREDICTED: uncharacterized protein LOC103405412 [Malus domestica]	276	3e-15	186	73	44	52.05	363	527	148	220	3	0
Contig_158172	657	gi|694418095|ref|XP_009337067.1|	gi|694418095|ref|XP_009337067.1| PREDICTED: uncharacterized protein LOC103929570 [Pyrus x bretschneideri]	208	1e-35	331	143	88	48.25	447	19	50	191	-1	0
Contig_36635	651	gi|694395148|ref|XP_009372919.1|	gi|694395148|ref|XP_009372919.1| PREDICTED: protein trichome birefringence-like 18 [Pyrus x bretschneideri]	426	2e-104	809	151	149	98.01	650	198	276	426	-2	0
Contig_153594	297	gi|253759995|ref|XP_002488958.1|	gi|253759995|ref|XP_002488958.1| hypothetical protein SORBIDRAFT_1184s002010 [Sorghum bicolor]	65	2e-19	201	63	49	65.08	76	264	2	64	1	0
First_Contig9564	928	gi|658008103|ref|XP_008339237.1|	gi|658008103|ref|XP_008339237.1| PREDICTED: uncharacterized protein LOC103402277 isoform X2 [Malus domestica]	779	2e-21	248	45	45	95.56	926	792	609	653	-3	0
Contig_76991	306	gi|470126231|ref|XP_004299094.1|	gi|470126231|ref|XP_004299094.1| PREDICTED: glucan endo-1,3-beta-glucosidase 7-like [Fragaria vesca subsp. vesca]	516	2e-11	157	55	39	60	304	143	456	510	-3	0
Contig_94526	577	gi|694390345|ref|XP_009370744.1|	gi|694390345|ref|XP_009370744.1| PREDICTED: protein LONGIFOLIA 1 [Pyrus x bretschneideri]	762	3e-54	482	214	136	56.54	108	575	131	344	3	0
Contig_151700	342	gi|658016186|ref|XP_008343434.1|	gi|658016186|ref|XP_008343434.1| PREDICTED: protein ASPARTIC PROTEASE IN GUARD CELL 1-like [Malus domestica]	486	9e-10	145	37	33	83.78	341	231	91	125	-2	0
Second_Contig2763	664	gi|657966111|ref|XP_008374737.1|	gi|657966111|ref|XP_008374737.1| PREDICTED: pre-rRNA-processing protein TSR1 homolog [Malus domestica]	791	4e-99	801	146	146	99.32	2	439	624	769	2	0
Contig_4153	1537	gi|657950616|ref|XP_008348688.1|	gi|657950616|ref|XP_008348688.1| PREDICTED: retinoblastoma-related protein-like [Malus domestica]	922	1e-142	1135	215	213	98.6	957	313	708	922	-2	0
Contig_89552	715	gi|658002514|ref|XP_008393750.1|	gi|658002514|ref|XP_008393750.1| PREDICTED: casein kinase II subunit alpha-like [Malus domestica]	333	6e-56	316	61	60	98.36	2	184	217	277	2	0
First_Contig2928	683	gi|694393779|ref|XP_009372315.1|	gi|694393779|ref|XP_009372315.1| PREDICTED: geraniol 8-hydroxylase-like [Pyrus x bretschneideri]	500	8e-156	1158	227	222	95.59	681	1	98	324	-3	0
Contig_63341	276	gi|657992039|ref|XP_008388273.1|	gi|657992039|ref|XP_008388273.1| PREDICTED: transcription factor bHLH140 [Malus domestica]	235	6e-45	383	91	83	89.01	274	2	131	221	-3	0
Contig_27720	1355	gi|658047617|ref|XP_008359491.1|	gi|658047617|ref|XP_008359491.1| PREDICTED: F-box/kelch-repeat protein At1g57790-like [Malus domestica]	375	0	1940	371	368	97.57	1354	242	5	375	-2	0
Second_Contig1358	449	gi|657965881|ref|XP_008374612.1|	gi|657965881|ref|XP_008374612.1| PREDICTED: uncharacterized protein LOC103437876 [Malus domestica]	304	1e-97	746	149	149	97.99	3	449	114	262	3	0
Contig_134283	349	gi|658058484|ref|XP_008365049.1|	gi|658058484|ref|XP_008365049.1| PREDICTED: probable polygalacturonase At1g80170 [Malus domestica]	462	7e-39	356	70	70	97.14	3	212	183	252	3	0
Contig_79468	439	gi|694436051|ref|XP_009345152.1|	gi|694436051|ref|XP_009345152.1| PREDICTED: LOW QUALITY PROTEIN: chromosome transmission fidelity protein 18 homolog [Pyrus x bretschneideri]	970	4e-55	296	60	58	95	439	260	736	795	-1	0
Contig_82840	488	gi|658052746|ref|XP_008362107.1|	gi|658052746|ref|XP_008362107.1| PREDICTED: zinc finger protein 511-like [Malus domestica]	260	9e-53	414	78	77	97.44	253	486	61	138	1	0
Contig_3411	1687	gi|694450707|ref|XP_009350694.1|	gi|694450707|ref|XP_009350694.1| PREDICTED: sorting nexin 2B-like [Pyrus x bretschneideri]	537	2e-105	860	172	167	92.44	1	516	38	209	1	0
First_Contig12145	1286	gi|694381189|ref|XP_009366685.1|	gi|694381189|ref|XP_009366685.1| PREDICTED: uncharacterized protein LOC103956429 [Pyrus x bretschneideri]	396	0	1808	371	365	94.61	1285	173	25	395	-2	0
First_Contig24557	642	gi|658055066|ref|XP_008363284.1|	gi|658055066|ref|XP_008363284.1| PREDICTED: uncharacterized protein LOC103426984 [Malus domestica]	316	6e-70	570	150	118	77.33	515	147	166	315	-2	0
Contig_102272	544	gi|658006088|ref|XP_008338198.1|	gi|658006088|ref|XP_008338198.1| PREDICTED: mitochondrial calcium uniporter regulatory subunit MCUb-like [Malus domestica]	396	8e-29	289	88	68	69.32	259	2	208	295	-1	0
Contig_58514	2135	gi|694398896|ref|XP_009374594.1|	gi|694398896|ref|XP_009374594.1| PREDICTED: uncharacterized protein LOC103963499 [Pyrus x bretschneideri]	738	0	2518	541	527	96.49	511	2133	1	541	1	0
Contig_48452	1632	gi|694434382|ref|XP_009344414.1|	gi|694434382|ref|XP_009344414.1| PREDICTED: probable receptor-like protein kinase At1g30570 [Pyrus x bretschneideri]	854	0	2909	544	540	98.71	1632	1	262	805	-1	0
Contig_8654	708	gi|694353190|ref|XP_009358074.1|	gi|694353190|ref|XP_009358074.1| PREDICTED: uncharacterized protein LOC103948743 [Pyrus x bretschneideri]	444	8e-104	533	103	102	98.06	687	379	1	103	-1	0
Contig_29202	666	gi|694409457|ref|XP_009379363.1|	gi|694409457|ref|XP_009379363.1| PREDICTED: uncharacterized protein LOC103967783 [Pyrus x bretschneideri]	395	2e-135	1012	222	205	86.94	666	1	95	316	-1	0
First_Contig13654	404	gi|694440592|ref|XP_009347106.1|	gi|694440592|ref|XP_009347106.1| PREDICTED: aldo-keto reductase-like isoform X2 [Pyrus x bretschneideri]	341	2e-15	186	39	36	89.74	138	22	139	177	-3	0
First_Contig9503	467	gi|658061726|ref|XP_008366743.1|	gi|658061726|ref|XP_008366743.1| PREDICTED: uncharacterized protein LOC103430387 [Malus domestica]	623	4e-81	660	142	137	90.14	42	467	1	142	3	0
Contig_11284	1074	gi|657978645|ref|XP_008381268.1|	gi|657978645|ref|XP_008381268.1| PREDICTED: mannose-6-phosphate isomerase 1-like isoform X2 [Malus domestica]	436	4e-178	1313	250	248	99.2	793	44	187	436	-3	0
Contig_156008	380	gi|657999913|ref|XP_008392392.1|	gi|657999913|ref|XP_008392392.1| PREDICTED: uncharacterized protein LOC103454569 isoform X1 [Malus domestica]	1146	2e-08	138	63	42	50.79	99	287	200	260	3	0
Contig_67939	473	gi|657950457|ref|XP_008348005.1|	gi|657950457|ref|XP_008348005.1| PREDICTED: ankyrin repeat-containing protein At5g02620-like [Malus domestica]	553	8e-101	788	157	152	93.63	2	472	178	334	2	0
Contig_93594	360	gi|694439437|ref|XP_009346605.1|	gi|694439437|ref|XP_009346605.1| PREDICTED: probable E3 ubiquitin-protein ligase BAH1-like 1 [Pyrus x bretschneideri]	316	6e-38	229	44	44	97.73	358	227	89	132	-3	0
First_Contig19859	1501	gi|657976582|ref|XP_008380178.1|	gi|657976582|ref|XP_008380178.1| PREDICTED: uncharacterized protein LOC103443161 isoform X1 [Malus domestica]	507	6e-166	1107	220	214	94.09	619	1278	288	507	1	0
First_Contig18024	385	gi|694438614|ref|XP_009346264.1|	gi|694438614|ref|XP_009346264.1| PREDICTED: probable receptor-like protein kinase At1g49730 isoform X3 [Pyrus x bretschneideri]	675	2e-56	489	88	88	100	121	384	309	396	1	0
Contig_64594	505	gi|657951240|ref|XP_008351753.1|	gi|657951240|ref|XP_008351753.1| PREDICTED: GPI mannosyltransferase 2-like isoform X4 [Malus domestica]	478	7e-82	657	132	128	93.18	502	107	347	478	-1	0
First_Contig10	1865	gi|658042474|ref|XP_008356856.1|	gi|658042474|ref|XP_008356856.1| PREDICTED: uncharacterized protein LOC103420574 [Malus domestica]	726	0	1992	416	391	89.9	1248	1	222	636	-3	0
Contig_74185	751	gi|694417008|ref|XP_009336600.1|	gi|694417008|ref|XP_009336600.1| PREDICTED: CTL-like protein DDB_G0274487 [Pyrus x bretschneideri]	500	7e-73	607	116	114	98.28	751	404	385	500	-1	0
First_Contig16217	1950	gi|694450590|ref|XP_009350666.1|	gi|694450590|ref|XP_009350666.1| PREDICTED: pentatricopeptide repeat-containing protein At3g22150, chloroplastic [Pyrus x bretschneideri]	822	0	2069	432	397	90.51	716	1948	200	631	2	0
Contig_191988	250	gi|145348735|ref|XP_001418799.1|	gi|145348735|ref|XP_001418799.1| predicted protein [Ostreococcus lucimarinus CCE9901]	415	6e-30	287	81	69	66.67	245	3	97	177	-3	0
Contig_30598	2240	gi|658051554|ref|XP_008361513.1|	gi|658051554|ref|XP_008361513.1| PREDICTED: uncharacterized protein LOC103425208 [Malus domestica]	899	0	2670	713	597	83.17	2231	297	187	899	-1	0
Contig_78659	716	gi|694311227|ref|XP_009356770.1|	gi|694311227|ref|XP_009356770.1| PREDICTED: CLAVATA3/ESR (CLE)-related protein 27 [Pyrus x bretschneideri]	107	3e-70	556	107	105	98.13	404	84	1	107	-1	0
Contig_155301	498	gi|657961508|ref|XP_008372347.1|	gi|657961508|ref|XP_008372347.1| PREDICTED: CRIB domain-containing protein RIC6-like [Malus domestica]	255	2e-99	754	165	160	94.55	496	2	83	247	-3	0
Contig_171571	349	gi|657993187|ref|XP_008388864.1|	gi|657993187|ref|XP_008388864.1| PREDICTED: uncharacterized protein LOC103451208 [Malus domestica]	510	4e-63	527	116	107	88.79	2	349	25	140	2	0
First_Contig16793	1407	gi|694431822|ref|XP_009343303.1|	gi|694431822|ref|XP_009343303.1| PREDICTED: probable protein phosphatase 2C 26 [Pyrus x bretschneideri]	306	7e-12	122	28	25	82.14	415	498	95	122	1	0
Contig_188122	241	gi|449467689|ref|XP_004151555.1|	gi|449467689|ref|XP_004151555.1| PREDICTED: glycogen phosphorylase-like, partial [Cucumis sativus]	375	4e-30	288	80	66	71.25	2	241	161	238	2	0
Contig_66053	295	gi|470133011|ref|XP_004302368.1|	gi|470133011|ref|XP_004302368.1| PREDICTED: putative cell division cycle ATPase-like [Fragaria vesca subsp. vesca]	529	3e-46	408	98	91	79.59	2	295	289	385	2	0
Contig_89986	779	gi|645246150|ref|XP_008229219.1|	gi|645246150|ref|XP_008229219.1| PREDICTED: mediator of RNA polymerase II transcription subunit 4-like [Prunus mume]	396	5e-85	433	91	87	92.31	508	777	164	254	1	0
Contig_1670	1569	gi|657952370|ref|XP_008357218.1|	gi|657952370|ref|XP_008357218.1| PREDICTED: CAX-interacting protein 4 [Malus domestica]	322	9e-105	832	152	152	99.34	1411	956	1	152	-3	0
Contig_28123	419	gi|694430676|ref|XP_009342802.1|	gi|694430676|ref|XP_009342802.1| PREDICTED: ethylene-responsive transcription factor ABR1-like isoform X2 [Pyrus x bretschneideri]	395	2e-09	144	28	27	96.43	1	84	131	158	1	0
Contig_11207	244	gi|573948257|ref|XP_006656435.1|	gi|573948257|ref|XP_006656435.1| PREDICTED: eukaryotic translation initiation factor 5-like [Oryza brachyantha]	450	2e-13	170	31	31	100	93	1	1	31	-2	0
Contig_186096	212	gi|593797494|ref|XP_007161785.1|	gi|593797494|ref|XP_007161785.1| hypothetical protein PHAVU_001G097800g [Phaseolus vulgaris]	751	7e-23	240	69	50	65.22	207	1	162	229	-3	0
Second_Contig480	970	gi|658059150|ref|XP_008365391.1|	gi|658059150|ref|XP_008365391.1| PREDICTED: GPI ethanolamine phosphate transferase 1-like [Malus domestica]	165	8e-67	546	112	109	95.54	969	634	54	165	-2	0
Contig_176746	275	gi|645235080|ref|XP_008224108.1|	gi|645235080|ref|XP_008224108.1| PREDICTED: probable folate-biopterin transporter 8, chloroplastic [Prunus mume]	550	1e-31	286	69	62	82.61	60	266	452	520	3	0
Contig_176903	370	gi|657948472|ref|XP_008337913.1|	gi|657948472|ref|XP_008337913.1| PREDICTED: cytochrome P450 84A1-like [Malus domestica]	517	2e-67	557	108	107	99.07	325	2	1	108	-1	0
Second_Contig3217	277	gi|694359541|ref|XP_009359858.1|	gi|694359541|ref|XP_009359858.1| PREDICTED: uncharacterized protein LOC103950386 [Pyrus x bretschneideri]	1119	2e-53	470	92	91	98.91	276	1	644	735	-2	0
First_Contig9008	730	gi|657971760|ref|XP_008377669.1|	gi|657971760|ref|XP_008377669.1| PREDICTED: probable signal peptidase complex subunit 2 [Malus domestica]	190	7e-123	912	232	187	80.17	6	701	1	190	3	0
Contig_42253	464	gi|657970232|ref|XP_008376856.1|	gi|657970232|ref|XP_008376856.1| PREDICTED: autophagy-related protein 13-like [Malus domestica]	618	5e-67	413	83	80	96.39	249	1	210	292	-3	0
Contig_79920	258	gi|694382693|ref|XP_009367339.1|	gi|694382693|ref|XP_009367339.1| PREDICTED: phosphopantothenate--cysteine ligase 2-like isoform X1 [Pyrus x bretschneideri]	325	8e-30	285	52	52	100	103	258	92	143	1	0
Contig_46503	283	gi|694445881|ref|XP_009349344.1|	gi|694445881|ref|XP_009349344.1| PREDICTED: sarcolemmal membrane-associated protein-like [Pyrus x bretschneideri]	896	4e-50	443	94	90	94.68	283	2	685	778	-1	0
Contig_5228	547	gi|658024811|ref|XP_008347803.1|	gi|658024811|ref|XP_008347803.1| PREDICTED: uncharacterized protein LOC103410929 [Malus domestica]	401	8e-65	539	110	104	90.91	545	216	292	401	-3	0
Contig_49690	643	gi|657994292|ref|XP_008389449.1|	gi|657994292|ref|XP_008389449.1| PREDICTED: uncharacterized endoplasmic reticulum membrane protein C16E8.02-like [Malus domestica]	195	2e-56	435	99	91	89.9	641	345	32	126	-3	0
Contig_3623	734	gi|658001510|ref|XP_008393218.1|	gi|658001510|ref|XP_008393218.1| PREDICTED: chaperone protein ClpB1 [Malus domestica]	912	2e-158	1212	244	241	97.54	733	2	37	280	-2	0
Contig_127812	383	gi|657946666|ref|XP_008385824.1|	gi|657946666|ref|XP_008385824.1| PREDICTED: protein kinase PINOID 2-like [Malus domestica]	500	4e-85	676	127	127	100	383	3	24	150	-1	0
Contig_43184	1101	gi|694316205|ref|XP_009379062.1|	gi|694316205|ref|XP_009379062.1| PREDICTED: suppressor of mec-8 and unc-52 protein homolog 1-like [Pyrus x bretschneideri]	513	0	1458	275	272	98.91	1100	276	113	387	-2	0
Contig_23584	2658	gi|658015114|ref|XP_008342890.1|	gi|658015114|ref|XP_008342890.1| PREDICTED: phospholipid-transporting ATPase 2 isoform X2 [Malus domestica]	1106	0	3015	571	565	98.07	228	1940	1	571	3	0
Contig_140610	432	gi|658039280|ref|XP_008355210.1|	gi|658039280|ref|XP_008355210.1| PREDICTED: coiled-coil domain-containing protein 132-like [Malus domestica]	242	3e-12	161	32	32	100	96	1	127	158	-1	0
First_Contig2954	662	gi|590656806|ref|XP_007034376.1|	gi|590656806|ref|XP_007034376.1| Homeodomain-like superfamily protein isoform 2 [Theobroma cacao]	217	4e-15	135	43	40	74.42	661	533	108	150	-2	0
Contig_76030	582	gi|694429388|ref|XP_009342222.1|	gi|694429388|ref|XP_009342222.1| PREDICTED: isoleucine N-monooxygenase 1-like [Pyrus x bretschneideri]	534	1e-135	1023	193	192	99.48	580	2	228	420	-3	0
First_Contig4104	2259	gi|657969896|ref|XP_008376682.1|	gi|657969896|ref|XP_008376682.1| PREDICTED: probable inactive receptor kinase At4g23740 [Malus domestica]	629	0	2740	629	545	84.1	437	2206	1	629	2	0
First_Contig17522	250	gi|658030977|ref|XP_008350940.1|	gi|658030977|ref|XP_008350940.1| PREDICTED: uncharacterized protein LOC103414321 [Malus domestica]	744	3e-39	361	69	68	94.2	43	249	1	69	1	0
Contig_114377	582	gi|694351944|ref|XP_009357693.1|	gi|694351944|ref|XP_009357693.1| PREDICTED: elongator complex protein 1-like [Pyrus x bretschneideri]	1317	1e-84	619	119	119	98.32	358	2	54	172	-3	0
First_Contig5094	501	gi|694311094|ref|XP_009356192.1|	gi|694311094|ref|XP_009356192.1| PREDICTED: leucoanthocyanidin reductase-like [Pyrus x bretschneideri]	352	1e-77	618	128	123	92.97	500	117	227	352	-2	0
First_Contig21587	1073	gi|658025424|ref|XP_008348114.1|	gi|658025424|ref|XP_008348114.1| PREDICTED: LOB domain-containing protein 41-like [Malus domestica]	305	1e-156	1159	251	240	94.02	1072	323	57	305	-2	0
Contig_60664	333	gi|658040113|ref|XP_008355651.1|	gi|658040113|ref|XP_008355651.1| PREDICTED: uncharacterized protein LOC103419316 isoform X3 [Malus domestica]	373	3e-21	226	110	57	50	3	332	116	174	3	0
Contig_117619	486	gi|694407472|ref|XP_009378475.1|	gi|694407472|ref|XP_009378475.1| PREDICTED: plant intracellular Ras-group-related LRR protein 6 isoform X2 [Pyrus x bretschneideri]	567	2e-12	170	38	37	92.11	116	3	338	375	-2	0
Contig_13760	435	gi|658055562|ref|XP_008363531.1|	gi|658055562|ref|XP_008363531.1| PREDICTED: LOW QUALITY PROTEIN: alkaline/neutral invertase CINV2-like, partial [Malus domestica]	412	2e-100	773	145	144	99.31	435	1	264	408	-1	0
First_Contig13624	1033	gi|657987782|ref|XP_008386052.1|	gi|657987782|ref|XP_008386052.1| PREDICTED: zeaxanthin epoxidase, chloroplastic-like isoform X2 [Malus domestica]	406	1e-171	1266	286	248	85.66	1031	249	97	382	-3	0
Contig_160646	391	gi|658005397|ref|XP_008337844.1|	gi|658005397|ref|XP_008337844.1| PREDICTED: subtilisin-like protease [Malus domestica]	764	2e-84	688	130	129	99.23	2	391	122	251	2	0
First_Contig4050	3444	gi|694418336|ref|XP_009337180.1|	gi|694418336|ref|XP_009337180.1| PREDICTED: auxin response factor 7 isoform X2 [Pyrus x bretschneideri]	1040	0	1986	376	373	97.61	2418	1291	665	1040	-1	0
Second_Contig959	466	gi|657998086|ref|XP_008391429.1|	gi|657998086|ref|XP_008391429.1| PREDICTED: U3 small nucleolar RNA-associated protein 21 homolog isoform X2 [Malus domestica]	902	3e-64	394	91	85	89.01	25	297	755	845	1	0
Contig_118954	1162	gi|694449517|ref|XP_009350396.1|	gi|694449517|ref|XP_009350396.1| PREDICTED: putative pentatricopeptide repeat-containing protein At3g05240 [Pyrus x bretschneideri]	645	8e-37	369	84	74	80.95	3	254	5	88	3	0
First_Contig22770	1577	gi|658031666|ref|XP_008351315.1|	gi|658031666|ref|XP_008351315.1| PREDICTED: uncharacterized protein LOC103414727 [Malus domestica]	457	2e-157	1196	402	289	59.7	1214	9	44	437	-1	0
First_Contig16319	949	gi|658309848|ref|NP_001280836.1|	gi|658309848|ref|NP_001280836.1| granule-bound starch synthase 1, chloroplastic/amyloplastic-like [Malus domestica]	615	0	1540	315	305	93.33	947	3	60	374	-3	0
First_Contig8285	208	gi|596000347|ref|XP_007218058.1|	gi|596000347|ref|XP_007218058.1| hypothetical protein PRUPE_ppa006189mg [Prunus persica]	423	3e-40	359	69	68	97.1	2	208	280	348	2	0
Contig_83463	468	gi|658031734|ref|XP_008351354.1|	gi|658031734|ref|XP_008351354.1| PREDICTED: uncharacterized protein LOC103414763 isoform X1 [Malus domestica]	684	2e-56	492	109	101	89.91	143	466	118	226	2	0
Contig_3945	650	gi|694382672|ref|XP_009367329.1|	gi|694382672|ref|XP_009367329.1| PREDICTED: probable eukaryotic translation initiation factor 5-1 [Pyrus x bretschneideri]	442	3e-71	589	121	117	95.87	3	365	247	367	3	0
Contig_67983	571	gi|694327704|ref|XP_009354706.1|	gi|694327704|ref|XP_009354706.1| PREDICTED: uncharacterized protein LOC103945845 [Pyrus x bretschneideri]	278	3e-104	792	148	146	98.65	571	128	131	278	-1	0
First_Contig15346	1425	gi|658019236|ref|XP_008344965.1|	gi|658019236|ref|XP_008344965.1| PREDICTED: lysosomal beta glucosidase-like [Malus domestica]	607	0	1952	372	368	97.85	1423	308	236	607	-3	0
Contig_82618	431	gi|694406133|ref|XP_009377892.1|	gi|694406133|ref|XP_009377892.1| PREDICTED: uncharacterized protein LOC103966450 [Pyrus x bretschneideri]	284	9e-08	130	38	31	65.79	246	356	15	52	3	0
Contig_39708	211	gi|694320742|ref|XP_009351548.1|	gi|694320742|ref|XP_009351548.1| PREDICTED: protein VAC14 homolog [Pyrus x bretschneideri]	727	7e-35	328	69	66	89.86	209	3	631	699	-3	0
First_Contig10235	617	gi|658028472|ref|XP_008349663.1|	gi|658028472|ref|XP_008349663.1| PREDICTED: asparagine synthetase, nodule [glutamine-hydrolyzing]-like, partial [Malus domestica]	200	8e-65	525	147	108	72.11	617	177	9	122	-1	0
First_Contig18322	362	gi|694319268|ref|XP_009346368.1|	gi|694319268|ref|XP_009346368.1| PREDICTED: UDP-glycosyltransferase 89B1 [Pyrus x bretschneideri]	505	5e-70	574	120	111	90.83	362	3	322	441	-1	0
Contig_49448	222	gi|694330278|ref|XP_009355848.1|	gi|694330278|ref|XP_009355848.1| PREDICTED: DNA excision repair protein ERCC-6-like isoform X3 [Pyrus x bretschneideri]	1017	1e-40	373	74	72	94.59	222	1	472	545	-1	0
First_Contig21073	3472	gi|694419390|ref|XP_009337652.1|	gi|694419390|ref|XP_009337652.1| PREDICTED: putative pentatricopeptide repeat-containing protein At1g56570 [Pyrus x bretschneideri]	609	0	2638	513	502	95.52	1	1539	97	609	1	0
Contig_190212	647	gi|303279551|ref|XP_003059068.1|	gi|303279551|ref|XP_003059068.1| chloroplast envelope protein translocase family [Micromonas pusilla CCMP1545]	518	3e-19	224	197	97	32.99	2	565	183	375	2	0
First_Contig10366	629	gi|694309751|ref|XP_009336431.1|	gi|694309751|ref|XP_009336431.1| PREDICTED: uncharacterized protein LOC103928986 [Pyrus x bretschneideri]	895	8e-100	810	166	155	93.37	498	1	1	158	-3	0
Contig_10914	578	gi|658062797|ref|XP_008367307.1|	gi|658062797|ref|XP_008367307.1| PREDICTED: uncharacterized protein LOC103430938 [Malus domestica]	157	2e-28	276	59	58	96.61	578	402	74	132	-1	0
Contig_68829	416	gi|658031298|ref|XP_008351111.1|	gi|658031298|ref|XP_008351111.1| PREDICTED: nudix hydrolase 13, mitochondrial-like, partial [Malus domestica]	209	9e-24	243	49	47	95.92	159	305	8	56	3	0
Contig_123563	846	gi|658048481|ref|XP_008359925.1|	gi|658048481|ref|XP_008359925.1| PREDICTED: uncharacterized protein LOC103423611 [Malus domestica]	113	1e-23	246	61	55	85.25	174	1	46	106	-1	0
Second_Contig1619	688	gi|694434442|ref|XP_009344442.1|	gi|694434442|ref|XP_009344442.1| PREDICTED: ubiquitin carboxyl-terminal hydrolase 6-like isoform X1 [Pyrus x bretschneideri]	478	9e-138	1036	229	223	95.63	687	1	171	399	-2	0
First_Contig15476	322	gi|657963942|ref|XP_008373591.1|	gi|657963942|ref|XP_008373591.1| PREDICTED: inositol-tetrakisphosphate 1-kinase 1-like [Malus domestica]	359	8e-39	351	66	66	100	125	322	1	66	2	0
First_Contig17364	319	gi|694390520|ref|XP_009370827.1|	gi|694390520|ref|XP_009370827.1| PREDICTED: putative FBD-associated F-box protein At3g50710 [Pyrus x bretschneideri]	356	3e-34	319	112	79	59.82	11	316	1	112	2	0
First_Contig8577	631	gi|657963832|ref|XP_008373534.1|	gi|657963832|ref|XP_008373534.1| PREDICTED: acetolactate synthase 1, chloroplastic-like [Malus domestica]	659	6e-98	783	146	146	100	630	193	514	659	-2	0
Contig_90802	2271	gi|657950192|ref|XP_008346612.1|	gi|657950192|ref|XP_008346612.1| PREDICTED: probable receptor-like protein kinase At1g67000 [Malus domestica]	670	0	2714	622	555	86.98	2191	368	1	615	-3	0
First_Contig12081	1223	gi|657966134|ref|XP_008374749.1|	gi|657966134|ref|XP_008374749.1| PREDICTED: carbon catabolite repressor protein 4 homolog 5 [Malus domestica]	451	0	1790	404	371	90.59	1140	1	1	404	-3	0
Contig_17798	243	gi|694425664|ref|XP_009340541.1|	gi|694425664|ref|XP_009340541.1| PREDICTED: uncharacterized protein LOC103932634 [Pyrus x bretschneideri]	441	2e-42	377	82	76	92.68	243	1	292	373	-1	0
First_Contig2061	232	gi|694366269|ref|XP_009361823.1|	gi|694366269|ref|XP_009361823.1| PREDICTED: cyclin-T1-5-like [Pyrus x bretschneideri]	600	6e-44	391	77	75	94.81	231	1	516	592	-2	0
Contig_186954	270	gi|694396083|ref|XP_009373337.1|	gi|694396083|ref|XP_009373337.1| PREDICTED: guard cell S-type anion channel SLAC1 [Pyrus x bretschneideri]	560	1e-24	253	100	60	56	2	205	131	230	2	0
Contig_102435	403	gi|658061827|ref|XP_008366797.1|	gi|658061827|ref|XP_008366797.1| PREDICTED: protein notum homolog [Malus domestica]	438	2e-29	289	54	54	98.15	403	242	336	389	-1	0
Contig_115259	341	gi|694325655|ref|XP_009353764.1|	gi|694325655|ref|XP_009353764.1| PREDICTED: uncharacterized protein LOC103944987 [Pyrus x bretschneideri]	153	3e-20	213	52	50	94.23	156	1	1	52	-3	0
Contig_75323	599	gi|658034563|ref|XP_008352802.1|	gi|658034563|ref|XP_008352802.1| PREDICTED: MADS-box transcription factor PHERES 2-like [Malus domestica]	258	1e-09	146	33	30	87.88	599	501	223	255	-1	0
Contig_3015	275	gi|658052372|ref|XP_008361920.1|	gi|658052372|ref|XP_008361920.1| PREDICTED: ATPase ASNA1 homolog [Malus domestica]	412	1e-50	434	91	85	92.31	273	1	33	123	-3	0
Contig_74099	555	gi|694447916|ref|XP_009349980.1|	gi|694447916|ref|XP_009349980.1| PREDICTED: uncharacterized protein LOC103941506 [Pyrus x bretschneideri]	212	4e-130	955	185	183	98.38	555	1	10	194	-1	0
Contig_14060	415	gi|658048531|ref|XP_008359953.1|	gi|658048531|ref|XP_008359953.1| PREDICTED: LOW QUALITY PROTEIN: probable LRR receptor-like serine/threonine-protein kinase At1g06840, partial [Malus domestica]	477	3e-70	575	124	113	89.52	413	42	2	124	-3	0
First_Contig19093	815	gi|658014046|ref|XP_008342335.1|	gi|658014046|ref|XP_008342335.1| PREDICTED: uncharacterized protein LOC103405147 [Malus domestica]	507	9e-146	1097	236	214	89.41	663	1	1	235	-3	0
Contig_149962	309	gi|657948365|ref|XP_008337255.1|	gi|657948365|ref|XP_008337255.1| PREDICTED: retrovirus-related Pol polyprotein from transposon TNT 1-94 [Malus domestica]	1750	5e-36	344	88	75	70.45	38	301	1017	1104	2	0
Contig_144688	222	gi|657987161|ref|XP_008385736.1|	gi|657987161|ref|XP_008385736.1| PREDICTED: uncharacterized protein LOC103448264 [Malus domestica]	1278	4e-44	400	74	71	93.24	1	222	680	753	1	0
Contig_11712	556	gi|694313746|ref|XP_009368101.1|	gi|694313746|ref|XP_009368101.1| PREDICTED: uncharacterized protein LOC103957640 [Pyrus x bretschneideri]	2474	5e-106	876	185	179	94.05	555	1	364	548	-2	0
Second_Contig916	878	gi|694317878|ref|XP_009340262.1|	gi|694317878|ref|XP_009340262.1| PREDICTED: malate dehydrogenase, mitochondrial-like [Pyrus x bretschneideri]	339	1e-25	273	57	56	96.49	877	707	283	339	-2	0
Contig_151680	427	gi|657953033|ref|XP_008360633.1|	gi|657953033|ref|XP_008360633.1| PREDICTED: uncharacterized protein LOC103424318 [Malus domestica]	747	6e-58	503	134	108	70.15	403	2	587	720	-1	0
First_Contig11189	293	gi|657953415|ref|XP_008362538.1|	gi|657953415|ref|XP_008362538.1| PREDICTED: la-related protein 1A-like [Malus domestica]	341	3e-56	467	97	91	91.75	2	292	110	206	2	0
Contig_79749	269	gi|694404835|ref|XP_009377280.1|	gi|694404835|ref|XP_009377280.1| PREDICTED: uncharacterized protein At5g05190-like [Pyrus x bretschneideri]	917	1e-46	418	79	78	98.73	237	1	1	79	-3	0
Contig_36704	328	gi|694368552|ref|XP_009362475.1|	gi|694368552|ref|XP_009362475.1| PREDICTED: probable protein phosphatase 2C 62 isoform X7 [Pyrus x bretschneideri]	928	2e-22	242	117	92	75.21	326	3	451	567	-3	0
Contig_178269	616	gi|658020243|ref|XP_008345502.1|	gi|658020243|ref|XP_008345502.1| PREDICTED: uncharacterized protein LOC103408424 [Malus domestica]	720	1e-11	166	44	33	70.45	228	359	587	630	3	0
Contig_15259	1025	gi|694413812|ref|XP_009335154.1|	gi|694413812|ref|XP_009335154.1| PREDICTED: uncharacterized protein LOC103927904 [Pyrus x bretschneideri]	544	5e-63	551	150	126	83.33	738	316	43	192	-3	0
Contig_38359	303	gi|694330921|ref|XP_009356149.1|	gi|694330921|ref|XP_009356149.1| PREDICTED: chaperone protein dnaJ 6-like [Pyrus x bretschneideri]	186	2e-55	451	100	98	96	2	301	58	157	2	0
Contig_110231	490	gi|658008327|ref|XP_008339355.1|	gi|658008327|ref|XP_008339355.1| PREDICTED: pentatricopeptide repeat-containing protein At1g10910, chloroplastic [Malus domestica]	664	1e-71	599	128	125	95.31	384	1	1	128	-2	0
Contig_2532	3099	gi|657977223|ref|XP_008380516.1|	gi|657977223|ref|XP_008380516.1| PREDICTED: probable sucrose-phosphate synthase 2 isoform X1 [Malus domestica]	1065	0	5208	988	978	98.68	3098	141	79	1065	-2	0
Second_Contig1455	696	gi|595829996|ref|XP_007205979.1|	gi|595829996|ref|XP_007205979.1| hypothetical protein PRUPE_ppa012118mg [Prunus persica]	183	7e-11	154	30	30	96.67	1	90	154	183	1	0
First_Contig9922	653	gi|658009697|ref|XP_008340068.1|	gi|658009697|ref|XP_008340068.1| PREDICTED: cysteine-rich receptor-like protein kinase 10 [Malus domestica]	668	6e-126	973	217	204	92.17	652	2	237	452	-2	0
Contig_91354	357	gi|658047955|ref|XP_008359667.1|	gi|658047955|ref|XP_008359667.1| PREDICTED: DEAD-box ATP-dependent RNA helicase 57-like [Malus domestica]	197	7e-07	119	44	29	54.55	202	333	123	166	1	0
Contig_93053	234	gi|657969855|ref|XP_008376659.1|	gi|657969855|ref|XP_008376659.1| PREDICTED: uncharacterized protein LOC103439816 [Malus domestica]	545	6e-35	324	71	67	91.55	17	229	1	71	2	0
Contig_185666	296	gi|566159968|ref|XP_002301836.2|	gi|566159968|ref|XP_002301836.2| hypothetical protein POPTR_0002s25620g [Populus trichocarpa]	379	4e-49	421	98	88	78.57	296	3	217	314	-1	0
First_Contig10715	1411	gi|658014019|ref|XP_008342321.1|	gi|658014019|ref|XP_008342321.1| PREDICTED: probable polyamine oxidase 2 [Malus domestica]	493	0	1850	385	366	93.25	277	1410	1	385	1	0
Contig_32261	447	gi|694328681|ref|XP_009355134.1|	gi|694328681|ref|XP_009355134.1| PREDICTED: zinc finger protein 830-like [Pyrus x bretschneideri]	295	3e-90	695	134	133	97.76	404	3	1	134	-2	0
Contig_18477	1507	gi|657968720|ref|XP_008376063.1|	gi|657968720|ref|XP_008376063.1| PREDICTED: uncharacterized protein At5g05190-like [Malus domestica]	917	3e-164	1279	238	233	97.9	716	3	307	544	-3	0
Contig_188917	518	gi|694381253|ref|XP_009366714.1|	gi|694381253|ref|XP_009366714.1| PREDICTED: F-box/LRR-repeat protein At4g14103-like isoform X1 [Pyrus x bretschneideri]	499	5e-33	256	102	70	52.94	510	217	9	104	-3	0
Contig_10833	1783	gi|658037470|ref|XP_008354302.1|	gi|658037470|ref|XP_008354302.1| PREDICTED: E3 ubiquitin-protein ligase At4g11680-like [Malus domestica]	365	4e-121	952	241	206	80.91	715	2	34	274	-1	0
Contig_187972	302	gi|108773105|ref|YP_636014.1|	gi|108773105|ref|YP_636014.1| ribosomal protein L16 [Acutodesmus obliquus]	138	2e-25	246	109	67	45.87	4	264	24	132	1	0
Contig_67657	399	gi|595912286|ref|XP_007214424.1|	gi|595912286|ref|XP_007214424.1| hypothetical protein PRUPE_ppa025890mg, partial [Prunus persica]	148	5e-39	276	81	60	67.9	245	3	64	133	-2	0
First_Contig3465	937	gi|658013344|ref|XP_008341967.1|	gi|658013344|ref|XP_008341967.1| PREDICTED: LOW QUALITY PROTEIN: probable histone-lysine N-methyltransferase ATXR3 [Malus domestica]	2468	8e-179	1426	312	310	96.47	937	2	1418	1729	-1	0
Second_Contig1849	4579	gi|694365711|ref|XP_009361663.1|	gi|694365711|ref|XP_009361663.1| PREDICTED: myosin-17-like [Pyrus x bretschneideri]	1530	0	5211	1082	1030	94.55	3165	1	363	1444	-2	0
Contig_69865	576	gi|657943744|ref|XP_008370699.1|	gi|657943744|ref|XP_008370699.1| PREDICTED: heat shock cognate 70 kDa protein-like [Malus domestica]	429	1e-79	641	148	131	81.08	575	132	282	429	-2	0
Contig_117392	1494	gi|694361472|ref|XP_009360427.1|	gi|694361472|ref|XP_009360427.1| PREDICTED: phospholipid-transporting ATPase 3 isoform X2 [Pyrus x bretschneideri]	895	7e-10	127	45	31	55.56	859	725	836	880	-3	0
Contig_158408	2115	gi|694319728|ref|XP_009348351.1|	gi|694319728|ref|XP_009348351.1| PREDICTED: uncharacterized protein LOC103939989 [Pyrus x bretschneideri]	911	0	1919	704	484	52.27	24	2090	212	901	3	0
Contig_57292	565	gi|657975405|ref|XP_008379551.1|	gi|657975405|ref|XP_008379551.1| PREDICTED: spindle pole body component 110 [Malus domestica]	330	2e-92	718	188	162	85.64	565	2	126	305	-1	0
Contig_2777	360	gi|657973919|ref|XP_008378777.1|	gi|657973919|ref|XP_008378777.1| PREDICTED: uncharacterized protein LOC103441843 [Malus domestica]	324	4e-78	614	118	116	97.46	360	7	99	216	-1	0
Contig_182842	459	gi|694452645|ref|XP_009351222.1|	gi|694452645|ref|XP_009351222.1| PREDICTED: cell division control protein 3-like [Pyrus x bretschneideri]	495	6e-28	282	160	102	42.5	459	4	322	474	-1	0
Contig_51347	245	gi|694407143|ref|XP_009378329.1|	gi|694407143|ref|XP_009378329.1| PREDICTED: tax1-binding protein 1 homolog B-like [Pyrus x bretschneideri]	344	6e-18	199	42	40	92.86	149	24	135	176	-1	0
First_Contig8817	1106	gi|658047866|ref|XP_008359622.1|	gi|658047866|ref|XP_008359622.1| PREDICTED: uncharacterized protein LOC103423328, partial [Malus domestica]	308	7e-17	209	197	88	34.52	331	813	73	267	1	0
Contig_7597	526	gi|657959326|ref|XP_008371211.1|	gi|657959326|ref|XP_008371211.1| PREDICTED: uncharacterized protein LOC103434635 isoform X1 [Malus domestica]	623	2e-86	698	135	134	97.78	3	407	489	623	3	0
Contig_172991	545	gi|658048981|ref|XP_008360175.1|	gi|658048981|ref|XP_008360175.1| PREDICTED: uncharacterized protein LOC103423877 [Malus domestica]	1234	3e-65	568	191	141	54.45	3	545	371	561	3	0
Contig_168935	502	gi|694405610|ref|XP_009377649.1|	gi|694405610|ref|XP_009377649.1| PREDICTED: 4-alpha-glucanotransferase DPE2 [Pyrus x bretschneideri]	978	5e-09	144	29	29	100	502	416	655	683	-1	0
Contig_32798	599	gi|694375074|ref|XP_009364295.1|	gi|694375074|ref|XP_009364295.1| PREDICTED: alcohol-forming fatty acyl-CoA reductase-like [Pyrus x bretschneideri]	493	6e-123	936	192	187	97.4	576	1	163	354	-3	0
First_Contig10859	800	gi|694386199|ref|XP_009368899.1|	gi|694386199|ref|XP_009368899.1| PREDICTED: ABC transporter G family member 24-like [Pyrus x bretschneideri]	1110	4e-168	1293	266	259	96.24	800	3	239	504	-1	0
Contig_1288	282	gi|657965881|ref|XP_008374612.1|	gi|657965881|ref|XP_008374612.1| PREDICTED: uncharacterized protein LOC103437876 [Malus domestica]	304	5e-13	164	46	36	67.39	157	20	1	46	-3	0
First_Contig3163	659	gi|658010042|ref|XP_008340247.1|	gi|658010042|ref|XP_008340247.1| PREDICTED: uncharacterized protein LOC103403193 [Malus domestica]	1569	2e-90	761	149	148	98.66	448	2	1	149	-2	0
First_Contig10238	846	gi|657943776|ref|XP_008370850.1|	gi|657943776|ref|XP_008370850.1| PREDICTED: ankyrin repeat protein SKIP35-like [Malus domestica]	535	2e-14	188	41	38	90.24	31	153	87	127	1	0
First_Contig18827	2119	gi|657949145|ref|XP_008341523.1|	gi|657949145|ref|XP_008341523.1| PREDICTED: F-box/LRR-repeat protein 13 [Malus domestica]	603	0	2612	525	517	97.71	2118	544	58	582	-2	0
Contig_26330	213	gi|694409705|ref|XP_009379480.1|	gi|694409705|ref|XP_009379480.1| PREDICTED: DNA-directed RNA polymerases I and III subunit rpac1-like isoform X3 [Pyrus x bretschneideri]	375	5e-40	356	70	69	98.57	2	211	111	180	2	0
Contig_160597	377	gi|657981611|ref|XP_008382832.1|	gi|657981611|ref|XP_008382832.1| PREDICTED: casein kinase I isoform X1 [Malus domestica]	455	7e-20	221	47	47	100	143	3	374	420	-1	0
First_Contig12451	631	gi|694394912|ref|XP_009372808.1|	gi|694394912|ref|XP_009372808.1| PREDICTED: cation/H(+) antiporter 15-like [Pyrus x bretschneideri]	786	5e-56	497	129	109	78.29	36	398	661	786	3	0
Second_Contig1636	844	gi|657975694|ref|XP_008379701.1|	gi|657975694|ref|XP_008379701.1| PREDICTED: protein YLS9-like [Malus domestica]	210	2e-55	471	90	90	97.78	574	843	1	90	1	0
Contig_11348	468	gi|694433856|ref|XP_009344191.1|	gi|694433856|ref|XP_009344191.1| PREDICTED: peroxisomal acyl-coenzyme A oxidase 1-like [Pyrus x bretschneideri]	664	3e-31	310	61	60	98.36	183	1	461	521	-1	0
Contig_56707	1044	gi|657979277|ref|XP_008381598.1|	gi|657979277|ref|XP_008381598.1| PREDICTED: uncharacterized protein LOC103444446 [Malus domestica]	573	2e-44	421	78	76	96.15	1043	810	496	573	-2	0
Contig_166057	1217	gi|658003840|ref|XP_008337013.1|	gi|658003840|ref|XP_008337013.1| PREDICTED: uncharacterized protein LOC103400106 [Malus domestica]	322	2e-156	1164	263	235	86.69	378	1163	1	263	3	0
Contig_124733	406	gi|694437834|ref|XP_009345921.1|	gi|694437834|ref|XP_009345921.1| PREDICTED: pentatricopeptide repeat-containing protein At2g17140-like [Pyrus x bretschneideri]	874	8e-87	710	135	135	99.26	1	405	505	639	1	0
Second_Contig289	2240	gi|694438400|ref|XP_009346176.1|	gi|694438400|ref|XP_009346176.1| PREDICTED: vesicle-associated membrane protein 711 [Pyrus x bretschneideri]	220	6e-148	1129	213	212	99.53	1880	1242	1	213	-1	0
Contig_11811	909	gi|658011048|ref|XP_008340764.1|	gi|658011048|ref|XP_008340764.1| PREDICTED: major allergen Pru ar 1-like [Malus domestica]	161	4e-105	798	161	157	96.89	533	51	1	161	-2	0
Contig_58094	343	gi|694377520|ref|XP_009365060.1|	gi|694377520|ref|XP_009365060.1| PREDICTED: uncharacterized protein LOC103954932 isoform X1 [Pyrus x bretschneideri]	100	2e-08	127	28	27	89.29	86	3	52	79	-3	0
Contig_75020	697	gi|694327820|ref|XP_009354758.1|	gi|694327820|ref|XP_009354758.1| PREDICTED: tRNA-dihydrouridine(20a/20b) synthase [NAD(P)+] [Pyrus x bretschneideri]	382	1e-08	142	29	29	86.21	251	337	202	230	2	0
First_Contig18558	958	gi|694409060|ref|XP_009379176.1|	gi|694409060|ref|XP_009379176.1| PREDICTED: probable galacturonosyltransferase-like 1 [Pyrus x bretschneideri]	356	6e-100	563	109	107	96.33	281	607	183	291	2	0
Contig_850	938	gi|657951562|ref|XP_008353385.1|	gi|657951562|ref|XP_008353385.1| PREDICTED: proteasome activator subunit 4 [Malus domestica]	1810	1e-159	1086	246	217	87.8	681	1	1531	1776	-3	0
Contig_59900	1121	gi|658051440|ref|XP_008361456.1|	gi|658051440|ref|XP_008361456.1| PREDICTED: non-structural maintenance of chromosomes element 4 homolog A-like [Malus domestica]	389	3e-139	1053	202	200	99.01	1120	515	188	389	-2	0
Contig_57709	345	gi|658020625|ref|XP_008345692.1|	gi|658020625|ref|XP_008345692.1| PREDICTED: probable LRR receptor-like serine/threonine-protein kinase At1g34110 [Malus domestica]	362	1e-57	480	115	106	86.96	345	1	124	237	-1	0
Contig_155672	408	gi|658005073|ref|XP_008337670.1|	gi|658005073|ref|XP_008337670.1| PREDICTED: gamma-glutamyltranspeptidase 3-like [Malus domestica]	797	1e-06	124	25	25	100	3	77	297	321	3	0
Second_Contig3577	1605	gi|658008257|ref|XP_008339319.1|	gi|658008257|ref|XP_008339319.1| PREDICTED: pectinesterase inhibitor [Malus domestica]	154	1e-77	635	125	122	94.4	1	375	30	154	1	0
Contig_185543	349	gi|657988106|ref|XP_008386215.1|	gi|657988106|ref|XP_008386215.1| PREDICTED: E3 SUMO-protein ligase MMS21 isoform X1 [Malus domestica]	256	1e-23	242	47	47	95.74	141	1	140	186	-2	0
Second_Contig793	1087	gi|694401826|ref|XP_009375940.1|	gi|694401826|ref|XP_009375940.1| PREDICTED: ribulose bisphosphate carboxylase/oxygenase activase, chloroplastic-like [Pyrus x bretschneideri]	472	0	1784	348	342	96.84	42	1085	1	348	3	0
First_Contig10942	271	gi|694408552|ref|XP_009378953.1|	gi|694408552|ref|XP_009378953.1| PREDICTED: potassium channel SKOR-like isoform X3 [Pyrus x bretschneideri]	768	2e-46	413	86	82	93.02	260	3	44	129	-3	0
Contig_124468	698	gi|657996088|ref|XP_008390405.1|	gi|657996088|ref|XP_008390405.1| PREDICTED: polygalacturonase At1g48100 [Malus domestica]	615	3e-64	553	105	103	96.19	697	383	511	615	-2	0
Contig_188853	405	gi|596293667|ref|XP_007226707.1|	gi|596293667|ref|XP_007226707.1| hypothetical protein PRUPE_ppa020120mg [Prunus persica]	1011	6e-46	419	131	97	56.49	395	3	17	147	-2	0
First_Contig19760	379	gi|657971756|ref|XP_008377667.1|	gi|657971756|ref|XP_008377667.1| PREDICTED: uncharacterized protein LOC103440746 [Malus domestica]	909	2e-34	333	66	65	96.97	378	181	844	909	-2	0
Contig_152542	524	gi|645268565|ref|XP_008239588.1|	gi|645268565|ref|XP_008239588.1| PREDICTED: uncharacterized protein LOC103338177 [Prunus mume]	276	3e-55	464	141	113	70.21	408	1	1	136	-3	0
Contig_179852	302	gi|593690124|ref|XP_007145663.1|	gi|593690124|ref|XP_007145663.1| hypothetical protein PHAVU_007G257900g [Phaseolus vulgaris]	549	1e-11	158	100	58	35	297	1	37	135	-3	0
Contig_69296	427	gi|694427304|ref|XP_009341288.1|	gi|694427304|ref|XP_009341288.1| PREDICTED: pentatricopeptide repeat-containing protein At4g38010-like [Pyrus x bretschneideri]	591	3e-28	285	54	54	96.3	1	162	538	591	1	0
First_Contig5350	284	gi|658012765|ref|XP_008341662.1|	gi|658012765|ref|XP_008341662.1| PREDICTED: LOW QUALITY PROTEIN: (R)-mandelonitrile lyase 2-like [Malus domestica]	612	9e-13	167	46	43	93.48	100	237	567	612	1	0
Contig_11164	456	gi|657952089|ref|XP_008355784.1|	gi|657952089|ref|XP_008355784.1| PREDICTED: AP2-like ethylene-responsive transcription factor AIL1 [Malus domestica]	207	2e-29	283	53	53	100	183	341	41	93	3	0
Second_Contig1836	383	gi|694418404|ref|XP_009337212.1|	gi|694418404|ref|XP_009337212.1| PREDICTED: DNA-directed RNA polymerases II and IV subunit 5A-like isoform X2 [Pyrus x bretschneideri]	201	2e-48	408	79	78	97.47	239	3	1	79	-1	0
Contig_161062	238	gi|658048519|ref|XP_008359946.1|	gi|658048519|ref|XP_008359946.1| PREDICTED: LOW QUALITY PROTEIN: uncharacterized protein LOC103423634 [Malus domestica]	1756	5e-35	334	78	69	75.64	236	3	730	807	-3	0
Contig_163367	431	gi|658001007|ref|XP_008392967.1|	gi|658001007|ref|XP_008392967.1| PREDICTED: cytochrome P450 CYP82D47-like [Malus domestica]	325	2e-92	712	143	140	94.41	1	429	132	274	1	0
Contig_30824	419	gi|694378088|ref|XP_009365303.1|	gi|694378088|ref|XP_009365303.1| PREDICTED: uncharacterized protein LOC103955154 isoform X1 [Pyrus x bretschneideri]	1493	1e-83	700	139	133	94.96	417	1	152	290	-3	0
Contig_81669	951	gi|657958695|ref|XP_008370877.1|	gi|657958695|ref|XP_008370877.1| PREDICTED: bifunctional L-3-cyanoalanine synthase/cysteine synthase D2-like [Malus domestica]	113	1e-11	160	72	45	56.94	621	812	2	65	3	0
Contig_186924	302	gi|255603684|ref|XP_002538097.1|	gi|255603684|ref|XP_002538097.1| Modification methylase CcrMI, putative [Ricinus communis]	311	2e-07	88	26	21	61.54	71	148	184	209	2	0
Contig_193188	491	gi|293333143|ref|NP_001169948.1|	gi|293333143|ref|NP_001169948.1| uncharacterized protein LOC100383847 [Zea mays]	416	5e-48	424	173	114	49.71	489	1	162	332	-3	0
Contig_76283	840	gi|658050273|ref|XP_008360855.1|	gi|658050273|ref|XP_008360855.1| PREDICTED: uncharacterized protein LOC103424550 [Malus domestica]	282	7e-87	686	163	147	88.34	350	838	16	178	2	0
Contig_3616	633	gi|694399138|ref|XP_009374706.1|	gi|694399138|ref|XP_009374706.1| PREDICTED: F-box/LRR-repeat protein At4g14103-like isoform X2 [Pyrus x bretschneideri]	452	2e-141	1055	210	205	95.24	631	2	1	210	-3	0
Contig_184979	460	gi|694367177|ref|XP_009362077.1|	gi|694367177|ref|XP_009362077.1| PREDICTED: uncharacterized protein LOC103952247 [Pyrus x bretschneideri]	238	1e-50	428	117	88	72.65	132	458	94	210	3	0
Contig_122674	372	gi|694320773|ref|XP_009351562.1|	gi|694320773|ref|XP_009351562.1| PREDICTED: probable RNA-dependent RNA polymerase 1 [Pyrus x bretschneideri]	1116	3e-09	143	31	29	93.55	371	279	1086	1116	-2	0
Contig_3351	616	gi|694413505|ref|XP_009335012.1|	gi|694413505|ref|XP_009335012.1| PREDICTED: actin cytoskeleton-regulatory complex protein PAN1-like isoform X1 [Pyrus x bretschneideri]	274	3e-121	905	167	166	98.8	116	616	1	167	2	0
Second_Contig320	1496	gi|694361936|ref|XP_009360567.1|	gi|694361936|ref|XP_009360567.1| PREDICTED: cyclic nucleotide-gated ion channel 2-like [Pyrus x bretschneideri]	712	0	1638	335	331	97.61	1007	3	226	560	-1	0
Contig_28425	340	gi|694369620|ref|XP_009362767.1|	gi|694369620|ref|XP_009362767.1| PREDICTED: hydroxyacylglutathione hydrolase cytoplasmic [Pyrus x bretschneideri]	258	1e-73	578	112	110	97.32	338	3	34	145	-3	0
Contig_57439	334	gi|658017838|ref|XP_008344277.1|	gi|658017838|ref|XP_008344277.1| PREDICTED: uncharacterized protein LOC103407104 [Malus domestica]	370	2e-16	193	36	36	97.22	226	333	1	36	1	0
Contig_4506	692	gi|359479174|ref|XP_003632230.1|	gi|359479174|ref|XP_003632230.1| PREDICTED: calmodulin-related protein isoform 4 [Vitis vinifera]	180	1e-104	789	173	159	90.17	638	120	1	169	-1	0
First_Contig4264	1581	gi|694411320|ref|XP_009334029.1|	gi|694411320|ref|XP_009334029.1| PREDICTED: uncharacterized protein LOC103926871 [Pyrus x bretschneideri]	503	0	1779	342	335	96.2	1354	329	162	503	-3	0
Contig_32436	1443	gi|694446200|ref|XP_009349479.1|	gi|694446200|ref|XP_009349479.1| PREDICTED: serine/threonine-protein kinase PBS1-like [Pyrus x bretschneideri]	462	2e-76	650	134	126	91.04	30	431	72	205	3	0
First_Contig2024	1485	gi|657948900|ref|XP_008340140.1|	gi|657948900|ref|XP_008340140.1| PREDICTED: zeaxanthin epoxidase, chloroplastic-like [Malus domestica]	731	0	2405	484	465	94.83	1452	1	37	520	-1	0
Contig_108921	2003	gi|657961622|ref|XP_008372406.1|	gi|657961622|ref|XP_008372406.1| PREDICTED: ammonium transporter 1 member 4-like [Malus domestica]	497	0	2335	497	487	96.58	424	1914	1	497	1	0
Contig_152790	445	gi|657962177|ref|XP_008372684.1|	gi|657962177|ref|XP_008372684.1| PREDICTED: 3-isopropylmalate dehydrogenase 2, chloroplastic-like [Malus domestica]	407	3e-06	120	24	24	100	106	35	384	407	-1	0
Second_Contig371	2099	gi|694383902|ref|XP_009367882.1|	gi|694383902|ref|XP_009367882.1| PREDICTED: probable lactoylglutathione lyase, chloroplast [Pyrus x bretschneideri]	362	0	1894	362	362	98.62	82	1167	1	362	1	0
Contig_36332	312	gi|658064738|ref|XP_008368315.1|	gi|658064738|ref|XP_008368315.1| PREDICTED: phospholipid-transporting ATPase 3-like, partial [Malus domestica]	969	2e-59	512	104	100	95.19	1	312	67	170	1	0
Contig_56306	601	gi|657960770|ref|XP_008371966.1|	gi|657960770|ref|XP_008371966.1| PREDICTED: uncharacterized protein LOC103435355 [Malus domestica]	470	2e-91	725	167	159	94.61	600	100	65	231	-2	0
First_Contig18530	211	gi|694316945|ref|XP_009336061.1|	gi|694316945|ref|XP_009336061.1| PREDICTED: glucose-1-phosphate adenylyltransferase large subunit, chloroplastic/amyloplastic [Pyrus x bretschneideri]	512	4e-13	166	33	31	90.91	101	3	1	33	-3	0
Contig_23634	457	gi|255554495|ref|XP_002518286.1|	gi|255554495|ref|XP_002518286.1| conserved hypothetical protein [Ricinus communis]	929	1e-48	335	63	62	96.83	457	269	137	199	-1	0
Contig_62076	1510	gi|694368033|ref|XP_009362322.1|	gi|694368033|ref|XP_009362322.1| PREDICTED: uncharacterized protein JIP4-like [Pyrus x bretschneideri]	226	1e-37	244	66	54	78.79	1192	1389	81	146	1	0
First_Contig5131	815	gi|694398010|ref|XP_009374209.1|	gi|694398010|ref|XP_009374209.1| PREDICTED: DNA methyltransferase 1-associated protein 1-like isoform X3 [Pyrus x bretschneideri]	422	1e-127	969	191	191	97.91	2	574	155	345	2	0
First_Contig440	475	gi|694354493|ref|XP_009358459.1|	gi|694354493|ref|XP_009358459.1| PREDICTED: CBL-interacting serine/threonine-protein kinase 6 [Pyrus x bretschneideri]	432	2e-92	723	157	153	96.18	475	5	204	360	-1	0
Contig_26863	706	gi|694436976|ref|XP_009345561.1|	gi|694436976|ref|XP_009345561.1| PREDICTED: uncharacterized protein LOC103937342 [Pyrus x bretschneideri]	1117	1e-160	1239	235	229	97.02	706	2	634	868	-1	0
Contig_114240	5325	gi|658047427|ref|XP_008359393.1|	gi|658047427|ref|XP_008359393.1| PREDICTED: uncharacterized protein LOC103423104 [Malus domestica]	1498	0	2849	924	666	60.93	4765	2096	594	1498	-3	0
First_Contig934	368	gi|657956608|ref|XP_008369791.1|	gi|657956608|ref|XP_008369791.1| PREDICTED: uncharacterized protein At5g48480 [Malus domestica]	178	2e-35	318	65	64	98.46	367	173	114	178	-2	0
Contig_86006	750	gi|658037407|ref|XP_008354271.1|	gi|658037407|ref|XP_008354271.1| PREDICTED: stomatin-like protein 2, mitochondrial [Malus domestica]	209	6e-12	163	31	31	100	749	657	179	209	-2	0
First_Contig1247	1044	gi|571485811|ref|XP_006590044.1|	gi|571485811|ref|XP_006590044.1| PREDICTED: uncharacterized protein LOC102665857 [Glycine max]	678	1e-178	1339	304	270	80.26	912	1	352	655	-1	0
Contig_43698	331	gi|658016612|ref|XP_008343652.1|	gi|658016612|ref|XP_008343652.1| PREDICTED: cytosolic endo-beta-N-acetylglucosaminidase-like [Malus domestica]	293	2e-69	553	109	104	92.66	2	328	74	182	2	0
Contig_23653	1007	gi|657952421|ref|XP_008357448.1|	gi|657952421|ref|XP_008357448.1| PREDICTED: U-box domain-containing protein 13-like [Malus domestica]	671	0	1697	335	331	98.21	1	1005	334	668	1	0
Second_Contig2174	748	gi|658309579|ref|NP_001280850.1|	gi|658309579|ref|NP_001280850.1| GATA transcription factor 5-like [Malus domestica]	321	4e-134	999	229	224	96.94	689	3	76	304	-3	0
Contig_97967	458	gi|593505065|ref|XP_007142031.1|	gi|593505065|ref|XP_007142031.1| hypothetical protein PHAVU_008G246600g, partial [Phaseolus vulgaris]	94	3e-09	134	34	28	73.53	112	11	2	35	-2	0
First_Contig6564	303	gi|694390568|ref|XP_009370850.1|	gi|694390568|ref|XP_009370850.1| PREDICTED: 50S ribosomal protein L17, chloroplastic-like [Pyrus x bretschneideri]	219	2e-23	238	48	47	95.83	3	146	23	70	3	0
Contig_67653	561	gi|658020686|ref|XP_008345723.1|	gi|658020686|ref|XP_008345723.1| PREDICTED: uncharacterized protein LOC103408666 [Malus domestica]	194	2e-20	222	46	44	95.65	345	214	2	47	-1	0
First_Contig7027	701	gi|658045553|ref|XP_008358457.1|	gi|658045553|ref|XP_008358457.1| PREDICTED: LOW QUALITY PROTEIN: pentatricopeptide repeat-containing protein At4g01570-like [Malus domestica]	792	3e-144	1107	232	216	90.09	697	2	161	389	-2	0
First_Contig3302	1991	gi|645230467|ref|XP_008221949.1|	gi|645230467|ref|XP_008221949.1| PREDICTED: oxysterol-binding protein-related protein 1D isoform X1 [Prunus mume]	819	0	1966	520	414	76.35	1732	284	1	516	-2	0
Contig_78771	777	gi|658038078|ref|XP_008354599.1|	gi|658038078|ref|XP_008354599.1| PREDICTED: probable inactive receptor kinase At5g10020 [Malus domestica]	409	2e-84	634	121	121	100	777	415	218	338	-1	0
Contig_120293	306	gi|657960602|ref|XP_008371878.1|	gi|657960602|ref|XP_008371878.1| PREDICTED: CYSTM1 family protein A-like [Malus domestica]	120	8e-13	159	62	50	75.81	121	306	1	58	1	0
Contig_46772	347	gi|657969074|ref|XP_008376254.1|	gi|657969074|ref|XP_008376254.1| PREDICTED: ribosome production factor 1-like [Malus domestica]	351	6e-33	311	58	58	96.55	347	174	294	351	-1	0
Contig_194902	302	gi|255585712|ref|XP_002533538.1|	gi|255585712|ref|XP_002533538.1| Multidrug resistance protein, putative [Ricinus communis]	644	3e-06	118	112	54	32.14	2	283	133	244	2	0
First_Contig2820	1407	gi|657969437|ref|XP_008376436.1|	gi|657969437|ref|XP_008376436.1| PREDICTED: beta-fructofuranosidase, soluble isoenzyme I-like [Malus domestica]	645	0	1349	259	257	98.46	777	1	249	507	-1	0
Contig_158207	402	gi|657982523|ref|XP_008383301.1|	gi|657982523|ref|XP_008383301.1| PREDICTED: uncharacterized protein LOC103446021 [Malus domestica]	970	7e-67	569	128	111	79.69	2	385	488	615	2	0
Contig_65945	231	gi|255583912|ref|XP_002532704.1|	gi|255583912|ref|XP_002532704.1| ARP2/3 complex 34 kDa subunit, putative [Ricinus communis]	257	6e-07	88	39	23	48.72	114	1	213	251	-1	0
Contig_53780	1331	gi|694312934|ref|XP_009364392.1|	gi|694312934|ref|XP_009364392.1| PREDICTED: uncharacterized protein LOC103954301 [Pyrus x bretschneideri]	225	5e-86	691	133	133	100	1101	703	1	133	-3	0
Contig_46738	420	gi|658060749|ref|XP_008366214.1|	gi|658060749|ref|XP_008366214.1| PREDICTED: putative disease resistance protein RGA4 [Malus domestica]	377	2e-59	496	192	126	59.9	420	1	2	193	-1	0
First_Contig4044	1628	gi|658006501|ref|XP_008338417.1|	gi|658006501|ref|XP_008338417.1| PREDICTED: molybdate-anion transporter-like [Malus domestica]	458	0	1790	347	341	97.98	1	1041	112	458	1	0
Contig_192533	429	gi|694404398|ref|XP_009377082.1|	gi|694404398|ref|XP_009377082.1| PREDICTED: uncharacterized protein LOC103965740 [Pyrus x bretschneideri]	432	9e-61	509	129	110	69.77	387	1	23	151	-1	0
Contig_12194	315	gi|596004271|ref|XP_007218297.1|	gi|596004271|ref|XP_007218297.1| hypothetical protein PRUPE_ppa010748mg [Prunus persica]	237	5e-12	156	37	33	83.78	182	72	202	237	-2	0
Contig_34006	533	gi|657996907|ref|XP_008390828.1|	gi|657996907|ref|XP_008390828.1| PREDICTED: UPF0613 protein PB24D3.06c-like [Malus domestica]	342	4e-30	297	59	58	96.61	178	2	181	239	-2	0
Contig_48592	441	gi|645273073|ref|XP_008241702.1|	gi|645273073|ref|XP_008241702.1| PREDICTED: uncharacterized protein LOC103340109 isoform X2 [Prunus mume]	212	4e-11	152	32	30	81.25	200	295	156	187	2	0
Contig_136707	313	gi|302839990|ref|XP_002951551.1|	gi|302839990|ref|XP_002951551.1| hypothetical protein VOLCADRAFT_61433 [Volvox carteri f. nagariensis]	311	4e-16	188	66	46	62.12	116	313	38	103	2	0
Contig_90313	892	gi|657994858|ref|XP_008389744.1|	gi|657994858|ref|XP_008389744.1| PREDICTED: E3 ubiquitin-protein ligase RGLG2-like [Malus domestica]	457	0	1479	297	292	96.3	892	2	106	402	-1	0
First_Contig17791	497	gi|694390418|ref|XP_009370778.1|	gi|694390418|ref|XP_009370778.1| PREDICTED: ETO1-like protein 1, partial [Pyrus x bretschneideri]	733	8e-104	823	165	160	93.94	3	497	39	203	3	0
First_Contig11411	1087	gi|694404257|ref|XP_009377020.1|	gi|694404257|ref|XP_009377020.1| PREDICTED: uncharacterized protein LOC103965675 [Pyrus x bretschneideri]	268	2e-174	1272	268	264	97.39	1004	201	1	268	-3	0
Contig_43718	1103	gi|694331781|ref|XP_009356554.1|	gi|694331781|ref|XP_009356554.1| PREDICTED: uncharacterized protein LOC103947375 [Pyrus x bretschneideri]	388	2e-153	1147	242	223	91.32	1103	378	100	331	-1	0
Contig_191174	541	gi|658018662|ref|XP_008344690.1|	gi|658018662|ref|XP_008344690.1| PREDICTED: beta-glucosidase 24-like [Malus domestica]	541	1e-44	407	138	102	52.9	410	3	47	184	-3	0
Contig_92524	1039	gi|658061802|ref|XP_008366784.1|	gi|658061802|ref|XP_008366784.1| PREDICTED: ATP-dependent RNA helicase bel-like [Malus domestica]	219	1e-95	745	219	199	89.95	160	816	1	219	1	0
Contig_91550	222	gi|657951833|ref|XP_008354649.1|	gi|657951833|ref|XP_008354649.1| PREDICTED: exocyst complex component EXO70B1 [Malus domestica]	635	1e-38	353	74	71	91.89	1	222	91	164	1	0
Contig_162511	233	gi|595810821|ref|XP_007203138.1|	gi|595810821|ref|XP_007203138.1| hypothetical protein PRUPE_ppa024161mg [Prunus persica]	300	3e-07	122	32	27	78.12	92	3	173	204	-1	0
Contig_91653	327	gi|694358044|ref|XP_009359453.1|	gi|694358044|ref|XP_009359453.1| PREDICTED: uncharacterized protein LOC103950027 isoform X1 [Pyrus x bretschneideri]	920	9e-42	385	75	74	98.67	103	327	1	75	1	0
Contig_15779	281	gi|657982358|ref|XP_008383217.1|	gi|657982358|ref|XP_008383217.1| PREDICTED: YTH domain-containing family protein 2-like isoform X1 [Malus domestica]	561	2e-54	466	93	91	97.85	2	280	245	337	2	0
First_Contig17116	279	gi|694370844|ref|XP_009363123.1|	gi|694370844|ref|XP_009363123.1| PREDICTED: uncharacterized protein LOC103953117 [Pyrus x bretschneideri]	466	4e-47	412	92	89	96.74	3	278	365	456	3	0
First_Contig18186	1716	gi|694329669|ref|XP_009355588.1|	gi|694329669|ref|XP_009355588.1| PREDICTED: serine/threonine-protein kinase ATR [Pyrus x bretschneideri]	2735	0	2846	571	552	94.75	1715	3	336	906	-2	0
Contig_8901	532	gi|694316364|ref|XP_009379725.1|	gi|694316364|ref|XP_009379725.1| PREDICTED: hornerin-like [Pyrus x bretschneideri]	640	4e-117	906	177	174	97.74	1	531	1	177	1	0
Contig_88736	370	gi|657975896|ref|XP_008379809.1|	gi|657975896|ref|XP_008379809.1| PREDICTED: uncharacterized protein LOC103442781 [Malus domestica]	163	5e-45	381	115	96	80	1	339	14	122	1	0
Contig_52913	616	gi|658005758|ref|XP_008338030.1|	gi|658005758|ref|XP_008338030.1| PREDICTED: D-2-hydroxyglutarate dehydrogenase, mitochondrial-like [Malus domestica]	372	5e-118	893	232	181	77.16	614	3	1	232	-3	0
Contig_110097	730	gi|658055295|ref|XP_008363396.1|	gi|658055295|ref|XP_008363396.1| PREDICTED: uncharacterized protein LOC103427097 isoform X2 [Malus domestica]	112	1e-09	113	27	24	81.48	568	648	11	37	1	0
First_Contig1672	786	gi|658006658|ref|XP_008338500.1|	gi|658006658|ref|XP_008338500.1| PREDICTED: protein SOGA3-like [Malus domestica]	495	7e-153	1141	234	226	94.87	786	88	262	495	-1	0
Second_Contig475	633	gi|694389666|ref|XP_009370444.1|	gi|694389666|ref|XP_009370444.1| PREDICTED: probable quinone oxidoreductase [Pyrus x bretschneideri]	324	2e-136	1010	194	193	98.97	632	51	131	324	-2	0
Contig_80067	217	gi|658053112|ref|XP_008362296.1|	gi|658053112|ref|XP_008362296.1| PREDICTED: ethylene-responsive transcription factor 3-like [Malus domestica]	227	4e-42	361	72	72	98.61	216	1	153	224	-2	0
Contig_8916	503	gi|657982239|ref|XP_008383158.1|	gi|657982239|ref|XP_008383158.1| PREDICTED: phosphoglycerate kinase, cytosolic [Malus domestica]	401	8e-103	791	167	161	92.22	502	2	179	345	-2	0
Contig_11232	739	gi|694367670|ref|XP_009362213.1|	gi|694367670|ref|XP_009362213.1| PREDICTED: small RNA 2'-O-methyltransferase-like [Pyrus x bretschneideri]	955	2e-18	224	49	46	91.84	148	2	762	810	-1	0
Contig_19845	933	gi|694402944|ref|XP_009376446.1|	gi|694402944|ref|XP_009376446.1| PREDICTED: receptor-like protein 12 [Pyrus x bretschneideri]	422	4e-06	126	52	34	50	218	373	1	52	2	0
Contig_2423	2379	gi|694327873|ref|XP_009354779.1|	gi|694327873|ref|XP_009354779.1| PREDICTED: disease resistance protein RGA2-like [Pyrus x bretschneideri]	1042	0	2757	624	570	85.1	2377	512	23	645	-3	0
Contig_79301	931	gi|657962884|ref|XP_008373043.1|	gi|657962884|ref|XP_008373043.1| PREDICTED: protein SYM1 [Malus domestica]	261	3e-14	185	35	35	100	929	825	227	261	-3	0
Contig_194708	318	gi|552819368|ref|XP_005845399.1|	gi|552819368|ref|XP_005845399.1| hypothetical protein CHLNCDRAFT_136959 [Chlorella variabilis]	277	8e-26	257	111	68	45.95	1	309	40	150	1	0
First_Contig12644	883	gi|658001135|ref|XP_008393030.1|	gi|658001135|ref|XP_008393030.1| PREDICTED: uncharacterized protein LOC103455218 [Malus domestica]	305	4e-146	1082	215	212	97.21	839	195	91	305	-3	0
Contig_14972	1113	gi|694381726|ref|XP_009366923.1|	gi|694381726|ref|XP_009366923.1| PREDICTED: probable linoleate 9S-lipoxygenase 5 [Pyrus x bretschneideri]	884	0	1954	370	365	96.76	1112	3	365	734	-2	0
First_Contig11435	2412	gi|694402620|ref|XP_009376298.1|	gi|694402620|ref|XP_009376298.1| PREDICTED: pentatricopeptide repeat-containing protein At5g16420, mitochondrial [Pyrus x bretschneideri]	542	0	2873	542	537	98.52	2308	683	1	542	-3	0
Contig_39528	393	gi|657999491|ref|XP_008392182.1|	gi|657999491|ref|XP_008392182.1| PREDICTED: 1-acyl-sn-glycerol-3-phosphate acyltransferase 2 [Malus domestica]	386	6e-26	263	56	54	96.43	392	225	321	376	-2	0
Contig_26143	1523	gi|695917195|ref|NP_001289207.1|	gi|695917195|ref|NP_001289207.1| beta-galactosidase 8-like precursor [Pyrus x bretschneideri]	842	0	1015	209	207	96.65	629	3	445	653	-1	0
Contig_58631	307	gi|694439220|ref|XP_009346511.1|	gi|694439220|ref|XP_009346511.1| PREDICTED: argininosuccinate synthase, chloroplastic [Pyrus x bretschneideri]	435	2e-22	235	48	45	93.75	306	163	388	435	-2	0
Contig_186997	385	gi|159490900|ref|XP_001703411.1|	gi|159490900|ref|XP_001703411.1| scavenger receptor cysteine-rich protein, partial [Chlamydomonas reinhardtii]	389	2e-13	173	118	59	36.44	356	18	166	282	-3	0
Contig_28079	536	gi|657961237|ref|XP_008372216.1|	gi|657961237|ref|XP_008372216.1| PREDICTED: uncharacterized protein LOC103435608 [Malus domestica]	1713	2e-12	173	37	37	97.3	111	1	1	37	-3	0
Second_Contig2145	863	gi|694426308|ref|XP_009340839.1|	gi|694426308|ref|XP_009340839.1| PREDICTED: NAC domain-containing protein 71-like [Pyrus x bretschneideri]	473	9e-153	1141	311	245	77.17	861	1	153	462	-3	0
Contig_56850	1360	gi|694394527|ref|XP_009372654.1|	gi|694394527|ref|XP_009372654.1| PREDICTED: mitotic spindle checkpoint protein BUBR1 [Pyrus x bretschneideri]	392	0	2046	392	389	97.7	1185	10	1	392	-2	0
Contig_15793	449	gi|694391080|ref|XP_009371084.1|	gi|694391080|ref|XP_009371084.1| PREDICTED: peptidyl-prolyl cis-trans isomerase FKBP65-like [Pyrus x bretschneideri]	241	2e-69	552	148	114	76.35	6	449	37	153	3	0
Contig_61435	206	gi|657981220|ref|XP_008382620.1|	gi|657981220|ref|XP_008382620.1| PREDICTED: uncharacterized protein LOC103445394 isoform X3 [Malus domestica]	2016	2e-35	335	68	67	98.53	1	204	1834	1901	1	0
First_Contig146	1131	gi|694427024|ref|XP_009341166.1|	gi|694427024|ref|XP_009341166.1| PREDICTED: protein TRIGALACTOSYLDIACYLGLYCEROL 2, chloroplastic [Pyrus x bretschneideri]	378	3e-30	313	66	65	93.94	1129	932	253	318	-3	0
Contig_1412	3727	gi|694327798|ref|XP_009354748.1|	gi|694327798|ref|XP_009354748.1| PREDICTED: cellulose synthase A catalytic subunit 3 [UDP-forming]-like [Pyrus x bretschneideri]	1082	0	5796	1082	1081	99.54	3569	324	1	1082	-3	0
Contig_66947	229	gi|694355073|ref|XP_009358632.1|	gi|694355073|ref|XP_009358632.1| PREDICTED: uncharacterized protein F58A4.1 [Pyrus x bretschneideri]	151	1e-11	149	38	36	94.74	46	159	1	38	1	0
Contig_60129	850	gi|645216988|ref|XP_008223586.1|	gi|645216988|ref|XP_008223586.1| PREDICTED: CAX-interacting protein 4 [Prunus mume]	322	2e-11	165	109	88	66.97	751	434	215	322	-1	0
Contig_139597	386	gi|657948072|ref|XP_008393178.1|	gi|657948072|ref|XP_008393178.1| PREDICTED: pentatricopeptide repeat-containing protein At4g39530 [Malus domestica]	844	3e-49	440	99	87	86.87	273	1	1	99	-3	0
Contig_49342	316	gi|694395227|ref|XP_009372954.1|	gi|694395227|ref|XP_009372954.1| PREDICTED: transcriptional corepressor LEUNIG-like isoform X4 [Pyrus x bretschneideri]	903	3e-40	373	66	66	100	199	2	161	226	-1	0
Contig_147039	292	gi|657993341|ref|XP_008388955.1|	gi|657993341|ref|XP_008388955.1| PREDICTED: formin-like protein 11 [Malus domestica]	925	2e-37	351	95	87	89.47	3	287	36	130	3	0
First_Contig9946	1292	gi|657968817|ref|XP_008376118.1|	gi|657968817|ref|XP_008376118.1| PREDICTED: transcription factor TGA4-like isoform X1 [Malus domestica]	363	6e-77	641	126	123	97.62	3	380	238	363	3	0
Contig_17903	3292	gi|658037017|ref|XP_008354068.1|	gi|658037017|ref|XP_008354068.1| PREDICTED: uncharacterized protein LOC103417687 [Malus domestica]	907	3e-20	197	78	51	55.13	2426	2193	761	838	-3	0
Contig_169108	289	gi|159483809|ref|XP_001699953.1|	gi|159483809|ref|XP_001699953.1| hypothetical protein CHLREDRAFT_141763 [Chlamydomonas reinhardtii]	108	5e-23	227	72	56	58.33	217	2	4	74	-1	0
Second_Contig790	354	gi|657994435|ref|XP_008389522.1|	gi|657994435|ref|XP_008389522.1| PREDICTED: uncharacterized protein LOC103451861 [Malus domestica]	305	2e-76	602	117	115	95.73	2	352	93	209	2	0
First_Contig20207	430	gi|694317834|ref|XP_009340109.1|	gi|694317834|ref|XP_009340109.1| PREDICTED: probable beta-1,3-galactosyltransferase 14 isoform X3 [Pyrus x bretschneideri]	294	1e-69	558	118	112	94.07	348	1	1	118	-2	0
Contig_110764	904	gi|657947905|ref|XP_008392268.1|	gi|657947905|ref|XP_008392268.1| PREDICTED: zinc-finger homeodomain protein 6-like [Malus domestica]	311	5e-45	409	76	76	100	495	268	236	311	-2	0
First_Contig7646	1889	gi|694328004|ref|XP_009354835.1|	gi|694328004|ref|XP_009354835.1| PREDICTED: protein TRIGALACTOSYLDIACYLGLYCEROL 1, chloroplastic-like isoform X1 [Pyrus x bretschneideri]	358	0	1593	311	308	97.75	1066	134	48	358	-2	0
First_Contig14430	276	gi|657985524|ref|XP_008384860.1|	gi|657985524|ref|XP_008384860.1| PREDICTED: putative ATP-dependent RNA helicase C550.03c isoform X3 [Malus domestica]	1321	1e-54	479	92	89	93.48	276	1	1048	1139	-1	0
Contig_180980	474	gi|303289056|ref|XP_003063816.1|	gi|303289056|ref|XP_003063816.1| glutathione peroxidase [Micromonas pusilla CCMP1545]	237	6e-22	155	79	50	49.37	30	263	57	133	3	0
Second_Contig1304	250	gi|694417564|ref|XP_009336838.1|	gi|694417564|ref|XP_009336838.1| PREDICTED: riboflavin biosynthesis protein PYRD, chloroplastic-like [Pyrus x bretschneideri]	425	5e-51	435	83	82	98.8	250	2	1	83	-1	0
First_Contig9402	1009	gi|694378802|ref|XP_009365625.1|	gi|694378802|ref|XP_009365625.1| PREDICTED: F-box/FBD/LRR-repeat protein At1g13570-like [Pyrus x bretschneideri]	422	3e-86	700	136	133	96.32	1008	601	58	193	-2	0
First_Contig25053	563	gi|658009749|ref|XP_008340095.1|	gi|658009749|ref|XP_008340095.1| PREDICTED: BTB/POZ domain-containing protein At1g67900-like [Malus domestica]	632	3e-12	170	34	34	91.18	462	563	467	500	3	0
Contig_105692	2195	gi|657985697|ref|XP_008384941.1|	gi|657985697|ref|XP_008384941.1| PREDICTED: scarecrow-like protein 11 [Malus domestica]	674	0	1484	332	317	92.77	2193	1198	36	366	-3	0
Contig_14485	411	gi|694444795|ref|XP_009348887.1|	gi|694444795|ref|XP_009348887.1| PREDICTED: AMSH-like ubiquitin thioesterase 3 [Pyrus x bretschneideri]	503	9e-88	695	136	135	98.53	410	3	118	253	-2	0
Contig_127442	305	gi|358349383|ref|XP_003638717.1|	gi|358349383|ref|XP_003638717.1| Cell wall-associated hydrolase [Medicago truncatula]	385	1e-18	207	56	47	76.79	170	3	213	268	-1	0
First_Contig4395	1325	gi|658065185|ref|XP_008368546.1|	gi|658065185|ref|XP_008368546.1| PREDICTED: uncharacterized protein LOC103432156 [Malus domestica]	817	0	1468	323	304	91.95	963	7	481	803	-3	0
Contig_81035	229	gi|657987694|ref|XP_008386009.1|	gi|657987694|ref|XP_008386009.1| PREDICTED: protein NDR1-like [Malus domestica]	213	3e-39	341	76	70	90.79	229	2	76	150	-1	0
Second_Contig2132	241	gi|658057820|ref|XP_008364699.1|	gi|658057820|ref|XP_008364699.1| PREDICTED: LOW QUALITY PROTEIN: uncharacterized protein LOC103428372 [Malus domestica]	1028	1e-45	411	80	80	97.5	241	2	828	907	-1	0
Contig_19947	497	gi|657997530|ref|XP_008391145.1|	gi|657997530|ref|XP_008391145.1| PREDICTED: uncharacterized methyltransferase At1g78140, chloroplastic-like [Malus domestica]	291	6e-81	460	102	93	88.24	2	292	49	150	2	0
Contig_102328	204	gi|694451445|ref|XP_009350893.1|	gi|694451445|ref|XP_009350893.1| PREDICTED: uncharacterized protein LOC103942430 [Pyrus x bretschneideri]	372	1e-07	124	23	23	100	203	135	350	372	-2	0
Contig_37941	991	gi|658011023|ref|XP_008340752.1|	gi|658011023|ref|XP_008340752.1| PREDICTED: GATA transcription factor 15 [Malus domestica]	136	5e-89	692	136	134	98.53	334	741	1	136	1	0
First_Contig17402	845	gi|694364975|ref|XP_009361448.1|	gi|694364975|ref|XP_009361448.1| PREDICTED: replication factor C subunit 1 isoform X2 [Pyrus x bretschneideri]	961	5e-76	654	192	172	86.46	270	845	1	189	3	0
Contig_130571	388	gi|694421281|ref|XP_009338499.1|	gi|694421281|ref|XP_009338499.1| PREDICTED: uncharacterized protein LOC103930839 isoform X2 [Pyrus x bretschneideri]	922	2e-12	168	33	33	100	3	101	770	802	3	0
Contig_20418	978	gi|694411538|ref|XP_009334127.1|	gi|694411538|ref|XP_009334127.1| PREDICTED: titin isoform X3 [Pyrus x bretschneideri]	2645	0	1444	326	308	90.18	978	4	1711	2036	-1	0
First_Contig12556	601	gi|694432319|ref|XP_009343521.1|	gi|694432319|ref|XP_009343521.1| PREDICTED: cytochrome P450 704C1-like [Pyrus x bretschneideri]	508	4e-124	945	200	187	88	601	2	224	423	-1	0
First_Contig3379	618	gi|694411921|ref|XP_009334304.1|	gi|694411921|ref|XP_009334304.1| PREDICTED: S-formylglutathione hydrolase-like isoform X2 [Pyrus x bretschneideri]	252	2e-98	752	147	142	93.88	5	445	32	178	2	0
Contig_19108	403	gi|657996362|ref|XP_008390549.1|	gi|657996362|ref|XP_008390549.1| PREDICTED: dihydrolipoyl dehydrogenase 2, chloroplastic isoform X2 [Malus domestica]	566	9e-11	155	33	32	96.97	402	304	534	566	-2	0
Contig_149166	270	gi|694428216|ref|XP_009341690.1|	gi|694428216|ref|XP_009341690.1| PREDICTED: uncharacterized protein LOC103933717 [Pyrus x bretschneideri]	192	2e-07	121	45	29	55.56	2	136	87	131	2	0
Contig_1356	1250	gi|694313604|ref|XP_009367435.1|	gi|694313604|ref|XP_009367435.1| PREDICTED: SUMO-conjugating enzyme SCE1 [Pyrus x bretschneideri]	160	4e-84	669	124	124	100	1075	704	1	124	-2	0
Contig_174838	300	gi|357471509|ref|XP_003606039.1|	gi|357471509|ref|XP_003606039.1| Photosystem II CP43 chlorophyll apoprotein [Medicago truncatula]	793	1e-17	196	52	43	76.92	202	47	273	324	-3	0
Contig_67919	669	gi|658055922|ref|XP_008363712.1|	gi|658055922|ref|XP_008363712.1| PREDICTED: uncharacterized protein LOC103427439 isoform X1 [Malus domestica]	157	2e-17	201	43	39	86.05	193	321	1	43	1	0
First_Contig25245	933	gi|657963961|ref|XP_008373601.1|	gi|657963961|ref|XP_008373601.1| PREDICTED: transcription factor IWS1 [Malus domestica]	479	1e-09	154	31	31	100	932	840	449	479	-2	0
Contig_45005	286	gi|657976732|ref|XP_008380257.1|	gi|657976732|ref|XP_008380257.1| PREDICTED: probable LRR receptor-like serine/threonine-protein kinase At1g07650 isoform X4 [Malus domestica]	551	6e-38	349	68	66	95.59	206	3	1	68	-3	0
Contig_35862	1722	gi|694422552|ref|XP_009339104.1|	gi|694422552|ref|XP_009339104.1| PREDICTED: putative pre-mRNA-splicing factor ATP-dependent RNA helicase DHX16 [Pyrus x bretschneideri]	1049	0	2381	443	442	99.1	1330	2	502	944	-3	0
Contig_137840	255	gi|657964860|ref|XP_008374065.1|	gi|657964860|ref|XP_008374065.1| PREDICTED: uncharacterized protein LOC103437376, partial [Malus domestica]	174	2e-06	111	24	22	83.33	69	140	1	24	3	0
First_Contig17570	766	gi|694323231|ref|XP_009352694.1|	gi|694323231|ref|XP_009352694.1| PREDICTED: probable RNA-dependent RNA polymerase 5 [Pyrus x bretschneideri]	1268	8e-121	734	145	142	93.1	447	13	1124	1268	-2	0
Contig_83082	1923	gi|694422617|ref|XP_009339137.1|	gi|694422617|ref|XP_009339137.1| PREDICTED: pentatricopeptide repeat-containing protein At5g61370, mitochondrial-like [Pyrus x bretschneideri]	501	0	1601	303	300	97.69	1321	413	75	377	-3	0
Contig_28469	1582	gi|694381870|ref|XP_009366982.1|	gi|694381870|ref|XP_009366982.1| PREDICTED: uncharacterized protein At1g04910-like [Pyrus x bretschneideri]	575	0	2189	469	418	88.7	1582	233	107	575	-1	0
Contig_5746	2623	gi|658025567|ref|XP_008348187.1|	gi|658025567|ref|XP_008348187.1| PREDICTED: LOW QUALITY PROTEIN: altered inheritance of mitochondria protein 32-like [Malus domestica]	385	3e-38	387	156	93	57.05	2520	2173	110	262	-2	0
Contig_53201	1760	gi|657943285|ref|XP_008363874.1|	gi|657943285|ref|XP_008363874.1| PREDICTED: lysine-specific histone demethylase 1 homolog 3 [Malus domestica]	903	0	1298	284	265	88.38	1645	800	186	469	-2	0
Contig_141415	499	gi|694426706|ref|XP_009341022.1|	gi|694426706|ref|XP_009341022.1| PREDICTED: uncharacterized protein LOC103933091 [Pyrus x bretschneideri]	772	1e-56	496	165	129	61.21	497	3	578	738	-3	0
First_Contig5694	763	gi|657973056|ref|XP_008378325.1|	gi|657973056|ref|XP_008378325.1| PREDICTED: UDP-glycosyltransferase 85A5-like [Malus domestica]	487	3e-128	977	190	187	94.21	1	570	222	411	1	0
Contig_131493	1189	gi|658019557|ref|XP_008345137.1|	gi|658019557|ref|XP_008345137.1| PREDICTED: uncharacterized protein LOC103408045 [Malus domestica]	309	1e-149	768	158	150	91.77	589	1062	146	303	1	0
Contig_139636	694	gi|657995752|ref|XP_008390224.1|	gi|657995752|ref|XP_008390224.1| PREDICTED: indole-3-acetic acid-amido synthetase GH3.17-like [Malus domestica]	611	5e-140	1063	201	198	98.51	692	90	411	611	-3	0
Contig_39095	2989	gi|694391864|ref|XP_009371431.1|	gi|694391864|ref|XP_009371431.1| PREDICTED: dnaJ homolog subfamily C GRV2-like isoform X2 [Pyrus x bretschneideri]	2609	0	5268	996	990	98.39	2988	1	1096	2091	-2	0
First_Contig174	3918	gi|694358566|ref|XP_009359596.1|	gi|694358566|ref|XP_009359596.1| PREDICTED: DNA (cytosine-5)-methyltransferase 1-like [Pyrus x bretschneideri]	1573	0	4262	850	832	97.18	3916	1367	205	1053	-3	0
Contig_42577	336	gi|694325876|ref|XP_009353868.1|	gi|694325876|ref|XP_009353868.1| PREDICTED: alpha N-terminal protein methyltransferase 1 [Pyrus x bretschneideri]	323	6e-75	592	112	110	97.32	1	336	138	249	1	0
Contig_16790	1411	gi|694443013|ref|XP_009348136.1|	gi|694443013|ref|XP_009348136.1| PREDICTED: eukaryotic translation initiation factor 6-2 [Pyrus x bretschneideri]	245	5e-76	627	122	121	99.18	980	615	124	245	-3	0
Contig_35818	595	gi|658058709|ref|XP_008365165.1|	gi|658058709|ref|XP_008365165.1| PREDICTED: protein arginine N-methyltransferase 1.5-like isoform X1 [Malus domestica]	563	2e-85	691	207	146	68.6	593	3	285	491	-3	0
Contig_188603	216	gi|449472454|ref|XP_004153598.1|	gi|449472454|ref|XP_004153598.1| PREDICTED: RNA polymerase sigma-54 factor-like [Cucumis sativus]	353	5e-11	150	61	45	42.62	2	184	292	352	2	0
Contig_88375	311	gi|225423700|ref|XP_002276697.1|	gi|225423700|ref|XP_002276697.1| PREDICTED: phosphatase IMPL1, chloroplastic [Vitis vinifera]	368	2e-17	199	41	37	87.8	125	3	266	306	-1	0
Contig_81285	1381	gi|694394411|ref|XP_009372602.1|	gi|694394411|ref|XP_009372602.1| PREDICTED: glucan endo-1,3-beta-D-glucosidase isoform X2 [Pyrus x bretschneideri]	481	0	2151	424	418	98.11	1274	3	17	440	-3	0
Contig_78831	217	gi|694389161|ref|XP_009370225.1|	gi|694389161|ref|XP_009370225.1| PREDICTED: uncharacterized protein LOC103959598 [Pyrus x bretschneideri]	267	1e-36	327	72	66	86.11	216	1	144	215	-2	0
Contig_11485	341	gi|657979509|ref|XP_008381718.1|	gi|657979509|ref|XP_008381718.1| PREDICTED: LOW QUALITY PROTEIN: glutamate--tRNA ligase, chloroplastic/mitochondrial-like [Malus domestica]	569	4e-39	359	75	71	92	289	65	365	439	-2	0
Contig_3158	716	gi|657974146|ref|XP_008378897.1|	gi|657974146|ref|XP_008378897.1| PREDICTED: transmembrane protein 230-like [Malus domestica]	103	7e-66	526	103	103	100	581	273	1	103	-1	0
Contig_15755	541	gi|658020402|ref|XP_008345582.1|	gi|658020402|ref|XP_008345582.1| PREDICTED: transcription factor bHLH14-like [Malus domestica]	492	3e-41	381	79	76	96.2	539	303	417	492	-3	0
Contig_40418	730	gi|658048741|ref|XP_008360056.1|	gi|658048741|ref|XP_008360056.1| PREDICTED: aluminum-activated malate transporter 4-like [Malus domestica]	521	2e-42	397	76	74	97.37	270	497	446	521	3	0
First_Contig2996	1101	gi|694408529|ref|XP_009378942.1|	gi|694408529|ref|XP_009378942.1| PREDICTED: zuotin-like [Pyrus x bretschneideri]	343	7e-166	1224	260	250	92.69	126	905	1	260	3	0
Contig_135007	380	gi|502087865|ref|XP_004488665.1|	gi|502087865|ref|XP_004488665.1| PREDICTED: secologanin synthase-like [Cicer arietinum]	524	1e-14	184	51	39	70.59	153	1	326	375	-3	0
First_Contig22642	1136	gi|595849790|ref|XP_007209794.1|	gi|595849790|ref|XP_007209794.1| hypothetical protein PRUPE_ppa013911mg [Prunus persica]	96	6e-26	263	69	57	75.36	758	555	28	96	-1	0
Contig_25501	1950	gi|658063477|ref|XP_008367658.1|	gi|658063477|ref|XP_008367658.1| PREDICTED: E3 ubiquitin-protein ligase arkadia-like isoform X2 [Malus domestica]	718	0	1588	357	334	93	1839	820	1	357	-1	0
Contig_31990	1307	gi|694309108|ref|XP_009355088.1|	gi|694309108|ref|XP_009355088.1| PREDICTED: uncharacterized protein LOC103946140 [Pyrus x bretschneideri]	225	2e-81	542	134	119	85.82	997	620	92	225	-2	0
Contig_147467	286	gi|658064497|ref|XP_008368192.1|	gi|658064497|ref|XP_008368192.1| PREDICTED: amino-acid permease BAT1 homolog [Malus domestica]	511	2e-20	223	42	42	100	284	159	63	104	-3	0
Contig_105294	724	gi|658030144|ref|XP_008350521.1|	gi|658030144|ref|XP_008350521.1| PREDICTED: LOW QUALITY PROTEIN: uncharacterized protein LOC103413857 [Malus domestica]	1511	3e-86	732	150	146	96	723	274	45	194	-2	0
Contig_150105	736	gi|658035963|ref|XP_008353520.1|	gi|658035963|ref|XP_008353520.1| PREDICTED: uncharacterized protein LOC103417092 [Malus domestica]	704	3e-140	1074	244	208	84.43	734	3	441	684	-3	0
Contig_13730	858	gi|658048705|ref|XP_008360037.1|	gi|658048705|ref|XP_008360037.1| PREDICTED: sulfhydryl oxidase 2-like isoform X2 [Malus domestica]	514	0	1538	286	284	98.95	858	1	220	505	-1	0
Contig_20109	896	gi|694310563|ref|XP_009353803.1|	gi|694310563|ref|XP_009353803.1| PREDICTED: COP9 signalosome complex subunit 6a-like isoform X1 [Pyrus x bretschneideri]	177	1e-12	170	64	50	56.25	187	378	4	67	1	0
Contig_171474	287	gi|658046130|ref|XP_008358753.1|	gi|658046130|ref|XP_008358753.1| PREDICTED: SWI/SNF complex subunit SWI3B-like [Malus domestica]	500	6e-13	168	72	41	55.56	285	127	429	500	-3	0
Contig_85019	214	gi|694309281|ref|XP_009363089.1|	gi|694309281|ref|XP_009363089.1| PREDICTED: pentatricopeptide repeat-containing protein At1g61870, mitochondrial-like [Pyrus x bretschneideri]	392	3e-12	159	32	32	93.75	214	119	361	392	-1	0
Contig_82038	321	gi|657956189|ref|XP_008369572.1|	gi|657956189|ref|XP_008369572.1| PREDICTED: GPI ethanolamine phosphate transferase 3 isoform X1 [Malus domestica]	963	3e-51	369	74	72	95.95	2	223	819	892	2	0
Contig_137116	448	gi|657961737|ref|XP_008372464.1|	gi|657961737|ref|XP_008372464.1| PREDICTED: uncharacterized protein At4g13200, chloroplastic [Malus domestica]	212	8e-16	187	94	77	73.4	382	104	119	212	-1	0
Second_Contig3337	578	gi|645256400|ref|XP_008233933.1|	gi|645256400|ref|XP_008233933.1| PREDICTED: beta-1,3-galactosyltransferase 7 isoform X2 [Prunus mume]	399	2e-35	337	75	70	88	354	578	85	159	3	0
Contig_39003	932	gi|694359541|ref|XP_009359858.1|	gi|694359541|ref|XP_009359858.1| PREDICTED: uncharacterized protein LOC103950386 [Pyrus x bretschneideri]	1119	5e-113	923	178	178	97.19	932	399	942	1119	-1	0
Contig_36631	434	gi|694374371|ref|XP_009364116.1|	gi|694374371|ref|XP_009364116.1| PREDICTED: F-box/kelch-repeat protein At1g55270-like [Pyrus x bretschneideri]	437	2e-78	629	124	122	97.58	2	373	314	437	2	0
Contig_116251	1200	gi|694380512|ref|XP_009366380.1|	gi|694380512|ref|XP_009366380.1| PREDICTED: G-type lectin S-receptor-like serine/threonine-protein kinase RLK1 [Pyrus x bretschneideri]	795	0	1842	399	368	86.97	1199	3	299	697	-2	0
Contig_48848	204	gi|694386617|ref|XP_009369084.1|	gi|694386617|ref|XP_009369084.1| PREDICTED: probable 1-deoxy-D-xylulose-5-phosphate synthase, chloroplastic [Pyrus x bretschneideri]	714	2e-37	345	67	67	98.51	203	3	620	686	-2	0
Contig_22785	246	gi|657962806|ref|XP_008373003.1|	gi|657962806|ref|XP_008373003.1| PREDICTED: serine--tRNA ligase, mitochondrial-like [Malus domestica]	282	4e-53	440	81	81	98.77	245	3	161	241	-2	0
Contig_22926	626	gi|449483913|ref|XP_004156730.1|	gi|449483913|ref|XP_004156730.1| PREDICTED: LOB domain-containing protein 25-like [Cucumis sativus]	146	3e-53	345	72	67	91.67	479	264	44	115	-1	0
Contig_158377	259	gi|694430831|ref|XP_009342874.1|	gi|694430831|ref|XP_009342874.1| PREDICTED: hypersensitive-induced response protein 2-like [Pyrus x bretschneideri]	286	6e-50	420	85	85	98.82	3	257	142	226	3	0
First_Contig12465	1866	gi|657961858|ref|XP_008372524.1|	gi|657961858|ref|XP_008372524.1| PREDICTED: uncharacterized protein LOC103435873 [Malus domestica]	460	1e-166	1267	256	252	96.88	768	1	72	327	-1	0
First_Contig18367	1078	gi|658056208|ref|XP_008363857.1|	gi|658056208|ref|XP_008363857.1| PREDICTED: putative Dol-P-Glc:Glc(2)Man(9)GlcNAc(2)-PP-Dol alpha-1,2-glucosyltransferase isoform X2 [Malus domestica]	425	0	1702	370	337	90	2	1078	8	374	2	0
First_Contig3552	431	gi|694314089|ref|XP_009369641.1|	gi|694314089|ref|XP_009369641.1| PREDICTED: uncharacterized protein LOC103959030 [Pyrus x bretschneideri]	684	2e-69	582	116	110	90.52	83	430	1	116	2	0
Contig_56314	567	gi|694323218|ref|XP_009352688.1|	gi|694323218|ref|XP_009352688.1| PREDICTED: putative E3 ubiquitin-protein ligase LIN-1 [Pyrus x bretschneideri]	1367	6e-115	931	181	176	95.58	544	2	842	1022	-3	0
Second_Contig12	2313	gi|694314420|ref|XP_009371099.1|	gi|694314420|ref|XP_009371099.1| PREDICTED: chaperonin CPN60-2, mitochondrial-like [Pyrus x bretschneideri]	575	0	2679	525	524	99.24	1996	422	51	575	-3	0
Contig_12750	1074	gi|694445786|ref|XP_009349306.1|	gi|694445786|ref|XP_009349306.1| PREDICTED: uncharacterized protein LOC103940849 isoform X1 [Pyrus x bretschneideri]	1568	3e-107	898	171	168	97.08	1073	561	1398	1568	-2	0
Contig_24107	1298	gi|658032230|ref|XP_008351615.1|	gi|658032230|ref|XP_008351615.1| PREDICTED: cyclic nucleotide-gated ion channel 1-like isoform X1 [Malus domestica]	228	5e-77	455	99	88	83.84	297	1	87	185	-3	0
First_Contig22027	1104	gi|657950519|ref|XP_008348277.1|	gi|657950519|ref|XP_008348277.1| PREDICTED: uncharacterized protein LOC103411417 [Malus domestica]	820	6e-165	1262	240	235	96.25	1102	383	581	820	-3	0
Contig_181295	971	gi|226507438|ref|NP_001148310.1|	gi|226507438|ref|NP_001148310.1| calmodulin [Zea mays]	149	4e-94	726	148	145	91.89	138	581	1	148	3	0
Contig_115734	797	gi|658001319|ref|XP_008393121.1|	gi|658001319|ref|XP_008393121.1| PREDICTED: UDP-glycosyltransferase 74E1-like [Malus domestica]	237	2e-159	1160	235	228	95.74	705	1	1	235	-3	0
Contig_17420	2168	gi|694403014|ref|XP_009376476.1|	gi|694403014|ref|XP_009376476.1| PREDICTED: extra-large guanine nucleotide-binding protein 1-like [Pyrus x bretschneideri]	902	0	3564	700	682	96.86	3	2075	203	902	3	0
Contig_141596	1032	gi|658064035|ref|XP_008367953.1|	gi|658064035|ref|XP_008367953.1| PREDICTED: uncharacterized protein LOC103431563 [Malus domestica]	632	3e-132	937	232	200	78.02	336	1031	378	609	3	0
Contig_59673	634	gi|658050934|ref|XP_008361188.1|	gi|658050934|ref|XP_008361188.1| PREDICTED: acyl-coenzyme A thioesterase 9, mitochondrial-like [Malus domestica]	325	5e-81	644	119	118	99.16	634	278	173	291	-1	0
Contig_4974	428	gi|657994476|ref|XP_008389542.1|	gi|657994476|ref|XP_008389542.1| PREDICTED: uncharacterized protein LOC103451882 [Malus domestica]	299	8e-98	745	142	140	96.48	428	3	39	180	-1	0
Contig_146508	414	gi|694434819|ref|XP_009344612.1|	gi|694434819|ref|XP_009344612.1| PREDICTED: protein Jade-1 [Pyrus x bretschneideri]	339	2e-55	465	91	88	96.7	275	3	1	91	-2	0
Contig_74663	412	gi|657949732|ref|XP_008344600.1|	gi|657949732|ref|XP_008344600.1| PREDICTED: scarecrow-like protein 1 isoform X1 [Malus domestica]	568	8e-37	345	64	64	98.44	412	221	505	568	-1	0
Contig_6813	337	gi|694383952|ref|XP_009367905.1|	gi|694383952|ref|XP_009367905.1| PREDICTED: uncharacterized protein LOC103957471 [Pyrus x bretschneideri]	274	8e-70	554	112	111	94.64	337	2	159	270	-1	0
Contig_19852	1451	gi|657990162|ref|XP_008387304.1|	gi|657990162|ref|XP_008387304.1| PREDICTED: uncharacterized protein At2g41620-like [Malus domestica]	863	0	1546	291	286	97.94	1451	579	228	518	-1	0
Contig_92050	980	gi|658012418|ref|XP_008341475.1|	gi|658012418|ref|XP_008341475.1| PREDICTED: uncharacterized protein LOC103404354 [Malus domestica]	545	6e-132	839	179	174	94.97	757	221	1	179	-2	0
Contig_188703	210	gi|658029416|ref|XP_008350158.1|	gi|658029416|ref|XP_008350158.1| PREDICTED: uncharacterized protein LOC103413474 [Malus domestica]	454	8e-31	292	69	66	78.26	2	208	146	214	2	0
Contig_134526	988	gi|657955576|ref|XP_008369259.1|	gi|657955576|ref|XP_008369259.1| PREDICTED: putative serine/threonine-protein kinase-like protein CCR3 [Malus domestica]	810	8e-78	666	156	149	93.59	621	163	63	218	-2	0
First_Contig9363	1143	gi|658043373|ref|XP_008357321.1|	gi|658043373|ref|XP_008357321.1| PREDICTED: protein SUPPRESSOR OF npr1-1, CONSTITUTIVE 1-like [Malus domestica]	1061	0	1724	381	351	86.88	1143	1	114	494	-1	0
First_Contig7832	487	gi|694325660|ref|XP_009353766.1|	gi|694325660|ref|XP_009353766.1| PREDICTED: uncharacterized protein LOC103944990 [Pyrus x bretschneideri]	188	6e-49	414	116	105	87.93	339	1	1	116	-2	0
First_Contig5787	1915	gi|657955038|ref|XP_008368979.1|	gi|657955038|ref|XP_008368979.1| PREDICTED: homeobox protein LUMINIDEPENDENS-like isoform X1 [Malus domestica]	988	0	3213	638	624	95.77	1915	2	58	695	-1	0
First_Contig13921	497	gi|658018192|ref|XP_008344454.1|	gi|658018192|ref|XP_008344454.1| PREDICTED: primary amine oxidase-like [Malus domestica]	727	4e-101	804	165	158	92.12	496	2	94	258	-2	0
Contig_27458	380	gi|657964688|ref|XP_008373977.1|	gi|657964688|ref|XP_008373977.1| PREDICTED: uncharacterized protein LOC103437282 [Malus domestica]	269	4e-64	517	101	99	95.05	379	77	169	269	-2	0
Second_Contig2996	530	gi|658052909|ref|XP_008362193.1|	gi|658052909|ref|XP_008362193.1| PREDICTED: LOW QUALITY PROTEIN: enolase-phosphatase E1-like, partial [Malus domestica]	1598	1e-90	756	183	166	86.34	528	1	683	864	-3	0
Contig_154746	450	gi|657968516|ref|XP_008375959.1|	gi|657968516|ref|XP_008375959.1| PREDICTED: endoglucanase 20 [Malus domestica]	499	3e-96	752	149	144	96.64	448	2	282	430	-3	0
Contig_68152	1487	gi|694368196|ref|XP_009362363.1|	gi|694368196|ref|XP_009362363.1| PREDICTED: glucuronoxylan 4-O-methyltransferase 3-like [Pyrus x bretschneideri]	297	0	1407	297	286	95.62	197	1084	1	297	2	0
Contig_126634	508	gi|658019320|ref|XP_008345012.1|	gi|658019320|ref|XP_008345012.1| PREDICTED: uncharacterized protein LOC103407915 [Malus domestica]	388	3e-93	726	169	151	85.8	507	1	220	388	-2	0
Contig_101923	301	gi|658043311|ref|XP_008357292.1|	gi|658043311|ref|XP_008357292.1| PREDICTED: LOW QUALITY PROTEIN: PTI1-like tyrosine-protein kinase 3 [Malus domestica]	497	6e-06	115	39	30	69.23	3	119	45	83	3	0
First_Contig22761	1889	gi|694403402|ref|XP_009376648.1|	gi|694403402|ref|XP_009376648.1| PREDICTED: uncharacterized protein LOC103965332 [Pyrus x bretschneideri]	469	0	1211	235	230	94.89	1032	328	144	378	-3	0
First_Contig2333	999	gi|658050388|ref|XP_008360915.1|	gi|658050388|ref|XP_008360915.1| PREDICTED: agmatine deiminase-like [Malus domestica]	367	2e-172	1266	240	235	97.08	720	1	11	250	-1	0
First_Contig14412	991	gi|694385515|ref|XP_009368576.1|	gi|694385515|ref|XP_009368576.1| PREDICTED: hemK methyltransferase family member 2-like [Pyrus x bretschneideri]	252	8e-74	601	114	114	99.12	342	1	72	185	-2	0
Contig_43676	298	gi|658019923|ref|XP_008345331.1|	gi|658019923|ref|XP_008345331.1| PREDICTED: uncharacterized protein LOC103408252 [Malus domestica]	512	3e-17	200	42	40	92.86	171	296	1	42	3	0
Contig_62896	242	gi|511943686|ref|YP_008082745.1|	gi|511943686|ref|YP_008082745.1| chloroplast envelope membrane protein [Prinsepia utilis]	229	2e-07	122	35	29	68.57	123	227	87	121	3	0
Contig_38028	431	gi|694378351|ref|XP_009365418.1|	gi|694378351|ref|XP_009365418.1| PREDICTED: uncharacterized protein LOC103955265 isoform X1 [Pyrus x bretschneideri]	159	4e-11	150	35	31	88.57	119	15	90	124	-1	0
Second_Contig1480	407	gi|694332950|ref|XP_009357087.1|	gi|694332950|ref|XP_009357087.1| PREDICTED: pentatricopeptide repeat-containing protein At1g73710 [Pyrus x bretschneideri]	1007	2e-81	676	135	133	91.11	3	407	791	925	3	0
Contig_99227	708	gi|657991767|ref|XP_008388123.1|	gi|657991767|ref|XP_008388123.1| PREDICTED: mRNA-capping enzyme isoform X1 [Malus domestica]	685	1e-14	192	41	39	82.93	584	706	590	630	2	0
Contig_46025	1160	gi|658039156|ref|XP_008355145.1|	gi|658039156|ref|XP_008355145.1| PREDICTED: uncharacterized protein LOC103418812 [Malus domestica]	193	1e-81	653	189	142	71.96	686	123	1	189	-1	0
Second_Contig2563	1317	gi|694409649|ref|XP_009379453.1|	gi|694409649|ref|XP_009379453.1| PREDICTED: uncharacterized protein LOC103967858 isoform X2 [Pyrus x bretschneideri]	81	2e-42	382	79	74	93.67	1051	1287	3	81	1	0
First_Contig7796	2703	gi|658021897|ref|XP_008346353.1|	gi|658021897|ref|XP_008346353.1| PREDICTED: serine/threonine-protein kinase TOR-like [Malus domestica]	1015	0	2603	526	514	97.15	1580	3	388	913	-2	0
First_Contig19511	748	gi|694390531|ref|XP_009370833.1|	gi|694390531|ref|XP_009370833.1| PREDICTED: uncharacterized protein LOC103960142 [Pyrus x bretschneideri]	461	9e-29	296	80	66	76.25	222	1	1	80	-2	0
Contig_17841	1192	gi|658044248|ref|XP_008357772.1|	gi|658044248|ref|XP_008357772.1| PREDICTED: cell division topological specificity factor homolog, chloroplastic-like [Malus domestica]	230	2e-141	1054	213	204	93.43	954	316	1	213	-2	0
Contig_17379	695	gi|694365993|ref|XP_009361744.1|	gi|694365993|ref|XP_009361744.1| PREDICTED: dnaJ homolog dnj-5-like isoform X5 [Pyrus x bretschneideri]	418	9e-111	852	157	155	98.73	695	225	262	418	-1	0
Contig_180480	444	gi|657978528|ref|XP_008381204.1|	gi|657978528|ref|XP_008381204.1| PREDICTED: uncharacterized protein LOC103444073 [Malus domestica]	851	7e-09	141	28	28	96.43	1	84	240	267	1	0
Contig_12955	303	gi|694362393|ref|XP_009360690.1|	gi|694362393|ref|XP_009360690.1| PREDICTED: ATP phosphoribosyltransferase 1, chloroplastic-like [Pyrus x bretschneideri]	382	1e-66	540	101	100	99.01	303	1	1	101	-1	0
Contig_9511	791	gi|658309700|ref|NP_001280973.1|	gi|658309700|ref|NP_001280973.1| auxin-responsive protein IAA16 [Malus domestica]	251	5e-85	670	135	130	94.07	3	407	69	203	3	0
Contig_137230	523	gi|694374084|ref|XP_009364043.1|	gi|694374084|ref|XP_009364043.1| PREDICTED: uncharacterized protein LOC103953961 [Pyrus x bretschneideri]	507	6e-08	134	76	45	46.05	471	244	164	239	-2	0
First_Contig26260	617	gi|658059436|ref|XP_008365536.1|	gi|658059436|ref|XP_008365536.1| PREDICTED: putative pentatricopeptide repeat-containing protein At3g11460 [Malus domestica]	711	4e-17	209	63	46	69.84	617	429	44	106	-1	0
Contig_15167	932	gi|694391417|ref|XP_009371234.1|	gi|694391417|ref|XP_009371234.1| PREDICTED: serine/threonine protein phosphatase 2A 55 kDa regulatory subunit B beta isoform-like isoform X2 [Pyrus x bretschneideri]	516	0	1624	310	305	97.1	931	2	24	333	-2	0
Contig_175470	587	gi|657987227|ref|XP_008385765.1|	gi|657987227|ref|XP_008385765.1| PREDICTED: nuclear cap-binding protein subunit 1-like [Malus domestica]	243	6e-06	119	27	24	81.48	92	172	216	242	2	0
First_Contig6451	224	gi|658043530|ref|XP_008357403.1|	gi|658043530|ref|XP_008357403.1| PREDICTED: auxin-responsive protein IAA2-like [Malus domestica]	295	3e-33	306	74	64	83.78	223	2	46	116	-2	0
Contig_175063	459	gi|694354928|ref|XP_009358588.1|	gi|694354928|ref|XP_009358588.1| PREDICTED: uncharacterized protein LOC103949209 [Pyrus x bretschneideri]	453	3e-59	501	107	101	91.59	139	459	66	172	1	0
First_Contig22029	1560	gi|357501747|ref|XP_003621162.1|	gi|357501747|ref|XP_003621162.1| Aldose 1-epimerase [Medicago truncatula]	362	1e-107	730	240	173	60.83	352	1065	1	240	1	0
Contig_10950	979	gi|698566673|ref|XP_009773562.1|	gi|698566673|ref|XP_009773562.1| PREDICTED: 40S ribosomal protein S27-2-like [Nicotiana sylvestris]	86	5e-18	203	39	39	100	977	861	48	86	-3	0
Contig_24550	1870	gi|658065125|ref|XP_008368511.1|	gi|658065125|ref|XP_008368511.1| PREDICTED: uncharacterized protein LOC103432124 [Malus domestica]	339	8e-112	890	289	212	64.36	1845	985	59	339	-2	0
Contig_47287	1197	gi|657952955|ref|XP_008360277.1|	gi|657952955|ref|XP_008360277.1| PREDICTED: uncharacterized protein LOC103423981 [Malus domestica]	427	1e-155	1168	341	268	68.62	1	972	27	362	1	0
Contig_120887	523	gi|658057262|ref|XP_008364402.1|	gi|658057262|ref|XP_008364402.1| PREDICTED: probable serine protease EDA2 [Malus domestica]	513	1e-83	672	150	134	87.33	437	3	13	160	-3	0
Contig_9227	556	gi|657989531|ref|XP_008386971.1|	gi|657989531|ref|XP_008386971.1| PREDICTED: replication factor C subunit 3-like [Malus domestica]	299	2e-129	959	185	184	97.84	555	1	80	264	-2	0
Contig_195228	580	gi|353526614|ref|YP_004927682.1|	gi|353526614|ref|YP_004927682.1| ribosomal protein S11 (mitochondrion) [Treubia lacunosa]	125	2e-06	118	55	35	47.27	570	406	71	125	-2	0
Contig_157902	676	gi|694425387|ref|XP_009340425.1|	gi|694425387|ref|XP_009340425.1| PREDICTED: uncharacterized protein LOC103932523 [Pyrus x bretschneideri]	447	7e-35	338	64	63	98.44	193	2	1	64	-1	0
First_Contig1370	2160	gi|658016093|ref|XP_008343388.1|	gi|658016093|ref|XP_008343388.1| PREDICTED: K(+) efflux antiporter 2, chloroplastic-like [Malus domestica]	1222	0	3312	645	641	99.22	2159	225	578	1222	-2	0
First_Contig5903	335	gi|657981304|ref|XP_008382665.1|	gi|657981304|ref|XP_008382665.1| PREDICTED: tetraspanin-18-like [Malus domestica]	287	3e-24	246	63	62	95.24	146	334	1	63	2	0
Contig_4292	338	gi|694435505|ref|XP_009344914.1|	gi|694435505|ref|XP_009344914.1| PREDICTED: probable ATP-dependent RNA helicase ddx31, partial [Pyrus x bretschneideri]	163	4e-39	341	67	66	97.01	201	1	1	67	-3	0
Contig_40221	1104	gi|470111200|ref|XP_004291837.1|	gi|470111200|ref|XP_004291837.1| PREDICTED: uncharacterized protein LOC101312118 [Fragaria vesca subsp. vesca]	356	6e-25	271	224	99	36.16	695	24	216	351	-2	0
Contig_180406	442	gi|672120420|ref|XP_008783475.1|	gi|672120420|ref|XP_008783475.1| PREDICTED: glucose-6-phosphate isomerase, cytosolic [Phoenix dactylifera]	567	2e-40	372	152	104	51.32	1	441	99	249	1	0
Contig_15745	1028	gi|658007596|ref|XP_008338980.1|	gi|658007596|ref|XP_008338980.1| PREDICTED: E3 ubiquitin-protein ligase BRE1-like 2 isoform X2 [Malus domestica]	879	1e-14	197	50	45	90	614	471	500	549	-1	0
First_Contig7787	208	gi|658002005|ref|XP_008393476.1|	gi|658002005|ref|XP_008393476.1| PREDICTED: protein NRDE2 homolog [Malus domestica]	1168	9e-38	351	68	67	97.06	206	3	604	671	-3	0
Contig_138452	645	gi|357436159|ref|XP_003588355.1|	gi|357436159|ref|XP_003588355.1| Mitochondrial protein, putative [Medicago truncatula]	1106	4e-23	258	102	70	60.78	1	303	564	660	1	0
First_Contig15421	614	gi|694387242|ref|XP_009369383.1|	gi|694387242|ref|XP_009369383.1| PREDICTED: uncharacterized protein LOC103958785 [Pyrus x bretschneideri]	362	9e-106	811	163	158	95.71	18	506	137	298	3	0
Contig_144066	903	gi|694411540|ref|XP_009334128.1|	gi|694411540|ref|XP_009334128.1| PREDICTED: uncharacterized protein LOC103926966 [Pyrus x bretschneideri]	110	5e-37	339	65	65	100	493	299	46	110	-3	0
Contig_107513	535	gi|657951888|ref|XP_008354895.1|	gi|657951888|ref|XP_008354895.1| PREDICTED: uncharacterized protein At5g39865-like [Malus domestica]	256	2e-29	289	56	56	100	168	1	56	111	-2	0
Contig_111362	717	gi|658056411|ref|XP_008363958.1|	gi|658056411|ref|XP_008363958.1| PREDICTED: pentatricopeptide repeat-containing protein At1g09900-like [Malus domestica]	728	5e-158	1194	238	230	94.96	2	715	295	532	2	0
Contig_106890	941	gi|658040331|ref|XP_008355764.1|	gi|658040331|ref|XP_008355764.1| PREDICTED: uncharacterized protein LOC103419439 [Malus domestica]	153	7e-28	280	94	77	75.53	535	254	1	94	-2	0
Second_Contig1921	2540	gi|658040825|ref|XP_008356017.1|	gi|658040825|ref|XP_008356017.1| PREDICTED: protein STICHEL-like 3 [Malus domestica]	1153	0	2907	584	570	96.75	1754	3	1	584	-1	0
Contig_195408	238	gi|672169838|ref|XP_008804964.1|	gi|672169838|ref|XP_008804964.1| PREDICTED: probable RNA helicase SDE3 [Phoenix dactylifera]	967	2e-14	179	66	50	57.58	197	6	737	795	-3	0
Contig_43097	501	gi|658020557|ref|XP_008345653.1|	gi|658020557|ref|XP_008345653.1| PREDICTED: uncharacterized protein LOC103408592 [Malus domestica]	372	6e-96	742	141	140	99.29	424	2	1	141	-3	0
Contig_194290	340	gi|658040709|ref|XP_008355958.1|	gi|658040709|ref|XP_008355958.1| PREDICTED: probable beta-1,3-galactosyltransferase 1 [Malus domestica]	621	5e-14	178	55	43	58.18	7	171	108	162	1	0
Contig_117183	1779	gi|657970544|ref|XP_008377027.1|	gi|657970544|ref|XP_008377027.1| PREDICTED: protein TRANSPARENT TESTA 12-like [Malus domestica]	470	0	2299	465	458	97.85	1397	3	1	465	-2	0
Contig_106170	222	gi|658002039|ref|XP_008393492.1|	gi|658002039|ref|XP_008393492.1| PREDICTED: uncharacterized protein At4g15970-like [Malus domestica]	396	5e-27	264	54	52	96.3	162	1	50	103	-1	0
Contig_120846	889	gi|694394972|ref|XP_009372837.1|	gi|694394972|ref|XP_009372837.1| PREDICTED: acid phosphatase 1-like [Pyrus x bretschneideri]	266	3e-115	875	168	167	97.02	504	1	40	207	-2	0
First_Contig13946	1679	gi|694381976|ref|XP_009367030.1|	gi|694381976|ref|XP_009367030.1| PREDICTED: uncharacterized protein DDB_G0273453/DDB_G0273565-like isoform X1 [Pyrus x bretschneideri]	762	4e-73	651	125	123	96	1678	1304	638	762	-2	0
Contig_12974	261	gi|694322166|ref|XP_009352223.1|	gi|694322166|ref|XP_009352223.1| PREDICTED: lipase-like [Pyrus x bretschneideri]	353	9e-29	278	53	52	96.23	261	103	301	353	-1	0
Contig_43161	440	gi|658028100|ref|XP_008349482.1|	gi|658028100|ref|XP_008349482.1| PREDICTED: putative disease resistance RPP13-like protein 1 [Malus domestica]	1365	3e-69	594	146	128	78.77	440	3	1024	1169	-1	0
First_Contig8855	1533	gi|657969633|ref|XP_008376541.1|	gi|657969633|ref|XP_008376541.1| PREDICTED: E3 ubiquitin-protein ligase XBAT33-like isoform X2 [Malus domestica]	430	9e-151	1148	230	222	94.78	1199	510	201	430	-2	0
Second_Contig3585	228	gi|657975491|ref|XP_008379596.1|	gi|657975491|ref|XP_008379596.1| PREDICTED: BTB/POZ domain-containing protein At3g22104-like [Malus domestica]	547	6e-25	254	49	49	100	82	228	1	49	1	0
Contig_128669	872	gi|694314802|ref|XP_009372866.1|	gi|694314802|ref|XP_009372866.1| PREDICTED: RNA-binding protein 38 isoform X1 [Pyrus x bretschneideri]	299	5e-116	882	167	167	99.4	503	3	1	167	-1	0
First_Contig4999	649	gi|658063081|ref|XP_008367453.1|	gi|658063081|ref|XP_008367453.1| PREDICTED: RNA polymerase II-associated factor 1 homolog [Malus domestica]	710	4e-42	395	79	78	98.73	238	2	1	79	-1	0
First_Contig12205	1011	gi|657949121|ref|XP_008341349.1|	gi|657949121|ref|XP_008341349.1| PREDICTED: uncharacterized protein ycf36, partial [Malus domestica]	231	6e-09	146	29	27	86.21	1011	925	78	106	-1	0
Contig_37413	2259	gi|657984046|ref|XP_008384107.1|	gi|657984046|ref|XP_008384107.1| PREDICTED: ATPase family AAA domain-containing protein 1-like [Malus domestica]	586	4e-125	717	142	141	97.89	2257	1832	186	327	-3	0
Contig_184846	414	gi|694411160|ref|XP_009333954.1|	gi|694411160|ref|XP_009333954.1| PREDICTED: uncharacterized protein LOC103926803 [Pyrus x bretschneideri]	396	7e-51	439	86	82	95.35	155	412	37	122	2	0
Contig_171097	258	gi|658063140|ref|XP_008367486.1|	gi|658063140|ref|XP_008367486.1| PREDICTED: zinc finger CCCH domain-containing protein 67-like isoform X2 [Malus domestica]	568	5e-37	341	85	76	84.71	256	2	21	105	-3	0
Contig_182541	413	gi|657970494|ref|XP_008376997.1|	gi|657970494|ref|XP_008376997.1| PREDICTED: uncharacterized protein LOC103440093 [Malus domestica]	515	1e-29	292	87	69	63.22	296	36	329	413	-1	0
Contig_41336	1678	gi|657962529|ref|XP_008372861.1|	gi|657962529|ref|XP_008372861.1| PREDICTED: actin cytoskeleton-regulatory complex protein PAN1-like [Malus domestica]	786	3e-55	450	179	119	60.89	733	215	310	486	-1	0
Contig_30010	298	gi|658062337|ref|XP_008367062.1|	gi|658062337|ref|XP_008367062.1| PREDICTED: protein TIFY 6B-like [Malus domestica]	278	2e-59	484	98	92	91.84	296	3	1	98	-3	0
Contig_1673	680	gi|694323154|ref|XP_009352659.1|	gi|694323154|ref|XP_009352659.1| PREDICTED: zinc finger CCCH domain-containing protein 64-like [Pyrus x bretschneideri]	606	3e-34	337	65	64	96.92	679	485	489	553	-2	0
Contig_7684	220	gi|658008213|ref|XP_008339296.1|	gi|658008213|ref|XP_008339296.1| PREDICTED: uncharacterized protein LOC103402337 [Malus domestica]	81	1e-35	307	59	58	98.31	44	220	1	59	2	0
Contig_129751	350	gi|658003738|ref|XP_008336960.1|	gi|658003738|ref|XP_008336960.1| PREDICTED: heparanase-like protein 3 [Malus domestica]	542	4e-45	403	69	69	100	142	348	1	69	1	0
First_Contig1340	329	gi|659096850|ref|XP_008449321.1|	gi|659096850|ref|XP_008449321.1| PREDICTED: uncharacterized protein LOC103491234 isoform X2 [Cucumis melo]	372	2e-60	499	109	100	85.32	328	2	215	323	-2	0
First_Contig21758	236	gi|694371033|ref|XP_009363171.1|	gi|694371033|ref|XP_009363171.1| PREDICTED: uncharacterized protein LOC103953161 isoform X2 [Pyrus x bretschneideri]	1180	6e-44	398	78	74	94.87	235	2	204	281	-2	0
Contig_1339	1001	gi|694440868|ref|XP_009347226.1|	gi|694440868|ref|XP_009347226.1| PREDICTED: poly(A) polymerase type 3-like isoform X2 [Pyrus x bretschneideri]	675	0	1831	333	330	99.1	999	1	212	544	-3	0
Contig_90791	204	gi|694327059|ref|XP_009354411.1|	gi|694327059|ref|XP_009354411.1| PREDICTED: uncharacterized protein LOC103945552 [Pyrus x bretschneideri]	386	2e-07	124	22	22	100	104	39	1	22	-2	0
Contig_59088	1590	gi|658039942|ref|XP_008355560.1|	gi|658039942|ref|XP_008355560.1| PREDICTED: TMV resistance protein N-like [Malus domestica]	1042	3e-143	1029	299	243	69.9	902	9	581	879	-2	0
Contig_76005	506	gi|694325767|ref|XP_009353817.1|	gi|694325767|ref|XP_009353817.1| PREDICTED: TMV resistance protein N-like [Pyrus x bretschneideri]	210	6e-29	281	68	61	83.82	504	310	143	210	-3	0
First_Contig13590	1498	gi|658019075|ref|XP_008344881.1|	gi|658019075|ref|XP_008344881.1| PREDICTED: lactoylglutathione lyase isoform X1 [Malus domestica]	236	4e-118	726	140	138	96.43	1188	769	40	179	-2	0
Contig_191302	435	gi|302786848|ref|XP_002975195.1|	gi|302786848|ref|XP_002975195.1| hypothetical protein SELMODRAFT_150347 [Selaginella moellendorffii]	460	4e-75	608	142	126	76.76	6	431	159	300	3	0
Contig_33773	639	gi|658036644|ref|XP_008353871.1|	gi|658036644|ref|XP_008353871.1| PREDICTED: galactinol synthase 1-like [Malus domestica]	347	1e-142	1055	213	205	90.14	1	639	26	238	1	0
First_Contig17698	1555	gi|694403702|ref|XP_009376777.1|	gi|694403702|ref|XP_009376777.1| PREDICTED: probable protein phosphatase 2C 8 [Pyrus x bretschneideri]	88	3e-13	174	44	39	77.27	196	65	1	44	-1	0
Contig_179708	596	gi|695053476|ref|XP_009414830.1|	gi|695053476|ref|XP_009414830.1| PREDICTED: 40S ribosomal protein SA-like [Musa acuminata subsp. malaccensis]	305	2e-82	650	174	140	66.67	523	2	5	178	-2	0
First_Contig11223	1296	gi|694387349|ref|XP_009369432.1|	gi|694387349|ref|XP_009369432.1| PREDICTED: phospholipid--sterol O-acyltransferase-like isoform X1 [Pyrus x bretschneideri]	661	0	2264	428	423	97.9	2	1285	234	661	2	0
First_Contig23720	411	gi|657949987|ref|XP_008345800.1|	gi|657949987|ref|XP_008345800.1| PREDICTED: adenylate kinase-like [Malus domestica]	249	5e-24	246	48	48	100	410	267	202	249	-2	0
First_Contig3548	1452	gi|657972360|ref|XP_008377979.1|	gi|657972360|ref|XP_008377979.1| PREDICTED: arginine N-methyltransferase 2 [Malus domestica]	327	0	1729	327	324	98.47	1385	405	1	327	-2	0
First_Contig13868	284	gi|658055470|ref|XP_008363480.1|	gi|658055470|ref|XP_008363480.1| PREDICTED: mitotic-spindle organizing protein 1B-like [Malus domestica]	91	1e-20	209	42	41	97.62	127	2	17	58	-2	0
Contig_23007	969	gi|694446303|ref|XP_009349525.1|	gi|694446303|ref|XP_009349525.1| PREDICTED: 26S proteasome non-ATPase regulatory subunit 14 homolog [Pyrus x bretschneideri]	312	0	1603	298	298	100	74	967	1	298	2	0
Contig_23849	1523	gi|657942907|ref|XP_008345460.1|	gi|657942907|ref|XP_008345460.1| PREDICTED: C-terminal binding protein AN-like [Malus domestica]	942	5e-165	1287	248	245	98.39	1521	778	470	717	-3	0
Contig_59677	466	gi|657953081|ref|XP_008360906.1|	gi|657953081|ref|XP_008360906.1| PREDICTED: uncharacterized protein LOC103424589 [Malus domestica]	257	3e-100	759	152	145	94.08	464	9	33	184	-3	0
Contig_38296	998	gi|595963252|ref|XP_007217010.1|	gi|595963252|ref|XP_007217010.1| hypothetical protein PRUPE_ppa002186mg [Prunus persica]	703	1e-71	618	162	137	77.16	525	998	1	158	3	0
Contig_65167	1307	gi|694369921|ref|XP_009362863.1|	gi|694369921|ref|XP_009362863.1| PREDICTED: protein NLP5-like [Pyrus x bretschneideri]	907	5e-168	1296	244	238	96.31	737	6	1	244	-1	0
First_Contig10463	2659	gi|658003108|ref|XP_008394057.1|	gi|658003108|ref|XP_008394057.1| PREDICTED: CRC domain-containing protein TSO1-like [Malus domestica]	897	0	2616	543	505	90.79	2658	1054	128	670	-2	0
Contig_56069	311	gi|657947553|ref|XP_008390492.1|	gi|657947553|ref|XP_008390492.1| PREDICTED: toll/interleukin-1 receptor-like protein [Malus domestica]	269	2e-08	131	30	28	86.67	159	70	18	47	-3	0
Contig_75167	405	gi|694319244|ref|XP_009346272.1|	gi|694319244|ref|XP_009346272.1| PREDICTED: probable galacturonosyltransferase 11 [Pyrus x bretschneideri]	535	5e-10	149	32	31	96.88	308	403	50	81	2	0
Contig_22401	532	gi|694434603|ref|XP_009344516.1|	gi|694434603|ref|XP_009344516.1| PREDICTED: auxin-responsive protein IAA9 [Pyrus x bretschneideri]	373	5e-37	347	86	75	86.05	273	530	44	126	3	0
First_Contig7434	552	gi|694399778|ref|XP_009374998.1|	gi|694399778|ref|XP_009374998.1| PREDICTED: BTB/POZ domain-containing protein At5g41330 isoform X1 [Pyrus x bretschneideri]	473	3e-88	702	136	134	97.79	1	408	338	473	1	0
Second_Contig2155	1273	gi|657956830|ref|XP_008369899.1|	gi|657956830|ref|XP_008369899.1| PREDICTED: E3 ubiquitin-protein ligase UBR1 [Malus domestica]	2069	1e-141	1163	221	216	96.83	1	663	1849	2069	1	0
First_Contig5365	1059	gi|694320421|ref|XP_009351235.1|	gi|694320421|ref|XP_009351235.1| PREDICTED: protein GUCD1 isoform X2 [Pyrus x bretschneideri]	263	1e-89	710	137	136	99.27	1059	649	86	222	-1	0
Contig_81641	1088	gi|657965701|ref|XP_008374515.1|	gi|657965701|ref|XP_008374515.1| PREDICTED: (-)-isopiperitenol/(-)-carveol dehydrogenase, mitochondrial-like [Malus domestica]	260	0	1336	260	258	97.69	855	76	1	260	-3	0
Contig_2989	1375	gi|694429226|ref|XP_009342142.1|	gi|694429226|ref|XP_009342142.1| PREDICTED: uncharacterized protein LOC103934149 isoform X4 [Pyrus x bretschneideri]	1214	3e-156	854	161	161	100	976	494	892	1052	-1	0
Contig_2322	995	gi|658054836|ref|XP_008363178.1|	gi|658054836|ref|XP_008363178.1| PREDICTED: actin cytoskeleton-regulatory complex protein PAN1-like [Malus domestica]	199	1e-86	683	175	166	90.86	525	1	1	175	-3	0
Contig_188802	572	gi|694418353|ref|XP_009337188.1|	gi|694418353|ref|XP_009337188.1| PREDICTED: probable inactive leucine-rich repeat receptor-like protein kinase At5g20690 [Pyrus x bretschneideri]	664	3e-130	998	190	188	98.42	570	1	47	236	-3	0
Second_Contig2022	416	gi|645238736|ref|XP_008225815.1|	gi|645238736|ref|XP_008225815.1| PREDICTED: cytochrome c6, chloroplastic isoform X2 [Prunus mume]	173	9e-45	382	106	87	74.53	414	100	20	123	-3	0
Contig_133030	1233	gi|694430736|ref|XP_009342830.1|	gi|694430736|ref|XP_009342830.1| PREDICTED: putative DNA-binding protein ESCAROLA [Pyrus x bretschneideri]	259	3e-143	1071	261	250	93.87	1189	407	1	259	-3	0
Contig_38383	870	gi|658060124|ref|XP_008365893.1|	gi|658060124|ref|XP_008365893.1| PREDICTED: probable disease resistance RPP8-like protein 2 [Malus domestica]	734	1e-95	781	183	162	83.06	868	320	262	444	-3	0
Contig_48758	568	gi|694404564|ref|XP_009377159.1|	gi|694404564|ref|XP_009377159.1| PREDICTED: pescadillo homolog [Pyrus x bretschneideri]	604	8e-120	923	199	189	94.47	2	568	126	324	2	0
First_Contig3983	3357	gi|657983412|ref|XP_008383781.1|	gi|657983412|ref|XP_008383781.1| PREDICTED: TMV resistance protein N-like [Malus domestica]	1180	0	2857	666	605	83.63	3295	1319	94	759	-3	0
First_Contig1451	2388	gi|694315019|ref|XP_009373760.1|	gi|694315019|ref|XP_009373760.1| PREDICTED: transcription factor bHLH145 [Pyrus x bretschneideri]	359	7e-166	1267	247	242	97.17	1269	529	113	359	-1	0
First_Contig11318	368	gi|657969756|ref|XP_008376607.1|	gi|657969756|ref|XP_008376607.1| PREDICTED: uncharacterized protein LOC103439772 isoform X4 [Malus domestica]	708	8e-73	604	122	117	92.62	366	1	282	403	-3	0
Contig_126012	266	gi|694438787|ref|XP_009346336.1|	gi|694438787|ref|XP_009346336.1| PREDICTED: dnaJ homolog subfamily B member 1-like [Pyrus x bretschneideri]	296	7e-07	119	21	21	95.24	266	204	27	47	-1	0
Contig_34281	959	gi|694322792|ref|XP_009352503.1|	gi|694322792|ref|XP_009352503.1| PREDICTED: transcription factor bHLH68-like [Pyrus x bretschneideri]	390	2e-123	898	191	185	96.34	670	98	131	321	-2	0
Contig_56787	712	gi|658057654|ref|XP_008364610.1|	gi|658057654|ref|XP_008364610.1| PREDICTED: putative ribonuclease H protein At1g65750 [Malus domestica]	389	2e-87	694	238	159	62.18	712	2	42	274	-1	0
Contig_14038	326	gi|694427499|ref|XP_009341377.1|	gi|694427499|ref|XP_009341377.1| PREDICTED: 50S ribosomal protein L21, chloroplastic-like [Pyrus x bretschneideri]	221	4e-51	425	108	102	91.67	326	3	7	114	-1	0
Contig_84476	598	gi|658027252|ref|XP_008349061.1|	gi|658027252|ref|XP_008349061.1| PREDICTED: protein MKS1-like [Malus domestica]	219	5e-64	521	103	102	99.03	598	290	117	219	-1	0
First_Contig24379	649	gi|645270690|ref|XP_008240570.1|	gi|645270690|ref|XP_008240570.1| PREDICTED: myb-related protein 306 [Prunus mume]	320	5e-15	188	37	35	91.89	1	111	9	45	1	0
Contig_65489	471	gi|658009472|ref|XP_008339948.1|	gi|658009472|ref|XP_008339948.1| PREDICTED: uncharacterized protein LOC103402940 [Malus domestica]	527	2e-37	352	68	67	97.06	470	267	425	492	-2	0
Contig_2903	2782	gi|694322833|ref|XP_009352519.1|	gi|694322833|ref|XP_009352519.1| PREDICTED: protein phosphatase 2C and cyclic nucleotide-binding/kinase domain-containing protein [Pyrus x bretschneideri]	1079	0	3956	755	751	98.28	2781	517	31	785	-2	0
Contig_161639	318	gi|657947364|ref|XP_008389150.1|	gi|657947364|ref|XP_008389150.1| PREDICTED: uncharacterized protein LOC103451519 [Malus domestica]	281	1e-26	263	82	61	70.73	247	2	193	270	-3	0
Contig_152371	979	gi|694374555|ref|XP_009364161.1|	gi|694374555|ref|XP_009364161.1| PREDICTED: uncharacterized protein LOC103954081 [Pyrus x bretschneideri]	257	8e-60	508	213	138	52.11	632	6	41	244	-3	0
Contig_99364	1749	gi|657990049|ref|XP_008387248.1|	gi|657990049|ref|XP_008387248.1| PREDICTED: multiple C2 and transmembrane domain-containing protein 2-like [Malus domestica]	795	0	3093	583	577	98.46	1749	1	22	604	-1	0
Contig_153282	855	gi|694407215|ref|XP_009378360.1|	gi|694407215|ref|XP_009378360.1| PREDICTED: putative uncharacterized protein DDB_G0271606 isoform X2 [Pyrus x bretschneideri]	1334	3e-18	224	145	72	45.52	2	259	560	703	2	0
Contig_39294	1533	gi|694425156|ref|XP_009340329.1|	gi|694425156|ref|XP_009340329.1| PREDICTED: E3 ubiquitin-protein ligase CHIP-like [Pyrus x bretschneideri]	348	0	1482	312	284	89.74	268	1149	37	348	1	0
Contig_16952	363	gi|694398149|ref|XP_009374265.1|	gi|694398149|ref|XP_009374265.1| PREDICTED: minor allergen Alt a 7 [Pyrus x bretschneideri]	203	2e-39	347	67	67	98.51	362	162	137	203	-2	0
First_Contig23610	677	gi|658033709|ref|XP_008352369.1|	gi|658033709|ref|XP_008352369.1| PREDICTED: CLAVATA3/ESR (CLE)-related protein 1-like [Malus domestica]	74	1e-07	125	72	43	44.44	449	640	3	74	2	0
Contig_191348	684	gi|658042135|ref|XP_008356688.1|	gi|658042135|ref|XP_008356688.1| PREDICTED: uncharacterized protein LOC103420402 [Malus domestica]	579	2e-95	763	238	177	64.29	684	4	196	430	-1	0
Contig_9797	349	gi|658044584|ref|XP_008357958.1|	gi|658044584|ref|XP_008357958.1| PREDICTED: uncharacterized protein LOC103421694 [Malus domestica]	129	3e-61	485	93	92	98.92	281	3	1	93	-3	0
First_Contig13513	710	gi|694395560|ref|XP_009373100.1|	gi|694395560|ref|XP_009373100.1| PREDICTED: uncharacterized protein LOC103962151 [Pyrus x bretschneideri]	523	4e-163	1209	227	225	97.36	710	30	297	523	-1	0
Contig_67685	721	gi|694427162|ref|XP_009341221.1|	gi|694427162|ref|XP_009341221.1| PREDICTED: lon protease homolog 2, peroxisomal-like isoform X2 [Pyrus x bretschneideri]	888	3e-10	157	34	32	91.18	660	559	1	34	-2	0
First_Contig8874	1179	gi|694327534|ref|XP_009354630.1|	gi|694327534|ref|XP_009354630.1| PREDICTED: transmembrane protein 194A-like [Pyrus x bretschneideri]	479	3e-138	1057	230	220	93.04	1127	438	250	479	-2	0
First_Contig14744	296	gi|694407638|ref|XP_009378548.1|	gi|694407638|ref|XP_009378548.1| PREDICTED: uncharacterized protein LOC103967029 [Pyrus x bretschneideri]	2147	2e-54	482	98	97	97.96	295	2	1588	1685	-2	0
Contig_177185	493	gi|658043561|ref|XP_008357418.1|	gi|658043561|ref|XP_008357418.1| PREDICTED: beta-adaptin-like protein A [Malus domestica]	842	3e-09	145	26	26	100	493	416	476	501	-1	0
Contig_165130	416	gi|657945978|ref|XP_008382352.1|	gi|657945978|ref|XP_008382352.1| PREDICTED: maltose excess protein 1-like, chloroplastic isoform X1 [Malus domestica]	426	1e-08	138	35	29	82.86	236	132	20	54	-1	0
First_Contig1630	924	gi|658004221|ref|XP_008337225.1|	gi|658004221|ref|XP_008337225.1| PREDICTED: zinc finger CCCH domain-containing protein 11-like [Malus domestica]	359	1e-125	702	144	141	95.83	434	3	102	245	-2	0
First_Contig19452	438	gi|694411736|ref|XP_009334218.1|	gi|694411736|ref|XP_009334218.1| PREDICTED: uncharacterized protein LOC103927045 isoform X2 [Pyrus x bretschneideri]	831	7e-26	271	57	54	91.23	266	436	1	57	2	0
First_Contig6629	1236	gi|694394034|ref|XP_009372433.1|	gi|694394034|ref|XP_009372433.1| PREDICTED: protein IRX15-LIKE-like [Pyrus x bretschneideri]	326	0	1731	326	323	98.47	1097	120	1	326	-2	0
Contig_67820	429	gi|694381552|ref|XP_009366844.1|	gi|694381552|ref|XP_009366844.1| PREDICTED: uncharacterized protein LOC103956556 [Pyrus x bretschneideri]	244	2e-94	718	142	138	95.77	428	3	10	150	-2	0
Contig_119726	801	gi|657993476|ref|XP_008389032.1|	gi|657993476|ref|XP_008389032.1| PREDICTED: dehydration-responsive element-binding protein 2D [Malus domestica]	228	5e-129	959	229	210	90.39	696	28	1	228	-1	0
Contig_39948	392	gi|694374063|ref|XP_009364036.1|	gi|694374063|ref|XP_009364036.1| PREDICTED: uncharacterized protein LOC103953952 [Pyrus x bretschneideri]	205	6e-19	208	43	41	93.02	262	390	1	43	1	0
Contig_24975	1050	gi|658062339|ref|XP_008367063.1|	gi|658062339|ref|XP_008367063.1| PREDICTED: protein TIFY 6B-like [Malus domestica]	385	0	1355	346	277	79.48	74	1048	1	346	2	0
Contig_35573	1044	gi|645255684|ref|XP_008233609.1|	gi|645255684|ref|XP_008233609.1| PREDICTED: uncharacterized protein LOC103332636 [Prunus mume]	324	3e-07	103	23	22	95.65	710	642	1	23	-2	0
First_Contig11556	2181	gi|645248943|ref|XP_008230523.1|	gi|645248943|ref|XP_008230523.1| PREDICTED: serine/threonine-protein kinase HT1-like [Prunus mume]	352	4e-158	1209	248	232	91.53	1765	1028	1	248	-3	0
Contig_150959	242	gi|658023841|ref|XP_008347319.1|	gi|658023841|ref|XP_008347319.1| PREDICTED: uncharacterized protein LOC103410391 [Malus domestica]	973	5e-34	325	77	68	76.62	11	241	313	389	2	0
Contig_45976	1044	gi|658048597|ref|XP_008359988.1|	gi|658048597|ref|XP_008359988.1| PREDICTED: TMV resistance protein N-like [Malus domestica]	823	0	1450	347	317	84.15	1043	3	121	465	-2	0
Contig_1318	261	gi|566179841|ref|XP_002310584.2|	gi|566179841|ref|XP_002310584.2| C2 domain-containing family protein [Populus trichocarpa]	2116	9e-50	445	86	86	100	260	3	1866	1951	-2	0
Contig_25267	593	gi|657993163|ref|XP_008388850.1|	gi|657993163|ref|XP_008388850.1| PREDICTED: alpha-glucosidase [Malus domestica]	899	6e-131	1021	197	191	96.95	593	3	348	544	-1	0
Contig_85321	301	gi|658064590|ref|XP_008368239.1|	gi|658064590|ref|XP_008368239.1| PREDICTED: beta-1,3-galactosyltransferase 15-like [Malus domestica]	632	3e-58	497	100	98	96	301	2	30	129	-1	0
Contig_31887	1834	gi|658048369|ref|XP_008359874.1|	gi|658048369|ref|XP_008359874.1| PREDICTED: LOW QUALITY PROTEIN: uncharacterized protein LOC103423564 [Malus domestica]	849	0	2767	535	519	96.45	1826	222	287	821	-3	0
Contig_36989	466	gi|595863939|ref|XP_007211681.1|	gi|595863939|ref|XP_007211681.1| hypothetical protein PRUPE_ppa005890mg [Prunus persica]	438	7e-34	324	64	63	98.44	465	274	253	316	-2	0
First_Contig14648	466	gi|694377501|ref|XP_009365051.1|	gi|694377501|ref|XP_009365051.1| PREDICTED: uncharacterized protein LOC103954923 [Pyrus x bretschneideri]	137	4e-54	443	99	91	91.92	299	3	1	98	-3	0
First_Contig7118	708	gi|657992883|ref|XP_008388705.1|	gi|657992883|ref|XP_008388705.1| PREDICTED: proteoglycan 4 [Malus domestica]	418	4e-142	1060	208	205	95.67	2	625	211	418	2	0
First_Contig3600	764	gi|694405269|ref|XP_009377485.1|	gi|694405269|ref|XP_009377485.1| PREDICTED: auxin response factor 6-like [Pyrus x bretschneideri]	893	2e-106	861	171	166	94.74	763	251	723	893	-2	0
Contig_73245	919	gi|657994722|ref|XP_008389672.1|	gi|657994722|ref|XP_008389672.1| PREDICTED: uncharacterized protein LOC103451988 [Malus domestica]	217	4e-47	327	74	67	85.14	505	284	78	147	-1	0
First_Contig11174	820	gi|658011003|ref|XP_008340741.1|	gi|658011003|ref|XP_008340741.1| PREDICTED: heat stress transcription factor A-1d [Malus domestica]	516	0	1449	273	271	98.53	820	2	58	330	-1	0
Contig_102905	2777	gi|694357694|ref|XP_009359357.1|	gi|694357694|ref|XP_009359357.1| PREDICTED: ATP-dependent DNA helicase Q-like 5 [Pyrus x bretschneideri]	943	0	4559	908	889	96.92	2777	75	36	943	-1	0
Contig_123609	421	gi|658052112|ref|XP_008361785.1|	gi|658052112|ref|XP_008361785.1| PREDICTED: cyclic dof factor 2-like [Malus domestica]	524	1e-33	321	67	63	91.04	419	219	458	524	-3	0
Contig_80095	421	gi|657976746|ref|XP_008380264.1|	gi|657976746|ref|XP_008380264.1| PREDICTED: receptor-like protein kinase [Malus domestica]	1061	5e-94	768	140	137	97.14	421	2	807	946	-1	0
First_Contig7527	646	gi|657978318|ref|XP_008381095.1|	gi|657978318|ref|XP_008381095.1| PREDICTED: uncharacterized protein LOC103443970 [Malus domestica]	271	6e-74	593	120	118	96.67	2	361	152	271	2	0
Contig_51668	3161	gi|694418009|ref|XP_009337027.1|	gi|694418009|ref|XP_009337027.1| PREDICTED: pentatricopeptide repeat-containing protein At5g65560-like [Pyrus x bretschneideri]	900	0	3367	650	639	97.54	2930	981	59	706	-1	0
Contig_29776	468	gi|694314276|ref|XP_009370479.1|	gi|694314276|ref|XP_009370479.1| PREDICTED: uncharacterized protein LOC103959833 [Pyrus x bretschneideri]	568	7e-50	442	86	86	97.67	467	210	483	568	-2	0
First_Contig3605	350	gi|658063140|ref|XP_008367486.1|	gi|658063140|ref|XP_008367486.1| PREDICTED: zinc finger CCCH domain-containing protein 67-like isoform X2 [Malus domestica]	568	6e-70	576	116	108	92.24	349	2	362	477	-2	0
Contig_46625	771	gi|658028289|ref|XP_008349569.1|	gi|658028289|ref|XP_008349569.1| PREDICTED: uncharacterized protein LOC103412821 [Malus domestica]	137	5e-38	345	72	69	94.44	2	217	51	122	2	0
Contig_181658	939	gi|658006226|ref|XP_008338267.1|	gi|658006226|ref|XP_008338267.1| PREDICTED: uncharacterized protein LOC103401333 [Malus domestica]	418	2e-116	898	260	213	69.62	828	55	139	392	-1	0
Contig_41121	595	gi|657999930|ref|XP_008392400.1|	gi|657999930|ref|XP_008392400.1| PREDICTED: LOW QUALITY PROTEIN: uncharacterized protein At3g28850 [Malus domestica]	404	8e-114	867	163	161	98.16	595	107	242	404	-1	0
First_Contig4406	4338	gi|694358941|ref|XP_009359694.1|	gi|694358941|ref|XP_009359694.1| PREDICTED: uncharacterized protein LOC103950231 isoform X2 [Pyrus x bretschneideri]	1498	0	4508	941	908	94.16	3527	705	420	1360	-2	0
Contig_147433	312	gi|657991155|ref|XP_008387801.1|	gi|657991155|ref|XP_008387801.1| PREDICTED: uncharacterized protein LOC103450258 [Malus domestica]	326	1e-28	279	56	55	96.43	312	145	271	326	-1	0
Contig_53235	422	gi|658008426|ref|XP_008339409.1|	gi|658008426|ref|XP_008339409.1| PREDICTED: LOW QUALITY PROTEIN: phosphoribosylamine--glycine ligase-like [Malus domestica]	529	1e-92	729	140	139	98.57	420	1	7	146	-3	0
Contig_43942	1959	gi|694330066|ref|XP_009355750.1|	gi|694330066|ref|XP_009355750.1| PREDICTED: uncharacterized protein LOC103946705 [Pyrus x bretschneideri]	621	0	2937	572	563	97.73	1959	244	21	592	-1	0
Contig_187564	440	gi|694396704|ref|XP_009373625.1|	gi|694396704|ref|XP_009373625.1| PREDICTED: uncharacterized protein LOC103962613 [Pyrus x bretschneideri]	227	6e-59	482	105	100	92.38	127	438	1	105	1	0
Contig_4249	753	gi|657992132|ref|XP_008388314.1|	gi|657992132|ref|XP_008388314.1| PREDICTED: 60S ribosomal protein L36-3-like [Malus domestica]	107	1e-40	360	69	69	100	660	454	1	69	-1	0
Contig_96955	296	gi|694393435|ref|XP_009372155.1|	gi|694393435|ref|XP_009372155.1| PREDICTED: phosphoribosylaminoimidazole carboxylase, chloroplastic-like isoform X1 [Pyrus x bretschneideri]	642	3e-27	212	52	47	90.38	295	146	26	77	-2	0
First_Contig1467	706	gi|658051858|ref|XP_008361657.1|	gi|658051858|ref|XP_008361657.1| PREDICTED: uncharacterized protein LOC103425358 [Malus domestica]	519	3e-31	314	66	62	93.94	706	509	454	519	-1	0
Contig_148368	444	gi|255071787|ref|XP_002499568.1|	gi|255071787|ref|XP_002499568.1| predicted protein [Micromonas sp. RCC299]	86	2e-27	259	86	66	59.3	419	162	2	86	-2	0
Contig_100896	249	gi|658019435|ref|XP_008345071.1|	gi|658019435|ref|XP_008345071.1| PREDICTED: uncharacterized protein LOC103407977 [Malus domestica]	370	2e-16	189	86	59	65.12	3	248	275	360	3	0
First_Contig4266	1943	gi|694326905|ref|XP_009354344.1|	gi|694326905|ref|XP_009354344.1| PREDICTED: notchless protein homolog [Pyrus x bretschneideri]	477	0	2514	477	472	97.9	156	1586	1	477	3	0
Contig_163483	442	gi|694434611|ref|XP_009344519.1|	gi|694434611|ref|XP_009344519.1| PREDICTED: uncharacterized protein LOC103936411 [Pyrus x bretschneideri]	201	2e-62	502	136	112	71.32	2	409	37	170	2	0
Contig_22607	324	gi|658034966|ref|XP_008353003.1|	gi|658034966|ref|XP_008353003.1| PREDICTED: metalloendoproteinase 1-like [Malus domestica]	377	2e-69	559	107	104	97.2	323	3	52	158	-2	0
Contig_161616	393	gi|657946462|ref|XP_008384863.1|	gi|657946462|ref|XP_008384863.1| PREDICTED: uncharacterized protein LOC103447442 isoform X2 [Malus domestica]	254	5e-88	675	130	128	97.69	392	3	46	175	-2	0
Contig_33606	1217	gi|694389988|ref|XP_009370594.1|	gi|694389988|ref|XP_009370594.1| PREDICTED: proline-rich receptor-like protein kinase PERK3 isoform X1 [Pyrus x bretschneideri]	718	0	1483	371	301	79.51	995	3	1	371	-1	0
First_Contig2544	1459	gi|694325853|ref|XP_009353858.1|	gi|694325853|ref|XP_009353858.1| PREDICTED: tetrahydrocannabinolic acid synthase-like [Pyrus x bretschneideri]	549	0	1544	301	298	97.34	2	904	180	480	2	0
Contig_86929	304	gi|657955191|ref|XP_008369060.1|	gi|657955191|ref|XP_008369060.1| PREDICTED: uncharacterized protein LOC103432638 [Malus domestica]	486	2e-63	526	101	100	98.02	304	2	51	151	-1	0
Contig_38330	368	gi|658038739|ref|XP_008354937.1|	gi|658038739|ref|XP_008354937.1| PREDICTED: uncharacterized protein LOC103418607 [Malus domestica]	201	8e-18	195	130	71	43.08	323	3	74	196	-1	0
First_Contig20919	2266	gi|694413222|ref|XP_009334884.1|	gi|694413222|ref|XP_009334884.1| PREDICTED: tonoplast dicarboxylate transporter-like isoform X2 [Pyrus x bretschneideri]	532	2e-38	393	81	78	96.3	2264	2022	50	130	-3	0
Contig_194747	204	gi|568848337|ref|XP_006477971.1|	gi|568848337|ref|XP_006477971.1| PREDICTED: ubiquitin carboxyl-terminal hydrolase 25-like isoform X3 [Citrus sinensis]	658	5e-09	136	41	30	60.98	160	38	164	204	-3	0
Contig_24552	406	gi|694325941|ref|XP_009353898.1|	gi|694325941|ref|XP_009353898.1| PREDICTED: alpha-glucosidase [Pyrus x bretschneideri]	912	1e-10	155	55	35	52.73	66	230	416	465	3	0
Contig_72116	293	gi|694322468|ref|XP_009352361.1|	gi|694322468|ref|XP_009352361.1| PREDICTED: CMP-sialic acid transporter 1-like isoform X2 [Pyrus x bretschneideri]	271	3e-61	495	97	96	98.97	1	291	9	105	1	0
First_Contig10968	3401	gi|694397758|ref|XP_009374107.1|	gi|694397758|ref|XP_009374107.1| PREDICTED: probable receptor protein kinase TMK1 [Pyrus x bretschneideri]	947	0	4639	948	920	95.46	3079	236	1	947	-2	0
First_Contig15444	447	gi|657965426|ref|XP_008374368.1|	gi|657965426|ref|XP_008374368.1| PREDICTED: E3 ubiquitin-protein ligase RGLG2-like [Malus domestica]	446	3e-40	369	72	72	97.22	231	446	1	72	3	0
Contig_55835	3010	gi|658033676|ref|XP_008352351.1|	gi|658033676|ref|XP_008352351.1| PREDICTED: DNA ligase 1-like [Malus domestica]	651	0	2633	662	560	79.46	2725	764	1	646	-1	0
Contig_54615	251	gi|694408538|ref|XP_009378947.1|	gi|694408538|ref|XP_009378947.1| PREDICTED: E3 ubiquitin-protein ligase RING1-like [Pyrus x bretschneideri]	224	8e-47	394	83	78	91.57	249	1	107	187	-3	0
Contig_17693	589	gi|694328199|ref|XP_009354921.1|	gi|694328199|ref|XP_009354921.1| PREDICTED: bet1-like SNARE 1-1 [Pyrus x bretschneideri]	122	3e-82	632	122	122	100	517	152	1	122	-1	0
First_Contig15686	740	gi|658030197|ref|XP_008350548.1|	gi|658030197|ref|XP_008350548.1| PREDICTED: probable envelope ADP,ATP carrier protein, chloroplastic [Malus domestica]	266	3e-129	962	201	198	97.51	603	1	1	201	-3	0
Contig_8220	1508	gi|658309541|ref|NP_001280793.1|	gi|658309541|ref|NP_001280793.1| regulatory protein NPR3-like [Malus domestica]	586	7e-114	915	179	178	98.88	971	1507	214	392	2	0
Contig_23379	413	gi|694440078|ref|XP_009346878.1|	gi|694440078|ref|XP_009346878.1| PREDICTED: ATP-dependent zinc metalloprotease FTSH 9, chloroplastic-like [Pyrus x bretschneideri]	831	2e-38	363	75	75	98.67	412	188	756	830	-2	0
Contig_37627	1341	gi|596170775|ref|XP_007223111.1|	gi|596170775|ref|XP_007223111.1| hypothetical protein PRUPE_ppa005419mg [Prunus persica]	462	1e-156	1183	246	237	92.28	2	736	217	462	2	0
Contig_97455	728	gi|596287156|ref|XP_007225731.1|	gi|596287156|ref|XP_007225731.1| hypothetical protein PRUPE_ppa005251mg [Prunus persica]	470	4e-107	834	193	172	81.87	553	2	23	215	-2	0
Contig_91053	1174	gi|658009479|ref|XP_008339952.1|	gi|658009479|ref|XP_008339952.1| PREDICTED: uncharacterized protein LOC103402945 [Malus domestica]	524	3e-112	760	141	140	98.58	478	900	1	141	1	0
First_Contig18587	654	gi|657971425|ref|XP_008377497.1|	gi|657971425|ref|XP_008377497.1| PREDICTED: phosphatidylinositol/phosphatidylcholine transfer protein SFH11 [Malus domestica]	433	9e-36	344	74	72	93.24	497	276	360	433	-2	0
Contig_20406	1426	gi|658000756|ref|XP_008392835.1|	gi|658000756|ref|XP_008392835.1| PREDICTED: nucleolar protein 56-like [Malus domestica]	546	0	1796	451	376	82.71	1424	210	98	546	-3	0
Contig_24152	819	gi|694404731|ref|XP_009377235.1|	gi|694404731|ref|XP_009377235.1| PREDICTED: BAG family molecular chaperone regulator 6 isoform X1 [Pyrus x bretschneideri]	1239	2e-56	513	86	85	96.51	325	68	1	86	-3	0
Contig_176291	270	gi|449472691|ref|XP_004153670.1|	gi|449472691|ref|XP_004153670.1| PREDICTED: transcription elongation factor GreA-like [Cucumis sativus]	153	7e-28	262	89	69	56.18	268	2	34	122	-3	0
Contig_436	979	gi|694312282|ref|XP_009361661.1|	gi|694312282|ref|XP_009361661.1| PREDICTED: UPF0587 protein C1orf123 homolog isoform X1 [Pyrus x bretschneideri]	166	2e-112	850	166	163	95.78	910	413	1	166	-1	0
Contig_102158	295	gi|657983986|ref|XP_008384075.1|	gi|657983986|ref|XP_008384075.1| PREDICTED: tRNA wybutosine-synthesizing protein 2/3/4 [Malus domestica]	1027	4e-56	489	98	96	93.88	295	2	630	727	-1	0
Contig_15908	613	gi|565355999|ref|XP_006344862.1|	gi|565355999|ref|XP_006344862.1| PREDICTED: cell differentiation protein RCD1 homolog [Solanum tuberosum]	283	3e-24	256	49	49	100	147	1	49	97	-2	0
Contig_67813	1941	gi|658032715|ref|XP_008351866.1|	gi|658032715|ref|XP_008351866.1| PREDICTED: uncharacterized protein C13E7.11-like [Malus domestica]	348	2e-29	314	77	68	81.82	231	1	179	255	-1	0
Contig_186271	310	gi|657984897|ref|XP_008384551.1|	gi|657984897|ref|XP_008384551.1| PREDICTED: mitochondrial outer membrane protein porin 5-like [Malus domestica]	169	1e-08	130	26	25	96.15	3	80	144	169	3	0
First_Contig12422	396	gi|694361150|ref|XP_009360331.1|	gi|694361150|ref|XP_009360331.1| PREDICTED: uncharacterized protein LOC103950815 [Pyrus x bretschneideri]	135	9e-47	391	104	91	87.5	391	80	29	127	-3	0
Contig_21741	890	gi|658058785|ref|XP_008365206.1|	gi|658058785|ref|XP_008365206.1| PREDICTED: uncharacterized protein At1g04910-like [Malus domestica]	575	0	1571	296	292	97.97	1	888	206	501	1	0
Contig_62795	751	gi|658027348|ref|XP_008349108.1|	gi|658027348|ref|XP_008349108.1| PREDICTED: pre-mRNA-splicing factor ATP-dependent RNA helicase PRP16-like [Malus domestica]	1129	9e-98	810	149	147	98.66	449	3	930	1078	-3	0
Contig_156234	221	gi|658004566|ref|XP_008337408.1|	gi|658004566|ref|XP_008337408.1| PREDICTED: G-type lectin S-receptor-like serine/threonine-protein kinase CES101 [Malus domestica]	793	4e-41	374	73	73	98.63	219	1	397	469	-3	0
First_Contig24687	1174	gi|658031872|ref|XP_008351425.1|	gi|658031872|ref|XP_008351425.1| PREDICTED: uncharacterized protein LOC103414836 [Malus domestica]	1155	0	1907	391	368	85.93	1174	2	695	1085	-1	0
Contig_69690	539	gi|657970820|ref|XP_008377173.1|	gi|657970820|ref|XP_008377173.1| PREDICTED: uncharacterized protein LOC103440278 [Malus domestica]	1900	2e-30	310	62	62	96.77	352	537	44	105	1	0
Contig_61154	536	gi|658057595|ref|XP_008364576.1|	gi|658057595|ref|XP_008364576.1| PREDICTED: uncharacterized protein LOC103428258 [Malus domestica]	437	2e-97	759	142	142	99.3	426	1	1	142	-3	0
Contig_18770	1149	gi|694309727|ref|XP_009335414.1|	gi|694309727|ref|XP_009335414.1| PREDICTED: uncharacterized protein At4g19900 [Pyrus x bretschneideri]	523	0	1512	305	299	97.38	49	963	219	523	1	0
Contig_663	420	gi|694410241|ref|XP_009379721.1|	gi|694410241|ref|XP_009379721.1| PREDICTED: probable UDP-N-acetylglucosamine--peptide N-acetylglucosaminyltransferase SEC [Pyrus x bretschneideri]	979	4e-29	295	133	69	48.87	419	90	846	978	-2	0
Contig_62255	318	gi|657995208|ref|XP_008389929.1|	gi|657995208|ref|XP_008389929.1| PREDICTED: uncharacterized protein At2g33490 [Malus domestica]	640	8e-08	130	26	26	100	1	78	613	638	1	0
Contig_18237	782	gi|694403285|ref|XP_009376595.1|	gi|694403285|ref|XP_009376595.1| PREDICTED: putative clathrin assembly protein At4g40080 [Pyrus x bretschneideri]	363	4e-41	382	101	88	78.22	304	2	173	270	-2	0
First_Contig13228	857	gi|694362043|ref|XP_009360596.1|	gi|694362043|ref|XP_009360596.1| PREDICTED: pentatricopeptide repeat-containing protein At5g15340, mitochondrial [Pyrus x bretschneideri]	632	5e-126	978	187	184	98.4	561	1	1	187	-3	0
First_Contig6070	460	gi|694315431|ref|XP_009375631.1|	gi|694315431|ref|XP_009375631.1| PREDICTED: feruloyl CoA ortho-hydroxylase 1-like [Pyrus x bretschneideri]	360	4e-21	229	53	47	83.02	3	161	307	359	3	0
Contig_92327	380	gi|694311846|ref|XP_009359755.1|	gi|694311846|ref|XP_009359755.1| PREDICTED: protein ROOT INITIATION DEFECTIVE 3 isoform X1 [Pyrus x bretschneideri]	442	7e-07	124	32	26	65.62	285	380	61	92	3	0
Contig_22244	416	gi|658035602|ref|XP_008353331.1|	gi|658035602|ref|XP_008353331.1| PREDICTED: adenylyl-sulfate kinase-like [Malus domestica]	87	2e-22	226	49	45	89.8	269	415	10	58	2	0
Contig_84058	445	gi|658051302|ref|XP_008361380.1|	gi|658051302|ref|XP_008361380.1| PREDICTED: salicylic acid-binding protein 2-like [Malus domestica]	261	9e-35	322	63	60	93.65	2	190	108	170	2	0
Contig_19258	871	gi|657991688|ref|XP_008388080.1|	gi|657991688|ref|XP_008388080.1| PREDICTED: uncharacterized protein LOC103450493 isoform X3 [Malus domestica]	297	7e-09	146	31	30	93.55	93	1	1	31	-2	0
Contig_112439	222	gi|658003874|ref|XP_008337032.1|	gi|658003874|ref|XP_008337032.1| PREDICTED: trichohyalin-like [Malus domestica]	631	5e-37	341	73	69	93.15	220	2	524	596	-3	0
First_Contig2202	694	gi|694328450|ref|XP_009355032.1|	gi|694328450|ref|XP_009355032.1| PREDICTED: putative uncharacterized protein DDB_G0274405 isoform X4 [Pyrus x bretschneideri]	438	1e-15	198	40	39	95	120	1	236	275	-2	0
Contig_118207	354	gi|658063607|ref|XP_008367723.1|	gi|658063607|ref|XP_008367723.1| PREDICTED: uncharacterized protein At1g10890-like isoform X2 [Malus domestica]	264	2e-10	146	34	33	94.12	3	104	145	178	3	0
Contig_110859	896	gi|694395193|ref|XP_009372942.1|	gi|694395193|ref|XP_009372942.1| PREDICTED: cyclin-A2-2-like [Pyrus x bretschneideri]	489	0	1343	261	256	96.17	783	1	1	261	-3	0
Contig_177504	449	gi|596039318|ref|XP_007219885.1|	gi|596039318|ref|XP_007219885.1| hypothetical protein PRUPE_ppb013119mg [Prunus persica]	179	4e-46	392	126	100	57.14	6	383	36	160	3	0
First_Contig13342	288	gi|658050547|ref|XP_008360989.1|	gi|658050547|ref|XP_008360989.1| PREDICTED: uncharacterized protein LOC103424676 [Malus domestica]	370	2e-28	276	57	55	91.23	286	116	314	370	-3	0
Contig_69384	314	gi|694406948|ref|XP_009378242.1|	gi|694406948|ref|XP_009378242.1| PREDICTED: exocyst complex component EXO70A1-like isoform X2 [Pyrus x bretschneideri]	554	4e-12	163	32	32	100	96	1	54	85	-3	0
Contig_156615	281	gi|694402926|ref|XP_009376437.1|	gi|694402926|ref|XP_009376437.1| PREDICTED: nudix hydrolase 15, mitochondrial-like [Pyrus x bretschneideri]	268	3e-58	475	93	93	98.92	1	279	102	194	1	0
First_Contig17044	954	gi|657994899|ref|XP_008389765.1|	gi|657994899|ref|XP_008389765.1| PREDICTED: nucleolar and coiled-body phosphoprotein 1-like [Malus domestica]	1134	0	1436	318	301	93.08	954	1	220	534	-1	0
Contig_28352	956	gi|694417665|ref|XP_009336877.1|	gi|694417665|ref|XP_009336877.1| PREDICTED: uncharacterized protein F59B10.2-like [Pyrus x bretschneideri]	324	2e-106	824	265	259	96.23	955	161	60	324	-2	0
Contig_145849	428	gi|658051603|ref|XP_008361536.1|	gi|658051603|ref|XP_008361536.1| PREDICTED: uncharacterized protein LOC103425232 [Malus domestica]	150	2e-87	663	131	128	95.42	426	34	20	150	-3	0
Contig_35570	1013	gi|658002474|ref|XP_008393729.1|	gi|658002474|ref|XP_008393729.1| PREDICTED: tetratricopeptide repeat protein 7A-like [Malus domestica]	714	3e-43	414	94	86	87.23	695	414	496	589	-1	0
First_Contig482	1547	gi|15238916|ref|NP_196659.1|	gi|15238916|ref|NP_196659.1| histone H3.3 [Arabidopsis thaliana]	136	8e-88	700	136	136	100	1017	610	1	136	-3	0
Contig_190763	501	gi|545365423|ref|XP_005647684.1|	gi|545365423|ref|XP_005647684.1| hypothetical protein COCSUDRAFT_47508 [Coccomyxa subellipsoidea C-169]	3255	1e-33	213	86	57	50	495	241	1718	1801	-1	0
Contig_5440	491	gi|694352889|ref|XP_009357978.1|	gi|694352889|ref|XP_009357978.1| PREDICTED: U-box domain-containing protein 72-like isoform X2 [Pyrus x bretschneideri]	481	2e-87	694	131	130	97.71	1	393	351	481	1	0
Contig_16607	857	gi|694352882|ref|XP_009357976.1|	gi|694352882|ref|XP_009357976.1| PREDICTED: TLD domain-containing protein 2-like isoform X2 [Pyrus x bretschneideri]	297	4e-110	843	229	179	77.73	604	2	1	227	-2	0
Contig_92047	1137	gi|694368020|ref|XP_009362316.1|	gi|694368020|ref|XP_009362316.1| PREDICTED: topless-related protein 1-like isoform X3 [Pyrus x bretschneideri]	1087	2e-178	1374	265	259	96.23	802	8	1	265	-3	0
Contig_81755	1696	gi|658029485|ref|XP_008350193.1|	gi|658029485|ref|XP_008350193.1| PREDICTED: uncharacterized protein LOC103413508 [Malus domestica]	128	6e-21	235	47	45	89.36	1246	1106	81	127	-1	0
Contig_72328	396	gi|596151912|ref|XP_007222778.1|	gi|596151912|ref|XP_007222778.1| hypothetical protein PRUPE_ppa006598mg [Prunus persica]	403	2e-21	231	48	46	93.75	394	251	356	403	-3	0
Second_Contig1855	264	gi|658052098|ref|XP_008361777.1|	gi|658052098|ref|XP_008361777.1| PREDICTED: uncharacterized protein At1g04910-like [Malus domestica]	500	2e-53	456	87	86	97.7	2	262	140	226	2	0
Contig_54764	992	gi|694413944|ref|XP_009335215.1|	gi|694413944|ref|XP_009335215.1| PREDICTED: uncharacterized protein LOC103927954 [Pyrus x bretschneideri]	1700	2e-29	316	98	69	55.1	51	335	491	588	3	0
First_Contig3805	736	gi|657959378|ref|XP_008371237.1|	gi|657959378|ref|XP_008371237.1| PREDICTED: putative cyclin-D6-1 [Malus domestica]	369	5e-154	1135	224	217	94.64	672	1	19	242	-2	0
Contig_180527	288	gi|694319696|ref|XP_009348182.1|	gi|694319696|ref|XP_009348182.1| PREDICTED: uncharacterized protein LOC103939788 [Pyrus x bretschneideri]	742	1e-43	393	91	79	76.92	2	274	598	688	2	0
Contig_111322	1013	gi|694390626|ref|XP_009370876.1|	gi|694390626|ref|XP_009370876.1| PREDICTED: uncharacterized protein LOC103960178 [Pyrus x bretschneideri]	451	1e-133	1019	221	215	95.93	358	1011	1	221	1	0
Contig_14840	272	gi|658057198|ref|XP_008364367.1|	gi|658057198|ref|XP_008364367.1| PREDICTED: uncharacterized protein LOC103428056 [Malus domestica]	1029	1e-27	278	58	54	87.93	97	270	385	442	1	0
Contig_126683	421	gi|658022349|ref|XP_008346586.1|	gi|658022349|ref|XP_008346586.1| PREDICTED: major allergen Pru ar 1-like [Malus domestica]	160	2e-29	278	55	54	98.18	165	1	1	55	-2	0
Contig_20834	754	gi|694319178|ref|XP_009345993.1|	gi|694319178|ref|XP_009345993.1| PREDICTED: probable glycerophosphoryl diester phosphodiesterase 3 [Pyrus x bretschneideri]	390	9e-109	580	111	111	98.2	335	3	140	250	-3	0
Contig_138124	336	gi|657953329|ref|XP_008362164.1|	gi|657953329|ref|XP_008362164.1| PREDICTED: B3 domain-containing protein Os03g0212300-like [Malus domestica]	204	9e-09	132	28	26	89.29	233	316	1	28	2	0
Contig_6592	1084	gi|658030323|ref|XP_008350607.1|	gi|658030323|ref|XP_008350607.1| PREDICTED: F-actin-capping protein subunit alpha-like [Malus domestica]	304	8e-165	1212	232	227	97.41	1064	369	1	232	-3	0
Contig_10032	1787	gi|658044008|ref|XP_008357647.1|	gi|658044008|ref|XP_008357647.1| PREDICTED: uncharacterized protein LOC103421398 [Malus domestica]	330	0	1404	312	294	91.35	19	954	16	323	1	0
Contig_20093	1231	gi|694331511|ref|XP_009356430.1|	gi|694331511|ref|XP_009356430.1| PREDICTED: cytochrome b5 [Pyrus x bretschneideri]	133	4e-46	411	82	81	97.56	247	2	29	109	-1	0
First_Contig4052	685	gi|657943045|ref|XP_008351591.1|	gi|657943045|ref|XP_008351591.1| PREDICTED: clustered mitochondria protein [Malus domestica]	1869	3e-147	1179	228	224	97.37	2	685	635	862	2	0
Contig_99161	512	gi|658034686|ref|XP_008352864.1|	gi|658034686|ref|XP_008352864.1| PREDICTED: TMV resistance protein N-like [Malus domestica]	281	2e-43	303	75	64	78.67	494	270	143	217	-1	0
First_Contig14668	382	gi|658055948|ref|XP_008363725.1|	gi|658055948|ref|XP_008363725.1| PREDICTED: ATPase WRNIP1-like [Malus domestica]	588	2e-29	293	57	55	94.74	380	210	532	588	-3	0
Contig_56240	1119	gi|694391974|ref|XP_009371483.1|	gi|694391974|ref|XP_009371483.1| PREDICTED: G-type lectin S-receptor-like serine/threonine-protein kinase At1g67520 [Pyrus x bretschneideri]	825	5e-23	265	48	47	97.92	3	146	778	825	3	0
Contig_153084	219	gi|658034979|ref|XP_008353010.1|	gi|658034979|ref|XP_008353010.1| PREDICTED: uncharacterized protein LOC103416542 [Malus domestica]	207	1e-11	149	29	29	100	3	89	68	96	3	0
Second_Contig237	1124	gi|694422770|ref|XP_009339209.1|	gi|694422770|ref|XP_009339209.1| PREDICTED: glucosidase 2 subunit beta-like isoform X1 [Pyrus x bretschneideri]	633	3e-175	1315	332	290	83.43	1123	140	278	601	-2	0
Contig_26379	2052	gi|658009187|ref|XP_008339796.1|	gi|658009187|ref|XP_008339796.1| PREDICTED: putative ATP-dependent RNA helicase DHX33 [Malus domestica]	716	0	2212	426	420	98.59	183	1454	8	433	3	0
First_Contig3344	1355	gi|694414526|ref|XP_009335476.1|	gi|694414526|ref|XP_009335476.1| PREDICTED: probable inactive poly [ADP-ribose] polymerase SRO3 [Pyrus x bretschneideri]	458	0	1483	294	284	93.88	472	1353	158	451	1	0
First_Contig6792	315	gi|694314738|ref|XP_009372525.1|	gi|694314738|ref|XP_009372525.1| PREDICTED: uncharacterized protein LOC103961670 [Pyrus x bretschneideri]	286	6e-57	469	93	89	95.7	2	280	63	154	2	0
Contig_83288	447	gi|657979646|ref|XP_008381795.1|	gi|657979646|ref|XP_008381795.1| PREDICTED: probable receptor protein kinase TMK1 [Malus domestica]	557	1e-42	389	193	106	50.78	447	1	262	454	-1	0
First_Contig3857	689	gi|657951121|ref|XP_008351269.1|	gi|657951121|ref|XP_008351269.1| PREDICTED: E3 ubiquitin-protein ligase CIP8-like [Malus domestica]	378	8e-98	762	208	203	95.19	65	688	1	208	2	0
First_Contig25647	481	gi|658062395|ref|XP_008367096.1|	gi|658062395|ref|XP_008367096.1| PREDICTED: putative ribonuclease H protein At1g65750 [Malus domestica]	924	2e-27	222	75	52	56	480	259	825	899	-2	0
Contig_103224	508	gi|658016979|ref|XP_008343844.1|	gi|658016979|ref|XP_008343844.1| PREDICTED: WD repeat-containing protein 91 homolog [Malus domestica]	491	2e-27	280	88	65	68.18	159	383	323	409	3	0
Contig_104221	838	gi|168056372|ref|XP_001780194.1|	gi|168056372|ref|XP_001780194.1| predicted protein [Physcomitrella patens]	280	1e-127	956	220	202	79.09	660	1	45	264	-2	0
First_Contig18477	716	gi|595812694|ref|XP_007203452.1|	gi|595812694|ref|XP_007203452.1| hypothetical protein PRUPE_ppa022115mg [Prunus persica]	1755	8e-07	100	107	50	30.84	130	450	969	1071	1	0
Contig_127986	474	gi|567176353|ref|XP_006400704.1|	gi|567176353|ref|XP_006400704.1| hypothetical protein EUTSA_v10013111mg [Eutrema salsugineum]	571	6e-17	131	28	26	75	316	233	543	570	-3	0
Contig_37799	754	gi|657969486|ref|XP_008376463.1|	gi|657969486|ref|XP_008376463.1| PREDICTED: 65-kDa microtubule-associated protein 3 isoform X1 [Malus domestica]	710	3e-133	571	110	109	99.09	504	175	468	577	-2	0
Contig_138332	584	gi|645244870|ref|XP_008228616.1|	gi|645244870|ref|XP_008228616.1| PREDICTED: palmitoyl-acyl carrier protein thioesterase, chloroplastic-like [Prunus mume]	541	4e-89	714	189	159	67.72	584	18	187	372	-1	0
First_Contig9950	1594	gi|694374020|ref|XP_009364023.1|	gi|694374020|ref|XP_009364023.1| PREDICTED: EIN3-binding F-box protein 1-like [Pyrus x bretschneideri]	647	0	1947	393	389	97.46	1366	188	1	393	-1	0
Contig_20605	1058	gi|657979567|ref|XP_008381751.1|	gi|657979567|ref|XP_008381751.1| PREDICTED: microtubule-associated protein 70-1-like [Malus domestica]	619	0	1677	324	324	99.38	974	3	1	324	-1	0
Contig_35255	1186	gi|357482103|ref|XP_003611337.1|	gi|357482103|ref|XP_003611337.1| DNA mismatch repair protein mutS [Medicago truncatula]	800	1e-129	693	140	137	86.43	1185	766	529	668	-2	0
Contig_126871	312	gi|658014716|ref|XP_008342683.1|	gi|658014716|ref|XP_008342683.1| PREDICTED: protein disulfide isomerase-like 1-6 [Malus domestica]	538	5e-35	328	69	65	92.75	208	2	326	394	-3	0
First_Contig24768	313	gi|697179405|ref|XP_009598681.1|	gi|697179405|ref|XP_009598681.1| PREDICTED: uncharacterized protein At1g04910, partial [Nicotiana tomentosiformis]	419	4e-07	124	26	24	88.46	313	236	228	253	-1	0
Contig_10351	1179	gi|694442214|ref|XP_009347805.1|	gi|694442214|ref|XP_009347805.1| PREDICTED: uncharacterized protein LOC103939441 [Pyrus x bretschneideri]	215	1e-106	823	202	177	85.15	967	362	1	197	-3	0
First_Contig11283	695	gi|657975341|ref|XP_008379518.1|	gi|657975341|ref|XP_008379518.1| PREDICTED: uncharacterized protein LOC103442501 [Malus domestica]	297	3e-50	438	84	82	97.62	693	442	149	232	-3	0
Contig_37922	644	gi|449530687|ref|XP_004172325.1|	gi|449530687|ref|XP_004172325.1| PREDICTED: cullin-associated NEDD8-dissociated protein 1-like, partial [Cucumis sativus]	390	3e-103	798	162	158	93.21	2	487	229	390	2	0
Contig_168471	472	gi|657949232|ref|XP_008341993.1|	gi|657949232|ref|XP_008341993.1| PREDICTED: uncharacterized protein LOC103404803 [Malus domestica]	1433	1e-14	125	46	33	50	243	109	839	884	-2	0
Contig_57822	348	gi|657980771|ref|XP_008382389.1|	gi|657980771|ref|XP_008382389.1| PREDICTED: DUF21 domain-containing protein At2g14520-like [Malus domestica]	427	5e-74	595	115	113	98.26	347	3	250	364	-2	0
Contig_103910	576	gi|694371650|ref|XP_009363343.1|	gi|694371650|ref|XP_009363343.1| PREDICTED: leucine-rich repeat receptor protein kinase EXS-like [Pyrus x bretschneideri]	897	1e-100	814	192	177	87.5	1	576	561	750	1	0
Contig_188124	389	gi|694401314|ref|XP_009375715.1|	gi|694401314|ref|XP_009375715.1| PREDICTED: uncharacterized protein LOC103964507 [Pyrus x bretschneideri]	169	2e-09	137	26	25	96.15	388	311	144	169	-2	0
Second_Contig2805	2245	gi|657945833|ref|XP_008381730.1|	gi|657945833|ref|XP_008381730.1| PREDICTED: cullin-associated NEDD8-dissociated protein 1 [Malus domestica]	1216	0	3918	747	743	99.2	2243	3	143	889	-3	0
Contig_100458	236	gi|694445562|ref|XP_009349211.1|	gi|694445562|ref|XP_009349211.1| PREDICTED: uncharacterized protein LOC103940758 [Pyrus x bretschneideri]	1093	3e-44	400	78	78	97.44	235	2	1016	1093	-2	0
Contig_121585	1297	gi|694325194|ref|XP_009353556.1|	gi|694325194|ref|XP_009353556.1| PREDICTED: codeine O-demethylase [Pyrus x bretschneideri]	375	0	1955	375	370	97.6	1230	106	1	375	-2	0
First_Contig1973	1240	gi|657944032|ref|XP_008372078.1|	gi|657944032|ref|XP_008372078.1| PREDICTED: uncharacterized protein At2g39795, mitochondrial-like [Malus domestica]	253	4e-169	1241	253	249	97.23	1096	338	1	253	-1	0
Contig_194908	416	gi|302807271|ref|XP_002985348.1|	gi|302807271|ref|XP_002985348.1| hypothetical protein SELMODRAFT_446250 [Selaginella moellendorffii]	1046	3e-08	136	119	61	34.45	408	52	290	403	-3	0
Contig_194481	298	gi|470114373|ref|XP_004293390.1|	gi|470114373|ref|XP_004293390.1| PREDICTED: uncharacterized protein LOC101298097 [Fragaria vesca subsp. vesca]	148	1e-29	274	100	72	61	296	9	15	113	-3	0
First_Contig16393	2149	gi|694331913|ref|XP_009356617.1|	gi|694331913|ref|XP_009356617.1| PREDICTED: uncharacterized protein LOC103947437 isoform X1 [Pyrus x bretschneideri]	827	0	2335	457	447	96.94	1705	338	378	827	-1	0
Contig_84356	210	gi|694387890|ref|XP_009369678.1|	gi|694387890|ref|XP_009369678.1| PREDICTED: uncharacterized protein LOC103959065 [Pyrus x bretschneideri]	389	1e-12	162	38	34	84.21	210	97	88	125	-1	0
First_Contig4827	739	gi|694422912|ref|XP_009339278.1|	gi|694422912|ref|XP_009339278.1| PREDICTED: transcription factor TGA5 [Pyrus x bretschneideri]	229	2e-121	906	195	180	89.23	586	2	1	195	-1	0
Contig_121974	233	gi|657961856|ref|XP_008372523.1|	gi|657961856|ref|XP_008372523.1| PREDICTED: uncharacterized protein LOC103435872 isoform X2 [Malus domestica]	529	2e-20	221	82	61	58.54	2	220	220	301	2	0
First_Contig25775	1977	gi|694373102|ref|XP_009363762.1|	gi|694373102|ref|XP_009363762.1| PREDICTED: TMV resistance protein N-like [Pyrus x bretschneideri]	1053	4e-101	871	170	167	95.88	398	907	1	170	2	0
Contig_18631	629	gi|694351728|ref|XP_009357624.1|	gi|694351728|ref|XP_009357624.1| PREDICTED: macrophage erythroblast attacher isoform X2 [Pyrus x bretschneideri]	415	9e-90	710	132	131	99.24	629	234	284	415	-1	0
Contig_144074	302	gi|658011804|ref|XP_008341155.1|	gi|658011804|ref|XP_008341155.1| PREDICTED: uncharacterized protein LOC103404078 [Malus domestica]	986	9e-35	333	95	72	64.21	286	2	129	223	-2	0
Contig_45650	762	gi|694358139|ref|XP_009359477.1|	gi|694358139|ref|XP_009359477.1| PREDICTED: uncharacterized protein LOC103950050 isoform X1 [Pyrus x bretschneideri]	572	2e-155	1164	256	247	94.92	1	762	87	342	1	0
Contig_108773	621	gi|657965927|ref|XP_008374636.1|	gi|657965927|ref|XP_008374636.1| PREDICTED: replication protein A 70 kDa DNA-binding subunit B-like [Malus domestica]	635	9e-143	1080	207	202	97.58	621	1	353	559	-1	0
Contig_49301	361	gi|657947169|ref|XP_008388192.1|	gi|657947169|ref|XP_008388192.1| PREDICTED: lycopene epsilon cyclase, chloroplastic [Malus domestica]	532	6e-71	582	117	110	93.16	10	360	61	177	1	0
Contig_62191	671	gi|670417174|ref|XP_008649443.1|	gi|670417174|ref|XP_008649443.1| PREDICTED: phospho-2-dehydro-3-deoxyheptonate aldolase 2, chloroplastic-like [Zea mays]	90	9e-11	148	48	36	64.58	667	524	42	89	-2	0
Contig_194391	235	gi|514720489|ref|XP_004954498.1|	gi|514720489|ref|XP_004954498.1| PREDICTED: lysine-specific demethylase 3A-like isoform X4 [Setaria italica]	499	3e-12	161	79	48	46.84	225	1	280	358	-2	0
Contig_5689	485	gi|657951194|ref|XP_008351579.1|	gi|657951194|ref|XP_008351579.1| PREDICTED: protochlorophyllide-dependent translocon component 52, chloroplastic [Malus domestica]	538	9e-95	747	159	144	89.94	13	483	1	159	1	0
Contig_128933	238	gi|694361234|ref|XP_009360355.1|	gi|694361234|ref|XP_009360355.1| PREDICTED: LOW QUALITY PROTEIN: uncharacterized protein LOC103950839 [Pyrus x bretschneideri]	1033	5e-13	168	31	31	100	2	94	1003	1033	2	0
First_Contig12240	389	gi|657969568|ref|XP_008376507.1|	gi|657969568|ref|XP_008376507.1| PREDICTED: uncharacterized protein LOC103439696 [Malus domestica]	640	2e-81	661	129	125	95.35	388	2	485	613	-2	0
Contig_31196	1172	gi|694423673|ref|XP_009339633.1|	gi|694423673|ref|XP_009339633.1| PREDICTED: ras-related protein RABH1b [Pyrus x bretschneideri]	208	4e-148	1096	208	208	100	757	134	1	208	-2	0
Contig_102903	1059	gi|657994947|ref|XP_008389791.1|	gi|657994947|ref|XP_008389791.1| PREDICTED: mitotic spindle checkpoint protein MAD2-like isoform X2 [Malus domestica]	207	4e-147	1085	207	207	99.03	213	833	1	207	3	0
First_Contig5801	250	gi|694365414|ref|XP_009361572.1|	gi|694365414|ref|XP_009361572.1| PREDICTED: protein FAR1-RELATED SEQUENCE 7-like isoform X2 [Pyrus x bretschneideri]	229	2e-17	193	48	41	85.42	107	250	1	44	2	0
First_Contig2668	1035	gi|657981621|ref|XP_008382837.1|	gi|657981621|ref|XP_008382837.1| PREDICTED: glutathione gamma-glutamylcysteinyltransferase 1-like isoform X1 [Malus domestica]	497	7e-165	1230	230	227	98.26	346	1035	1	230	1	0
Contig_103275	273	gi|658063722|ref|XP_008367783.1|	gi|658063722|ref|XP_008367783.1| PREDICTED: 3-oxo-Delta(4,5)-steroid 5-beta-reductase-like [Malus domestica]	362	4e-51	433	91	85	89.01	273	1	14	104	-1	0
Second_Contig2646	1293	gi|694439617|ref|XP_009346680.1|	gi|694439617|ref|XP_009346680.1| PREDICTED: probable calcium-binding protein CML21 [Pyrus x bretschneideri]	227	5e-116	641	132	127	93.94	794	399	1	132	-2	0
First_Contig21289	549	gi|567920254|ref|XP_006452133.1|	gi|567920254|ref|XP_006452133.1| hypothetical protein CICLE_v10009584mg [Citrus clementina]	186	1e-11	158	28	27	96.43	465	548	40	67	3	0
Contig_50309	525	gi|694432196|ref|XP_009343463.1|	gi|694432196|ref|XP_009343463.1| PREDICTED: uncharacterized protein LOC103935422 [Pyrus x bretschneideri]	415	3e-16	197	37	37	100	524	414	293	329	-2	0
Contig_80300	206	gi|658012463|ref|XP_008341499.1|	gi|658012463|ref|XP_008341499.1| PREDICTED: zinc transporter 5 [Malus domestica]	917	1e-16	194	68	66	95.59	205	2	107	174	-2	0
Contig_37401	394	gi|658008396|ref|XP_008339392.1|	gi|658008396|ref|XP_008339392.1| PREDICTED: tRNA pseudouridine synthase-like 1 [Malus domestica]	358	1e-19	216	39	39	100	119	3	172	210	-3	0
First_Contig4792	2122	gi|595842583|ref|XP_007208452.1|	gi|595842583|ref|XP_007208452.1| hypothetical protein PRUPE_ppa003841mg [Prunus persica]	545	0	1099	241	225	89.21	2121	1399	108	348	-2	0
Contig_74707	441	gi|694394970|ref|XP_009372836.1|	gi|694394970|ref|XP_009372836.1| PREDICTED: ubiquinol-cytochrome-c reductase complex assembly factor 1-like [Pyrus x bretschneideri]	289	5e-98	746	146	144	97.26	440	3	27	172	-2	0
Contig_192641	1052	gi|470141725|ref|XP_004306580.1|	gi|470141725|ref|XP_004306580.1| PREDICTED: phosphoglycerate kinase, cytosolic-like [Fragaria vesca subsp. vesca]	401	4e-83	678	317	201	47	952	11	15	312	-2	0
Contig_13134	716	gi|658026779|ref|XP_008348813.1|	gi|658026779|ref|XP_008348813.1| PREDICTED: uncharacterized protein LOC103411980 [Malus domestica]	341	2e-91	717	178	148	82.02	716	243	164	341	-1	0
Contig_4139	289	gi|658029524|ref|XP_008350215.1|	gi|658029524|ref|XP_008350215.1| PREDICTED: putative deoxyribonuclease TATDN1 isoform X1 [Malus domestica]	319	4e-61	498	96	96	95.83	288	1	188	283	-2	0
Contig_676	2697	gi|645234697|ref|XP_008223930.1|	gi|645234697|ref|XP_008223930.1| PREDICTED: ubiquinol oxidase, mitochondrial-like [Prunus mume]	342	3e-131	736	158	147	86.71	502	29	185	342	-3	0
First_Contig9744	300	gi|658002646|ref|XP_008393821.1|	gi|658002646|ref|XP_008393821.1| PREDICTED: phosphatidate phosphatase PAH2 isoform X2 [Malus domestica]	960	1e-54	477	99	93	93.94	298	2	294	390	-3	0
Contig_75758	216	gi|694310993|ref|XP_009355671.1|	gi|694310993|ref|XP_009355671.1| PREDICTED: WPP domain-interacting tail-anchored protein 2-like isoform X2 [Pyrus x bretschneideri]	624	6e-36	333	71	70	97.18	2	214	374	444	2	0
First_Contig3445	1088	gi|694403393|ref|XP_009376644.1|	gi|694403393|ref|XP_009376644.1| PREDICTED: acyl-CoA-binding domain-containing protein 4-like [Pyrus x bretschneideri]	672	9e-156	1188	236	233	96.61	2	709	437	672	2	0
First_Contig17521	427	gi|658061734|ref|XP_008366747.1|	gi|658061734|ref|XP_008366747.1| PREDICTED: BRCA1-A complex subunit BRE-like [Malus domestica]	380	3e-08	134	35	31	82.86	107	3	300	333	-3	0
Contig_185231	553	gi|658010304|ref|XP_008340397.1|	gi|658010304|ref|XP_008340397.1| PREDICTED: transcription repressor MYB6-like, partial [Malus domestica]	284	3e-125	930	183	174	93.99	5	553	20	202	2	0
Contig_28264	1328	gi|694446553|ref|XP_009349609.1|	gi|694446553|ref|XP_009349609.1| PREDICTED: cysteine-rich receptor-like protein kinase 29 [Pyrus x bretschneideri]	666	0	1147	243	223	90.12	852	148	424	666	-3	0
Contig_35409	2063	gi|658014569|ref|XP_008342602.1|	gi|658014569|ref|XP_008342602.1| PREDICTED: putative pentatricopeptide repeat-containing protein At1g16830 [Malus domestica]	661	0	1792	368	357	95.92	1105	2	265	632	-2	0
Contig_13296	622	gi|567921908|ref|XP_006452960.1|	gi|567921908|ref|XP_006452960.1| hypothetical protein CICLE_v10007851mg [Citrus clementina]	512	2e-20	233	53	48	79.25	160	2	433	485	-1	0
Contig_175867	415	gi|224092524|ref|XP_002309645.1|	gi|224092524|ref|XP_002309645.1| WD-40 repeat family protein [Populus trichocarpa]	1099	9e-08	130	41	31	56.1	192	314	987	1027	3	0
Contig_43291	1207	gi|658045072|ref|XP_008358208.1|	gi|658045072|ref|XP_008358208.1| PREDICTED: valine--tRNA ligase, mitochondrial-like [Malus domestica]	577	7e-139	1071	205	202	97.07	592	1206	223	427	1	0
Contig_13118	354	gi|694359259|ref|XP_009359777.1|	gi|694359259|ref|XP_009359777.1| PREDICTED: squamosa promoter-binding-like protein 12 [Pyrus x bretschneideri]	1021	1e-69	588	117	112	95.73	2	352	740	856	2	0
Contig_23239	1181	gi|694409658|ref|XP_009379457.1|	gi|694409658|ref|XP_009379457.1| PREDICTED: E3 ubiquitin-protein ligase UPL1-like isoform X2 [Pyrus x bretschneideri]	3786	3e-140	1158	217	216	99.08	1180	530	3283	3498	-2	0
Second_Contig1640	262	gi|694397305|ref|XP_009373909.1|	gi|694397305|ref|XP_009373909.1| PREDICTED: auxilin-related protein 2-like isoform X2 [Pyrus x bretschneideri]	577	6e-47	413	87	83	95.4	261	1	284	370	-2	0
Contig_10704	562	gi|694379372|ref|XP_009365878.1|	gi|694379372|ref|XP_009365878.1| PREDICTED: protein RIK-like isoform X2 [Pyrus x bretschneideri]	539	7e-53	465	92	92	100	560	285	392	483	-3	0
First_Contig24671	580	gi|658060108|ref|XP_008365884.1|	gi|658060108|ref|XP_008365884.1| PREDICTED: testis-expressed sequence 10 protein-like [Malus domestica]	261	1e-33	319	65	64	98.46	384	578	49	113	3	0
First_Contig2364	1703	gi|658055431|ref|XP_008363464.1|	gi|658055431|ref|XP_008363464.1| PREDICTED: monofunctional riboflavin biosynthesis protein RIBA 3, chloroplastic-like [Malus domestica]	547	0	2145	418	411	97.85	263	1513	130	547	2	0
First_Contig13416	252	gi|657970365|ref|XP_008376927.1|	gi|657970365|ref|XP_008376927.1| PREDICTED: cellulose synthase-like protein D3 [Malus domestica]	1141	3e-36	343	68	67	98.53	204	1	1	68	-1	0
Contig_12310	539	gi|694429258|ref|XP_009342158.1|	gi|694429258|ref|XP_009342158.1| PREDICTED: LOW QUALITY PROTEIN: basic 7S globulin [Pyrus x bretschneideri]	408	2e-57	489	100	92	89	301	2	16	115	-2	0
First_Contig4760	552	gi|657956397|ref|XP_008369681.1|	gi|657956397|ref|XP_008369681.1| PREDICTED: ethylene-insensitive protein 2-like [Malus domestica]	1329	4e-91	757	143	143	99.3	2	430	1187	1329	2	0
First_Contig16028	727	gi|658026046|ref|XP_008348442.1|	gi|658026046|ref|XP_008348442.1| PREDICTED: glutathione S-transferase zeta class-like [Malus domestica]	114	2e-15	184	38	36	89.47	564	451	3	40	-2	0
Contig_47005	865	gi|694444846|ref|XP_009348911.1|	gi|694444846|ref|XP_009348911.1| PREDICTED: uncharacterized protein LOC103940514 [Pyrus x bretschneideri]	245	7e-78	624	173	138	72.25	2	514	73	245	2	0
Contig_190719	273	gi|449474679|ref|XP_004154253.1|	gi|449474679|ref|XP_004154253.1| PREDICTED: protein YhgF-like, partial [Cucumis sativus]	711	1e-26	270	97	69	61.86	3	272	13	109	3	0
Contig_369	264	gi|694310846|ref|XP_009355020.1|	gi|694310846|ref|XP_009355020.1| PREDICTED: probable inactive receptor kinase At5g58300 [Pyrus x bretschneideri]	623	2e-49	432	87	86	96.55	2	262	50	136	2	0
First_Contig17517	208	gi|658061825|ref|XP_008366796.1|	gi|658061825|ref|XP_008366796.1| PREDICTED: putative Dol-P-Glc:Glc(2)Man(9)GlcNAc(2)-PP-Dol alpha-1,2-glucosyltransferase [Malus domestica]	523	9e-10	141	29	29	96.55	88	2	188	216	-1	0
Contig_84406	542	gi|694423387|ref|XP_009339497.1|	gi|694423387|ref|XP_009339497.1| PREDICTED: uncharacterized protein LOC103931701 [Pyrus x bretschneideri]	445	9e-37	305	135	94	55.56	536	135	202	325	-1	0
Contig_72453	429	gi|645259223|ref|XP_008235258.1|	gi|645259223|ref|XP_008235258.1| PREDICTED: mRNA-capping enzyme-like [Prunus mume]	619	7e-14	179	33	33	100	1	99	438	470	1	0
Contig_5037	694	gi|698516034|ref|XP_009802902.1|	gi|698516034|ref|XP_009802902.1| PREDICTED: LOW QUALITY PROTEIN: heat shock protein 83-like [Nicotiana sylvestris]	703	1e-140	1074	232	222	90.52	694	2	99	330	-1	0
First_Contig21392	346	gi|694426592|ref|XP_009340967.1|	gi|694426592|ref|XP_009340967.1| PREDICTED: protein CHUP1, chloroplastic-like [Pyrus x bretschneideri]	151	5e-61	486	115	106	90.43	345	1	16	130	-2	0
Contig_1754	1753	gi|694425749|ref|XP_009340583.1|	gi|694425749|ref|XP_009340583.1| PREDICTED: E3 ubiquitin protein ligase RIN2-like isoform X1 [Pyrus x bretschneideri]	591	0	1097	224	221	97.77	1586	915	77	300	-3	0
Contig_73884	1034	gi|694441021|ref|XP_009347288.1|	gi|694441021|ref|XP_009347288.1| PREDICTED: zinc finger A20 and AN1 domain-containing stress-associated protein 5-like [Pyrus x bretschneideri]	162	6e-107	814	162	158	96.91	181	666	1	162	1	0
Contig_134306	232	gi|694417084|ref|XP_009336635.1|	gi|694417084|ref|XP_009336635.1| PREDICTED: uncharacterized protein At1g26090, chloroplastic [Pyrus x bretschneideri]	457	6e-10	143	27	27	100	83	3	414	440	-3	0
Contig_114651	920	gi|657950985|ref|XP_008350625.1|	gi|657950985|ref|XP_008350625.1| PREDICTED: receptor-like protein 12 [Malus domestica]	959	8e-142	782	176	166	89.2	528	1	609	784	-3	0
Contig_14639	769	gi|658028925|ref|XP_008349900.1|	gi|658028925|ref|XP_008349900.1| PREDICTED: autophagy-related protein 8C [Malus domestica]	117	1e-76	601	117	116	99.15	521	171	1	117	-3	0
First_Contig15988	569	gi|694412181|ref|XP_009334424.1|	gi|694412181|ref|XP_009334424.1| PREDICTED: DNA repair protein complementing XP-C cells homolog [Pyrus x bretschneideri]	909	1e-116	923	186	180	95.7	565	8	1	186	-2	0
First_Contig16032	1106	gi|694328533|ref|XP_009355068.1|	gi|694328533|ref|XP_009355068.1| PREDICTED: SUN domain-containing protein 2-like [Pyrus x bretschneideri]	454	2e-82	680	126	125	96.83	1106	729	329	454	-1	0
First_Contig7801	2885	gi|657973830|ref|XP_008378729.1|	gi|657973830|ref|XP_008378729.1| PREDICTED: pentatricopeptide repeat-containing protein At4g28010-like [Malus domestica]	733	0	3765	733	719	97.14	126	2324	1	733	3	0
Contig_172016	643	gi|645244074|ref|XP_008228271.1|	gi|645244074|ref|XP_008228271.1| PREDICTED: F-box protein CPR30-like [Prunus mume]	379	7e-49	432	196	128	48.47	38	613	1	193	2	0
Contig_53683	1190	gi|657980464|ref|XP_008382229.1|	gi|657980464|ref|XP_008382229.1| PREDICTED: putative disease resistance protein At1g50180 [Malus domestica]	933	6e-175	1341	353	304	79.89	1190	150	576	928	-1	0
Contig_72083	1013	gi|694363196|ref|XP_009360917.1|	gi|694363196|ref|XP_009360917.1| PREDICTED: F-box protein At5g46170-like [Pyrus x bretschneideri]	436	3e-159	1187	226	225	99.56	2	679	211	436	2	0
Contig_13175	1147	gi|694309354|ref|XP_009366050.1|	gi|694309354|ref|XP_009366050.1| PREDICTED: uncharacterized protein LOC103955838 [Pyrus x bretschneideri]	177	6e-64	533	125	119	90.4	2	376	27	151	2	0
Contig_52294	254	gi|657995208|ref|XP_008389929.1|	gi|657995208|ref|XP_008389929.1| PREDICTED: uncharacterized protein At2g33490 [Malus domestica]	640	4e-19	213	45	44	91.11	120	254	1	45	3	0
Contig_143864	692	gi|694448777|ref|XP_009350193.1|	gi|694448777|ref|XP_009350193.1| PREDICTED: uncharacterized protein LOC103941722 [Pyrus x bretschneideri]	303	1e-17	207	52	43	82.69	692	537	215	258	-1	0
First_Contig777	499	gi|658035913|ref|XP_008353494.1|	gi|658035913|ref|XP_008353494.1| PREDICTED: LOW QUALITY PROTEIN: cystathionine gamma-synthase, chloroplastic-like [Malus domestica]	243	4e-93	712	167	150	86.83	2	499	40	205	2	0
First_Contig8425	754	gi|694407210|ref|XP_009378358.1|	gi|694407210|ref|XP_009378358.1| PREDICTED: uncharacterized protein LOC103966863 isoform X2 [Pyrus x bretschneideri]	877	1e-111	895	177	174	97.18	754	224	701	877	-1	0
Contig_164270	522	gi|694412508|ref|XP_009334567.1|	gi|694412508|ref|XP_009334567.1| PREDICTED: uncharacterized protein LOC103927376 [Pyrus x bretschneideri]	541	3e-19	177	79	47	45.57	322	86	462	540	-3	0
Contig_73258	382	gi|657992400|ref|XP_008388454.1|	gi|657992400|ref|XP_008388454.1| PREDICTED: uncharacterized protein LOC103450833 [Malus domestica]	260	2e-55	459	115	96	80.87	382	44	146	260	-1	0
Contig_173348	1225	gi|658006573|ref|XP_008338452.1|	gi|658006573|ref|XP_008338452.1| PREDICTED: uncharacterized protein LOC103401515 [Malus domestica]	508	4e-56	507	107	94	82.24	775	455	402	508	-1	0
First_Contig22576	286	gi|694428783|ref|XP_009341944.1|	gi|694428783|ref|XP_009341944.1| PREDICTED: triacylglycerol lipase SDP1-like [Pyrus x bretschneideri]	852	1e-42	388	78	76	96.15	2	235	775	852	2	0
Contig_114993	1148	gi|694428772|ref|XP_009341939.1|	gi|694428772|ref|XP_009341939.1| PREDICTED: uncharacterized protein LOC103933962 [Pyrus x bretschneideri]	133	1e-10	157	33	33	96.97	1147	1049	101	133	-2	0
Contig_13094	585	gi|694369027|ref|XP_009362608.1|	gi|694369027|ref|XP_009362608.1| PREDICTED: AP2-like ethylene-responsive transcription factor ANT isoform X2 [Pyrus x bretschneideri]	654	4e-25	175	48	37	75	92	235	452	497	2	0
Contig_764	388	gi|694390596|ref|XP_009370861.1|	gi|694390596|ref|XP_009370861.1| PREDICTED: uncharacterized protein LOC103960169 [Pyrus x bretschneideri]	472	3e-59	317	63	60	95.24	191	3	311	373	-3	0
Contig_102933	943	gi|658029723|ref|XP_008350321.1|	gi|658029723|ref|XP_008350321.1| PREDICTED: uncharacterized protein LOC103413646 [Malus domestica]	532	1e-14	194	38	38	100	3	116	23	60	3	0
Contig_60666	297	gi|567882337|ref|XP_006433727.1|	gi|567882337|ref|XP_006433727.1| hypothetical protein CICLE_v10002666mg [Citrus clementina]	147	3e-07	119	50	30	52	295	146	94	139	-3	0
Contig_71361	504	gi|567860318|ref|XP_006422813.1|	gi|567860318|ref|XP_006422813.1| hypothetical protein CICLE_v10029703mg [Citrus clementina]	84	3e-08	128	32	28	81.25	307	399	32	63	1	0
First_Contig5378	436	gi|657970592|ref|XP_008377057.1|	gi|657970592|ref|XP_008377057.1| PREDICTED: LOW QUALITY PROTEIN: pheophytinase, chloroplastic [Malus domestica]	440	5e-44	303	61	60	95.08	252	434	307	367	3	0
First_Contig23198	1071	gi|657948238|ref|XP_008394012.1|	gi|657948238|ref|XP_008394012.1| PREDICTED: uncharacterized protein LOC103456142 [Malus domestica]	486	0	1892	357	352	98.32	1	1071	123	479	1	0
Contig_66743	1762	gi|694371873|ref|XP_009363402.1|	gi|694371873|ref|XP_009363402.1| PREDICTED: beta-carotene hydroxylase 2, chloroplastic-like isoform X1 [Pyrus x bretschneideri]	305	0	1522	305	295	96.39	1534	620	1	305	-1	0
First_Contig20757	558	gi|657999044|ref|XP_008391945.1|	gi|657999044|ref|XP_008391945.1| PREDICTED: uncharacterized protein LOC103454131 [Malus domestica]	907	1e-25	273	56	55	96.43	170	3	702	757	-2	0
Contig_95942	265	gi|657962832|ref|XP_008373018.1|	gi|657962832|ref|XP_008373018.1| PREDICTED: peptide chain release factor 1-like, mitochondrial [Malus domestica]	410	1e-20	220	48	45	93.75	120	263	1	47	3	0
Contig_88777	1090	gi|694395661|ref|XP_009373148.1|	gi|694395661|ref|XP_009373148.1| PREDICTED: uncharacterized protein LOC103962196 [Pyrus x bretschneideri]	497	2e-92	750	152	144	93.42	1059	604	235	386	-2	0
First_Contig20445	730	gi|694361049|ref|XP_009360302.1|	gi|694361049|ref|XP_009360302.1| PREDICTED: uncharacterized protein LOC103950786 [Pyrus x bretschneideri]	1099	1e-15	201	57	55	92.98	729	559	1043	1099	-2	0
Contig_7473	506	gi|694407798|ref|XP_009378621.1|	gi|694407798|ref|XP_009378621.1| PREDICTED: uncharacterized protein LOC103967100 [Pyrus x bretschneideri]	151	1e-43	376	74	74	100	482	261	67	140	-1	0
Contig_122624	368	gi|645247000|ref|XP_008229623.1|	gi|645247000|ref|XP_008229623.1| PREDICTED: snRNA-activating protein complex subunit isoform X2 [Prunus mume]	467	2e-21	166	62	38	58.06	163	348	327	377	1	0
Contig_97049	295	gi|657958530|ref|XP_008370790.1|	gi|657958530|ref|XP_008370790.1| PREDICTED: sterol 3-beta-glucosyltransferase UGT80A2-like [Malus domestica]	638	4e-61	517	98	98	95.92	2	295	540	637	2	0
Contig_28539	247	gi|694380700|ref|XP_009366463.1|	gi|694380700|ref|XP_009366463.1| PREDICTED: superoxide dismutase [Cu-Zn] 2-like [Pyrus x bretschneideri]	176	3e-40	346	72	70	97.22	246	31	105	176	-2	0
First_Contig15435	235	gi|694421691|ref|XP_009338680.1|	gi|694421691|ref|XP_009338680.1| PREDICTED: uncharacterized protein LOC103930997 [Pyrus x bretschneideri]	615	6e-48	420	78	77	97.44	2	235	375	452	2	0
Contig_42846	2676	gi|694335676|ref|XP_009357205.1|	gi|694335676|ref|XP_009357205.1| PREDICTED: uncharacterized protein LOC103947946 [Pyrus x bretschneideri]	583	0	3139	583	581	99.31	2307	559	1	583	-1	0
First_Contig24477	2085	gi|694330035|ref|XP_009355736.1|	gi|694330035|ref|XP_009355736.1| PREDICTED: phospholipase D alpha 1-like [Pyrus x bretschneideri]	807	0	3568	683	673	96.78	2083	35	126	807	-3	0
Contig_23612	519	gi|694437695|ref|XP_009345861.1|	gi|694437695|ref|XP_009345861.1| PREDICTED: uncharacterized protein At4g37920, chloroplastic [Pyrus x bretschneideri]	436	1e-33	325	63	61	93.65	519	331	105	167	-1	0
Contig_100377	450	gi|357467743|ref|XP_003604156.1|	gi|357467743|ref|XP_003604156.1| Cell wall-associated hydrolase [Medicago truncatula]	375	2e-11	160	114	58	41.23	13	351	127	223	1	0
Contig_32511	875	gi|694369794|ref|XP_009362822.1|	gi|694369794|ref|XP_009362822.1| PREDICTED: uncharacterized protein LOC103952859 [Pyrus x bretschneideri]	237	5e-70	571	150	126	80.67	690	247	1	148	-3	0
Contig_59214	237	gi|694329686|ref|XP_009355596.1|	gi|694329686|ref|XP_009355596.1| PREDICTED: pentatricopeptide repeat-containing protein At4g35130, chloroplastic [Pyrus x bretschneideri]	807	7e-46	409	78	78	98.72	2	235	335	412	2	0
Contig_5077	283	gi|694394399|ref|XP_009372596.1|	gi|694394399|ref|XP_009372596.1| PREDICTED: U-box domain-containing protein 44-like [Pyrus x bretschneideri]	812	2e-52	458	94	94	95.74	283	2	518	611	-1	0
First_Contig14342	283	gi|658017632|ref|XP_008344170.1|	gi|658017632|ref|XP_008344170.1| PREDICTED: LOW QUALITY PROTEIN: vacuolar protein sorting-associated protein 27-like [Malus domestica]	285	1e-57	472	94	92	97.87	282	1	51	144	-2	0
First_Contig7271	453	gi|694354798|ref|XP_009358547.1|	gi|694354798|ref|XP_009358547.1| PREDICTED: uncharacterized protein LOC103949171 [Pyrus x bretschneideri]	706	2e-96	768	150	145	94.67	452	3	235	384	-2	0
Contig_38629	414	gi|645231444|ref|XP_008222399.1|	gi|645231444|ref|XP_008222399.1| PREDICTED: uncharacterized protein LOC103322270 [Prunus mume]	426	8e-06	115	30	27	60	12	101	210	239	3	0
Contig_10941	1070	gi|694330241|ref|XP_009355832.1|	gi|694330241|ref|XP_009355832.1| PREDICTED: probable receptor-like serine/threonine-protein kinase At5g57670 [Pyrus x bretschneideri]	761	9e-100	818	161	161	98.14	588	1070	1	161	3	0
First_Contig7677	318	gi|658008599|ref|XP_008339499.1|	gi|658008599|ref|XP_008339499.1| PREDICTED: glutenin, high molecular weight subunit DX5-like [Malus domestica]	464	4e-59	495	105	101	96.19	317	3	215	319	-2	0
Contig_5240	281	gi|658019242|ref|XP_008344969.1|	gi|658019242|ref|XP_008344969.1| PREDICTED: zinc transporter 8-like [Malus domestica]	215	1e-58	472	93	93	100	2	280	65	157	2	0
Contig_133398	373	gi|657962443|ref|XP_008372815.1|	gi|657962443|ref|XP_008372815.1| PREDICTED: uncharacterized protein LOC103436170 [Malus domestica]	534	2e-06	120	58	34	36.21	372	199	177	234	-2	0
Contig_76414	638	gi|694400313|ref|XP_009375254.1|	gi|694400313|ref|XP_009375254.1| PREDICTED: uncharacterized protein LOC103964093 [Pyrus x bretschneideri]	541	2e-120	924	212	189	80.66	3	638	78	282	3	0
Contig_516	2267	gi|694327200|ref|XP_009354475.1|	gi|694327200|ref|XP_009354475.1| PREDICTED: TMV resistance protein N-like [Pyrus x bretschneideri]	943	0	2441	658	546	73.71	311	2236	8	662	2	0
Contig_42766	291	gi|657985951|ref|XP_008385088.1|	gi|657985951|ref|XP_008385088.1| PREDICTED: probable disease resistance protein At4g27220 [Malus domestica]	1014	2e-15	189	57	45	73.68	1	159	958	1014	1	0
First_Contig3542	607	gi|694380115|ref|XP_009366207.1|	gi|694380115|ref|XP_009366207.1| PREDICTED: translation initiation factor IF-3, chloroplastic [Pyrus x bretschneideri]	286	2e-49	428	98	95	94.9	295	2	154	251	-1	0
Contig_70861	1233	gi|694427133|ref|XP_009341207.1|	gi|694427133|ref|XP_009341207.1| PREDICTED: uncharacterized protein LOC103933264 [Pyrus x bretschneideri]	188	1e-23	254	49	48	97.96	1148	1002	140	188	-2	0
First_Contig7200	960	gi|657995087|ref|XP_008389863.1|	gi|657995087|ref|XP_008389863.1| PREDICTED: REF/SRPP-like protein At1g67360 [Malus domestica]	234	2e-64	537	153	113	71.9	79	432	82	234	1	0
First_Contig16230	1334	gi|658007441|ref|XP_008338901.1|	gi|658007441|ref|XP_008338901.1| PREDICTED: LOW QUALITY PROTEIN: pentatricopeptide repeat-containing protein At5g27460 [Malus domestica]	509	1e-10	166	51	39	60.78	178	26	369	419	-2	0
Contig_126355	522	gi|159470511|ref|XP_001693400.1|	gi|159470511|ref|XP_001693400.1| selenophosphate synthase, partial [Chlamydomonas reinhardtii]	310	4e-10	150	138	67	31.88	504	91	3	129	-1	0
Contig_52535	511	gi|694389983|ref|XP_009370593.1|	gi|694389983|ref|XP_009370593.1| PREDICTED: uncharacterized protein LOC103959935 [Pyrus x bretschneideri]	254	4e-70	515	102	99	93.14	510	205	54	155	-2	0
Contig_152999	260	gi|590622474|ref|XP_007025060.1|	gi|590622474|ref|XP_007025060.1| Uncharacterized protein isoform 1 [Theobroma cacao]	309	3e-08	130	77	43	40.26	259	32	9	83	-2	0
First_Contig3724	1458	gi|694412214|ref|XP_009334439.1|	gi|694412214|ref|XP_009334439.1| PREDICTED: geranylgeranyl pyrophosphate synthase 7, chloroplastic-like [Pyrus x bretschneideri]	375	0	1672	337	334	97.63	122	1132	39	375	2	0
Contig_47497	675	gi|658003983|ref|XP_008337093.1|	gi|658003983|ref|XP_008337093.1| PREDICTED: TMV resistance protein N-like [Malus domestica]	770	4e-132	1022	224	203	88.39	673	2	492	705	-3	0
First_Contig7757	521	gi|658001135|ref|XP_008393030.1|	gi|658001135|ref|XP_008393030.1| PREDICTED: uncharacterized protein LOC103455218 [Malus domestica]	305	9e-83	650	172	146	81.4	507	1	91	260	-3	0
Contig_57985	1407	gi|694361653|ref|XP_009360481.1|	gi|694361653|ref|XP_009360481.1| PREDICTED: uncharacterized protein LOC103950940 [Pyrus x bretschneideri]	348	4e-130	999	259	242	90.35	649	1407	1	259	1	0
Contig_193250	269	gi|502123414|ref|XP_004498101.1|	gi|502123414|ref|XP_004498101.1| PREDICTED: aminoacylase-1-like isoform X2 [Cicer arietinum]	453	4e-13	167	96	50	40.62	2	268	303	398	2	0
Contig_27495	961	gi|657950998|ref|XP_008350700.1|	gi|657950998|ref|XP_008350700.1| PREDICTED: uncharacterized protein LOC103414060 [Malus domestica]	969	3e-73	508	102	100	98.04	961	656	580	681	-1	0
Contig_10512	762	gi|658020083|ref|XP_008345418.1|	gi|658020083|ref|XP_008345418.1| PREDICTED: LOW QUALITY PROTEIN: importin subunit alpha-2-like [Malus domestica]	399	5e-17	162	50	36	70	581	432	308	354	-2	0
First_Contig2245	2112	gi|694373432|ref|XP_009363862.1|	gi|694373432|ref|XP_009363862.1| PREDICTED: tRNA (guanine(26)-N(2))-dimethyltransferase-like [Pyrus x bretschneideri]	432	5e-139	1087	223	210	92.38	1406	753	210	432	-2	0
Contig_144758	582	gi|657999826|ref|XP_008392347.1|	gi|657999826|ref|XP_008392347.1| PREDICTED: probable CCR4-associated factor 1 homolog 5 isoform X2 [Malus domestica]	216	8e-102	770	148	146	98.65	445	2	1	148	-3	0
Contig_146071	586	gi|595804939|ref|XP_007202232.1|	gi|595804939|ref|XP_007202232.1| hypothetical protein PRUPE_ppa008664mg [Prunus persica]	323	6e-12	165	60	43	63.33	289	110	183	235	-1	0
First_Contig1656	319	gi|657999915|ref|XP_008392393.1|	gi|657999915|ref|XP_008392393.1| PREDICTED: uncharacterized protein LOC103454569 isoform X2 [Malus domestica]	986	3e-56	490	90	89	98.89	2	271	851	940	2	0
Contig_8940	500	gi|657971295|ref|XP_008377425.1|	gi|657971295|ref|XP_008377425.1| PREDICTED: glucan endo-1,3-beta-D-glucosidase-like [Malus domestica]	474	2e-40	373	71	71	98.59	498	286	271	341	-3	0
Contig_9850	1397	gi|694331579|ref|XP_009356459.1|	gi|694331579|ref|XP_009356459.1| PREDICTED: uncharacterized protein LOC103947290 isoform X1 [Pyrus x bretschneideri]	612	0	1438	336	286	83.63	1080	184	1	336	-3	0
Contig_3748	1240	gi|694325028|ref|XP_009353485.1|	gi|694325028|ref|XP_009353485.1| PREDICTED: calnexin homolog 1-like [Pyrus x bretschneideri]	545	0	1531	346	339	97.11	1239	202	200	545	-2	0
Contig_5886	628	gi|658025857|ref|XP_008348347.1|	gi|658025857|ref|XP_008348347.1| PREDICTED: oxygen-dependent coproporphyrinogen-III oxidase, chloroplastic-like [Malus domestica]	385	2e-136	1017	209	204	97.13	627	1	35	243	-2	0
Contig_150266	939	gi|658042380|ref|XP_008356803.1|	gi|658042380|ref|XP_008356803.1| PREDICTED: probable pectinesterase/pectinesterase inhibitor 47 [Malus domestica]	573	0	1653	310	307	97.74	932	3	225	534	-2	0
Contig_84894	885	gi|657996992|ref|XP_008390873.1|	gi|657996992|ref|XP_008390873.1| PREDICTED: chloride channel protein CLC-d isoform X3 [Malus domestica]	748	0	1526	313	293	93.61	885	1	97	409	-1	0
Contig_107022	416	gi|657942387|ref|XP_008373838.1|	gi|657942387|ref|XP_008373838.1| PREDICTED: uncharacterized protein LOC103437133 isoform X1 [Malus domestica]	116	3e-57	460	116	112	95.69	29	373	1	116	2	0
Contig_115361	291	gi|658043373|ref|XP_008357321.1|	gi|658043373|ref|XP_008357321.1| PREDICTED: protein SUPPRESSOR OF npr1-1, CONSTITUTIVE 1-like [Malus domestica]	1061	2e-53	469	96	95	95.83	4	291	399	494	1	0
Contig_12550	3311	gi|694414137|ref|XP_009335301.1|	gi|694414137|ref|XP_009335301.1| PREDICTED: TMV resistance protein N-like [Pyrus x bretschneideri]	1026	0	1602	346	319	86.99	1	1038	281	626	1	0
Contig_59993	351	gi|657944643|ref|XP_008375770.1|	gi|657944643|ref|XP_008375770.1| PREDICTED: protein SUPPRESSOR OF npr1-1, CONSTITUTIVE 1-like [Malus domestica]	1342	7e-32	221	58	52	79.31	1	174	771	828	1	0
First_Contig19197	416	gi|658019339|ref|XP_008345021.1|	gi|658019339|ref|XP_008345021.1| PREDICTED: LOW QUALITY PROTEIN: receptor-like serine/threonine-protein kinase SD1-8 [Malus domestica]	411	2e-92	720	138	137	97.83	414	1	55	192	-3	0
Contig_36149	440	gi|658055012|ref|XP_008363259.1|	gi|658055012|ref|XP_008363259.1| PREDICTED: LOW QUALITY PROTEIN: protein AATF-like [Malus domestica]	258	8e-18	136	29	28	82.76	215	129	218	246	-1	0
Contig_131581	471	gi|645229945|ref|XP_008221698.1|	gi|645229945|ref|XP_008221698.1| PREDICTED: UDP-glycosyltransferase 85A2-like [Prunus mume]	481	1e-95	749	156	142	87.82	470	3	254	406	-2	0
Contig_111881	648	gi|694314674|ref|XP_009372208.1|	gi|694314674|ref|XP_009372208.1| PREDICTED: uncharacterized protein LOC103961393 [Pyrus x bretschneideri]	541	6e-20	169	92	53	46.74	140	379	450	541	2	0
Contig_51831	734	gi|658061998|ref|XP_008366885.1|	gi|658061998|ref|XP_008366885.1| PREDICTED: uncharacterized protein LOC103430515 [Malus domestica]	138	1e-07	106	23	20	86.96	709	641	69	91	-2	0
Contig_64835	584	gi|470111014|ref|XP_004291749.1|	gi|470111014|ref|XP_004291749.1| PREDICTED: phytochromobilin:ferredoxin oxidoreductase, chloroplastic-like [Fragaria vesca subsp. vesca]	255	3e-15	187	136	71	37.5	584	219	33	159	-1	0
Contig_9681	848	gi|694435430|ref|XP_009344880.1|	gi|694435430|ref|XP_009344880.1| PREDICTED: uncharacterized protein LOC103936744 isoform X2 [Pyrus x bretschneideri]	1225	7e-120	972	287	232	70.73	1	846	382	666	1	0
First_Contig6959	682	gi|567862062|ref|XP_006423685.1|	gi|567862062|ref|XP_006423685.1| hypothetical protein CICLE_v100285991mg, partial [Citrus clementina]	184	8e-40	358	68	68	100	2	205	26	93	2	0
Contig_42150	226	gi|658031444|ref|XP_008351191.1|	gi|658031444|ref|XP_008351191.1| PREDICTED: LOW QUALITY PROTEIN: uncharacterized protein LOC103414603 [Malus domestica]	871	2e-43	393	75	75	100	225	1	636	710	-2	0
Contig_157839	862	gi|658062031|ref|XP_008366903.1|	gi|658062031|ref|XP_008366903.1| PREDICTED: uncharacterized protein LOC103430533 [Malus domestica]	187	6e-53	452	99	90	83.84	564	860	1	99	3	0
Contig_154015	387	gi|694427155|ref|XP_009341218.1|	gi|694427155|ref|XP_009341218.1| PREDICTED: DTW domain-containing protein 2-like [Pyrus x bretschneideri]	269	6e-22	231	55	50	87.27	387	235	215	269	-1	0
Contig_48648	856	gi|658017622|ref|XP_008344165.1|	gi|658017622|ref|XP_008344165.1| PREDICTED: uncharacterized protein LOC103406975 [Malus domestica]	254	2e-83	661	148	136	83.78	413	856	1	148	2	0
First_Contig18314	880	gi|694317311|ref|XP_009337763.1|	gi|694317311|ref|XP_009337763.1| PREDICTED: LAG1 longevity assurance homolog 3-like [Pyrus x bretschneideri]	315	0	1449	291	283	94.85	8	880	1	291	2	0
First_Contig5554	1989	gi|657996768|ref|XP_008390754.1|	gi|657996768|ref|XP_008390754.1| PREDICTED: chromatin structure-remodeling complex protein SYD-like isoform X4 [Malus domestica]	3344	0	3442	657	648	98.02	1972	2	1	657	-3	0
Contig_117335	679	gi|586694316|ref|XP_006843521.1|	gi|586694316|ref|XP_006843521.1| hypothetical protein AMTR_s00007p00026350 [Amborella trichopoda]	251	2e-51	441	233	131	45.06	672	7	20	238	-2	0
Contig_16765	833	gi|694357260|ref|XP_009359233.1|	gi|694357260|ref|XP_009359233.1| PREDICTED: coilin isoform X3 [Pyrus x bretschneideri]	666	0	1377	277	264	92.78	2	832	328	604	2	0
Contig_161544	290	gi|566210740|ref|XP_006372448.1|	gi|566210740|ref|XP_006372448.1| hypothetical protein POPTR_0017s01720g [Populus trichocarpa]	547	8e-14	105	27	22	77.78	260	180	203	229	-1	0
Contig_69550	1574	gi|658056491|ref|XP_008364001.1|	gi|658056491|ref|XP_008364001.1| PREDICTED: uncharacterized protein LOC103427704 [Malus domestica]	1350	4e-105	709	291	182	47.42	681	1550	387	626	3	0
Contig_195429	229	gi|145346940|ref|XP_001417939.1|	gi|145346940|ref|XP_001417939.1| predicted protein [Ostreococcus lucimarinus CCE9901]	362	8e-21	219	76	52	51.32	229	2	136	211	-1	0
Contig_32643	1164	gi|657944252|ref|XP_008373526.1|	gi|657944252|ref|XP_008373526.1| PREDICTED: DNA/RNA-binding protein KIN17 [Malus domestica]	394	2e-169	1255	236	234	98.73	1164	457	29	264	-1	0
First_Contig13659	832	gi|694316815|ref|XP_009335525.1|	gi|694316815|ref|XP_009335525.1| PREDICTED: protein LTV1 homolog [Pyrus x bretschneideri]	535	4e-123	949	278	232	81.65	831	1	77	317	-2	0
Contig_11585	1007	gi|658001451|ref|XP_008393189.1|	gi|658001451|ref|XP_008393189.1| PREDICTED: formin-like protein 20 [Malus domestica]	734	0	1608	335	326	96.72	1007	3	333	667	-1	0
Contig_191478	293	gi|694401045|ref|XP_009375591.1|	gi|694401045|ref|XP_009375591.1| PREDICTED: arabinogalactan peptide 20-like [Pyrus x bretschneideri]	68	3e-25	239	67	64	92.54	293	93	4	68	-1	0
Contig_76234	389	gi|658028306|ref|XP_008349575.1|	gi|658028306|ref|XP_008349575.1| PREDICTED: disease resistance protein RGA2-like [Malus domestica]	165	2e-35	318	115	82	60	389	51	65	165	-1	0
Contig_77442	252	gi|694390946|ref|XP_009371025.1|	gi|694390946|ref|XP_009371025.1| PREDICTED: tax1-binding protein 1 homolog B-like [Pyrus x bretschneideri]	344	9e-23	234	47	47	100	141	1	198	244	-1	0
Contig_114079	586	gi|694426906|ref|XP_009341114.1|	gi|694426906|ref|XP_009341114.1| PREDICTED: uncharacterized protein LOC103933175 [Pyrus x bretschneideri]	173	9e-29	280	52	50	94.23	294	139	122	173	-2	0
Contig_27797	1251	gi|694383110|ref|XP_009367527.1|	gi|694383110|ref|XP_009367527.1| PREDICTED: dentin sialophosphoprotein isoform X1 [Pyrus x bretschneideri]	1232	0	1595	319	305	95.3	1250	294	913	1231	-2	0
First_Contig21999	699	gi|657964977|ref|XP_008374127.1|	gi|657964977|ref|XP_008374127.1| PREDICTED: protein IQ-DOMAIN 1-like [Malus domestica]	517	3e-89	717	183	165	88.52	550	2	1	178	-3	0
First_Contig17588	355	gi|694396767|ref|XP_009373655.1|	gi|694396767|ref|XP_009373655.1| PREDICTED: E3 ubiquitin-protein ligase ORTHRUS 2-like [Pyrus x bretschneideri]	864	4e-45	410	117	102	85.47	3	353	593	699	3	0
Contig_4358	1196	gi|694416132|ref|XP_009336200.1|	gi|694416132|ref|XP_009336200.1| PREDICTED: two pore calcium channel protein 1-like [Pyrus x bretschneideri]	740	1e-79	682	138	136	94.93	1195	782	145	282	-2	0
First_Contig17115	694	gi|657980608|ref|XP_008382297.1|	gi|657980608|ref|XP_008382297.1| PREDICTED: late embryogenesis abundant protein [Malus domestica]	200	7e-93	714	191	182	94.76	693	121	11	200	-2	0
Contig_38071	266	gi|658019753|ref|XP_008345238.1|	gi|658019753|ref|XP_008345238.1| PREDICTED: uncharacterized protein LOC103408150 [Malus domestica]	446	1e-27	272	76	65	77.63	38	265	1	74	2	0
First_Contig15196	907	gi|658044234|ref|XP_008357765.1|	gi|658044234|ref|XP_008357765.1| PREDICTED: LOW QUALITY PROTEIN: UDP-glycosyltransferase 89A2-like [Malus domestica]	472	2e-52	471	117	108	91.45	350	3	1	117	-3	0
Contig_95105	739	gi|694408328|ref|XP_009378855.1|	gi|694408328|ref|XP_009378855.1| PREDICTED: uncharacterized protein LOC103967308, partial [Pyrus x bretschneideri]	556	8e-61	528	167	131	63.47	739	260	390	556	-1	0
Contig_167776	391	gi|657957938|ref|XP_008370470.1|	gi|657957938|ref|XP_008370470.1| PREDICTED: uncharacterized protein LOC103433943 [Malus domestica]	110	3e-06	112	24	24	100	390	319	87	110	-2	0
First_Contig10782	608	gi|694437851|ref|XP_009345929.1|	gi|694437851|ref|XP_009345929.1| PREDICTED: epidermal growth factor receptor substrate 15-like 1 [Pyrus x bretschneideri]	1181	7e-26	238	57	52	85.96	607	437	567	623	-2	0
Contig_171788	466	gi|460377346|ref|XP_004234454.1|	gi|460377346|ref|XP_004234454.1| PREDICTED: uncharacterized protein LOC101244259 [Solanum lycopersicum]	1812	4e-44	375	122	90	55.74	381	22	595	716	-2	0
Contig_179055	491	gi|303275448|ref|XP_003057018.1|	gi|303275448|ref|XP_003057018.1| predicted protein [Micromonas pusilla CCMP1545]	293	8e-95	727	163	147	80.37	2	490	107	269	2	0
First_Contig18199	915	gi|694403214|ref|XP_009376559.1|	gi|694403214|ref|XP_009376559.1| PREDICTED: U3 small nucleolar ribonucleoprotein protein IMP4-like [Pyrus x bretschneideri]	293	4e-169	1234	236	234	98.31	795	88	27	262	-1	0
Contig_102109	307	gi|694405504|ref|XP_009377600.1|	gi|694405504|ref|XP_009377600.1| PREDICTED: glutaminyl-peptide cyclotransferase-like [Pyrus x bretschneideri]	327	1e-23	241	47	46	97.87	165	305	1	47	3	0
Contig_35806	1805	gi|694421981|ref|XP_009338821.1|	gi|694421981|ref|XP_009338821.1| PREDICTED: putative disease resistance RPP13-like protein 1 isoform X1 [Pyrus x bretschneideri]	1247	0	1812	568	420	65.67	1	1683	721	1241	1	0
Contig_49818	931	gi|595796624|ref|XP_007201177.1|	gi|595796624|ref|XP_007201177.1| hypothetical protein PRUPE_ppa003421mg [Prunus persica]	576	2e-48	447	106	92	83.02	2	319	445	550	2	0
Contig_13809	660	gi|657991846|ref|XP_008388167.1|	gi|657991846|ref|XP_008388167.1| PREDICTED: uncharacterized protein LOC103450580 [Malus domestica]	304	3e-71	578	112	111	98.21	338	3	43	154	-2	0
First_Contig8415	513	gi|694331772|ref|XP_009356550.1|	gi|694331772|ref|XP_009356550.1| PREDICTED: uncharacterized protein At1g04910-like [Pyrus x bretschneideri]	507	1e-38	361	98	78	71.43	459	166	413	507	-1	0
First_Contig10314	1864	gi|694314042|ref|XP_009369445.1|	gi|694314042|ref|XP_009369445.1| PREDICTED: RING finger protein 219 [Pyrus x bretschneideri]	412	0	2055	392	390	98.72	689	1864	1	392	2	0
First_Contig17403	1058	gi|694372940|ref|XP_009363709.1|	gi|694372940|ref|XP_009363709.1| PREDICTED: uncharacterized protein LOC103953665 [Pyrus x bretschneideri]	388	8e-94	749	186	156	80.65	488	1018	166	350	2	0
Contig_182204	270	gi|685281018|ref|XP_009131416.1|	gi|685281018|ref|XP_009131416.1| PREDICTED: polyribonucleotide nucleotidyltransferase 2, mitochondrial [Brassica rapa]	963	4e-20	223	81	57	54.32	246	4	48	127	-1	0
Contig_168157	370	gi|595790555|ref|XP_007199026.1|	gi|595790555|ref|XP_007199026.1| hypothetical protein PRUPE_ppa017756mg [Prunus persica]	822	5e-18	210	65	53	67.69	296	102	747	810	-3	0
Second_Contig2167	235	gi|694406914|ref|XP_009378226.1|	gi|694406914|ref|XP_009378226.1| PREDICTED: transformation/transcription domain-associated protein, partial [Pyrus x bretschneideri]	1388	1e-23	248	78	78	97.44	2	235	136	213	2	0
First_Contig6438	1590	gi|658024230|ref|XP_008347521.1|	gi|658024230|ref|XP_008347521.1| PREDICTED: probable leucine-rich repeat receptor-like serine/threonine-protein kinase At3g14840, partial [Malus domestica]	783	0	2387	532	480	84.4	1589	6	183	714	-2	0
First_Contig13083	1451	gi|658029538|ref|XP_008350223.1|	gi|658029538|ref|XP_008350223.1| PREDICTED: probable carboxylesterase 15 [Malus domestica]	326	0	1709	325	322	98.46	1269	295	1	325	-3	0
Contig_88289	248	gi|657948042|ref|XP_008392975.1|	gi|657948042|ref|XP_008392975.1| PREDICTED: CAP-Gly domain-containing linker protein 1 [Malus domestica]	169	9e-08	90	18	17	94.44	106	53	79	96	-2	0
Second_Contig2160	213	gi|694409658|ref|XP_009379457.1|	gi|694409658|ref|XP_009379457.1| PREDICTED: E3 ubiquitin-protein ligase UPL1-like isoform X2 [Pyrus x bretschneideri]	3786	1e-33	322	70	66	88.57	212	3	2482	2551	-2	0
Contig_106518	236	gi|658016971|ref|XP_008343840.1|	gi|658016971|ref|XP_008343840.1| PREDICTED: LRR receptor-like serine/threonine-protein kinase GSO2 [Malus domestica]	387	5e-46	399	78	78	98.72	234	1	222	299	-3	0
Contig_196983	321	gi|694368126|ref|XP_009362344.1|	gi|694368126|ref|XP_009362344.1| PREDICTED: probable receptor-like serine/threonine-protein kinase At5g57670 [Pyrus x bretschneideri]	759	7e-63	534	104	103	97.12	320	9	656	759	-2	0
Contig_116113	498	gi|694315643|ref|XP_009376560.1|	gi|694315643|ref|XP_009376560.1| PREDICTED: receptor-like protein 2 [Pyrus x bretschneideri]	731	3e-97	778	166	158	92.17	1	498	138	303	1	0
Contig_53580	363	gi|694438437|ref|XP_009346192.1|	gi|694438437|ref|XP_009346192.1| PREDICTED: myosin-11-like [Pyrus x bretschneideri]	774	6e-66	558	120	116	95	362	3	341	460	-2	0
First_Contig5687	625	gi|658019328|ref|XP_008345016.1|	gi|658019328|ref|XP_008345016.1| PREDICTED: mitochondrial import inner membrane translocase subunit TIM50-like [Malus domestica]	363	1e-32	318	61	61	100	624	442	272	332	-2	0
Second_Contig1611	280	gi|657963177|ref|XP_008373191.1|	gi|657963177|ref|XP_008373191.1| PREDICTED: uncharacterized protein LOC103436539 [Malus domestica]	423	1e-56	474	93	92	96.77	279	1	106	198	-2	0
Contig_75780	247	gi|694418336|ref|XP_009337180.1|	gi|694418336|ref|XP_009337180.1| PREDICTED: auxin response factor 7 isoform X2 [Pyrus x bretschneideri]	1040	7e-28	280	47	47	100	1	141	950	996	1	0
Contig_6560	1167	gi|694393597|ref|XP_009372229.1|	gi|694393597|ref|XP_009372229.1| PREDICTED: galacturonosyltransferase 8-like [Pyrus x bretschneideri]	563	0	1455	277	277	100	1167	337	106	382	-1	0
First_Contig12522	1958	gi|658025354|ref|XP_008348081.1|	gi|658025354|ref|XP_008348081.1| PREDICTED: probable serine/threonine-protein kinase At1g54610 [Malus domestica]	710	0	2456	476	465	96.22	1957	533	177	651	-2	0
Contig_148782	401	gi|470105402|ref|XP_004289073.1|	gi|470105402|ref|XP_004289073.1| PREDICTED: aquaporin PIP2-7-like [Fragaria vesca subsp. vesca]	315	5e-49	421	97	88	87.63	293	3	99	193	-1	0
Contig_181186	380	gi|658028587|ref|XP_008349727.1|	gi|658028587|ref|XP_008349727.1| PREDICTED: uncharacterized protein LOC103413005 [Malus domestica]	329	7e-06	115	28	25	82.14	85	2	1	28	-2	0
Contig_173135	382	gi|657953607|ref|XP_008363565.1|	gi|657953607|ref|XP_008363565.1| PREDICTED: uncharacterized protein LOC103427271 [Malus domestica]	266	4e-17	196	80	54	52.5	273	34	184	263	-2	0
Contig_87626	788	gi|658058678|ref|XP_008365149.1|	gi|658058678|ref|XP_008365149.1| PREDICTED: uncharacterized protein LOC103428812 [Malus domestica]	782	2e-84	673	184	148	65.22	1	552	528	711	1	0
Contig_33569	581	gi|658032814|ref|XP_008351917.1|	gi|658032814|ref|XP_008351917.1| PREDICTED: uncharacterized protein LOC103415356 [Malus domestica]	424	3e-87	614	119	116	96.64	225	581	259	377	3	0
Contig_123093	573	gi|595973437|ref|XP_007217712.1|	gi|595973437|ref|XP_007217712.1| hypothetical protein PRUPE_ppa014215mg [Prunus persica]	80	5e-39	341	81	69	81.48	430	188	1	80	-3	0
Contig_175619	292	gi|658034253|ref|XP_008352644.1|	gi|658034253|ref|XP_008352644.1| PREDICTED: uncharacterized protein LOC103416167 [Malus domestica]	143	4e-21	163	35	32	88.57	252	148	1	35	-2	0
Contig_43336	684	gi|694318022|ref|XP_009340889.1|	gi|694318022|ref|XP_009340889.1| PREDICTED: uncharacterized protein LOC103932959 [Pyrus x bretschneideri]	421	1e-60	517	103	101	95.15	684	376	319	421	-1	0
Contig_128273	876	gi|657943884|ref|XP_008371322.1|	gi|657943884|ref|XP_008371322.1| PREDICTED: uncharacterized protein LOC103434704 isoform X6 [Malus domestica]	254	5e-143	1057	254	208	81.5	690	52	1	254	-1	0
Contig_94008	457	gi|658041528|ref|XP_008356371.1|	gi|658041528|ref|XP_008356371.1| PREDICTED: histone deacetylase 6-like [Malus domestica]	143	2e-08	131	25	24	96	382	456	59	83	1	0
Contig_97582	264	gi|694391913|ref|XP_009371455.1|	gi|694391913|ref|XP_009371455.1| PREDICTED: TMV resistance protein N-like [Pyrus x bretschneideri]	1284	3e-41	380	84	72	82.14	1	252	457	540	1	0
Contig_75140	1611	gi|657975387|ref|XP_008379543.1|	gi|657975387|ref|XP_008379543.1| PREDICTED: cytokinin hydroxylase-like [Malus domestica]	518	0	2582	484	480	98.35	1610	159	35	518	-2	0
Contig_3548	846	gi|694313820|ref|XP_009368443.1|	gi|694313820|ref|XP_009368443.1| PREDICTED: dnaJ protein homolog [Pyrus x bretschneideri]	420	2e-63	541	106	105	98.11	318	1	50	155	-1	0
First_Contig3610	572	gi|694380075|ref|XP_009366189.1|	gi|694380075|ref|XP_009366189.1| PREDICTED: APO protein 2, chloroplastic isoform X2 [Pyrus x bretschneideri]	452	2e-47	424	80	79	98.75	571	332	373	452	-2	0
First_Contig8814	716	gi|658011025|ref|XP_008340753.1|	gi|658011025|ref|XP_008340753.1| PREDICTED: two-component response regulator ARR1-like isoform X1 [Malus domestica]	674	8e-108	854	181	169	91.71	715	173	497	674	-2	0
Second_Contig2894	1144	gi|694407109|ref|XP_009378316.1|	gi|694407109|ref|XP_009378316.1| PREDICTED: eukaryotic translation initiation factor 5B-like [Pyrus x bretschneideri]	351	3e-12	176	61	51	77.05	318	136	146	206	-2	0
Contig_4093	2844	gi|694410051|ref|XP_009379634.1|	gi|694410051|ref|XP_009379634.1| PREDICTED: uncharacterized protein LOC103968030 [Pyrus x bretschneideri]	656	0	2958	665	611	89.92	2582	588	1	656	-2	0
First_Contig10701	2567	gi|694433662|ref|XP_009344106.1|	gi|694433662|ref|XP_009344106.1| PREDICTED: MORN repeat-containing protein 1-like [Pyrus x bretschneideri]	437	0	2153	437	432	97.94	2417	1107	1	437	-1	0
Contig_78401	1328	gi|694377031|ref|XP_009364840.1|	gi|694377031|ref|XP_009364840.1| PREDICTED: BTB/POZ domain-containing protein At3g44820-like [Pyrus x bretschneideri]	632	4e-177	1335	273	269	97.8	1328	510	360	632	-1	0
Contig_43612	590	gi|657957797|ref|XP_008370401.1|	gi|657957797|ref|XP_008370401.1| PREDICTED: single-stranded DNA-binding protein, mitochondrial-like isoform X1 [Malus domestica]	217	1e-42	377	72	71	98.61	217	2	25	96	-2	0
Contig_12170	2263	gi|694396168|ref|XP_009373375.1|	gi|694396168|ref|XP_009373375.1| PREDICTED: uncharacterized protein LOC103962396 [Pyrus x bretschneideri]	1112	0	1588	314	303	95.22	1675	734	424	737	-1	0
Contig_57409	659	gi|694389830|ref|XP_009370525.1|	gi|694389830|ref|XP_009370525.1| PREDICTED: uncharacterized protein LOC103959880 [Pyrus x bretschneideri]	727	2e-140	1074	219	204	91.78	657	1	306	516	-3	0
Contig_36050	610	gi|657953282|ref|XP_008361939.1|	gi|657953282|ref|XP_008361939.1| PREDICTED: probable LRR receptor-like serine/threonine-protein kinase At1g12460 [Malus domestica]	885	1e-23	259	49	49	97.96	464	610	1	49	2	0
Contig_105053	342	gi|658003886|ref|XP_008337039.1|	gi|658003886|ref|XP_008337039.1| PREDICTED: DNA excision repair protein ERCC-8-like [Malus domestica]	310	9e-45	389	84	75	88.1	3	254	52	135	3	0
First_Contig1830	566	gi|694420068|ref|XP_009337961.1|	gi|694420068|ref|XP_009337961.1| PREDICTED: uncharacterized protein LOC103930360 [Pyrus x bretschneideri]	340	9e-31	302	61	61	93.44	566	384	280	340	-1	0
Contig_34222	664	gi|658008156|ref|XP_008339266.1|	gi|658008156|ref|XP_008339266.1| PREDICTED: probable serine/threonine-protein phosphatase 2A activator 1 [Malus domestica]	399	1e-100	635	118	117	99.15	269	622	282	399	2	0
First_Contig18942	758	gi|657999952|ref|XP_008392412.1|	gi|657999952|ref|XP_008392412.1| PREDICTED: LOW QUALITY PROTEIN: dnaJ homolog subfamily C member 7 homolog [Malus domestica]	553	3e-73	613	192	136	66.67	647	78	1	152	-1	0
First_Contig16349	942	gi|658020956|ref|XP_008345855.1|	gi|658020956|ref|XP_008345855.1| PREDICTED: kinesin-1-like [Malus domestica]	800	0	1644	313	310	98.08	941	3	259	571	-2	0
Contig_19008	741	gi|694371551|ref|XP_009363312.1|	gi|694371551|ref|XP_009363312.1| PREDICTED: nuclear-pore anchor [Pyrus x bretschneideri]	2094	1e-147	1187	247	241	95.55	741	1	1521	1767	-1	0
Second_Contig408	1010	gi|694316570|ref|XP_009334501.1|	gi|694316570|ref|XP_009334501.1| PREDICTED: high mobility group B protein 9 isoform X3 [Pyrus x bretschneideri]	329	1e-08	147	31	29	93.55	1010	918	139	169	-1	0
First_Contig2217	244	gi|658057630|ref|XP_008364595.1|	gi|658057630|ref|XP_008364595.1| PREDICTED: quinolinate synthase, chloroplastic-like [Malus domestica]	739	1e-44	398	81	77	92.59	1	243	92	172	1	0
Contig_103866	1075	gi|658039677|ref|XP_008355419.1|	gi|658039677|ref|XP_008355419.1| PREDICTED: uncharacterized protein LOC103419074 [Malus domestica]	484	5e-09	151	40	34	80	120	1	431	470	-2	0
Contig_11264	395	gi|694311567|ref|XP_009358399.1|	gi|694311567|ref|XP_009358399.1| PREDICTED: putative disease resistance protein RGA3 [Pyrus x bretschneideri]	722	4e-71	594	131	120	87.02	393	1	284	414	-3	0
Contig_166279	338	gi|302774006|ref|XP_002970420.1|	gi|302774006|ref|XP_002970420.1| hypothetical protein SELMODRAFT_231526 [Selaginella moellendorffii]	488	3e-50	436	110	91	72.73	334	5	243	352	-2	0
Contig_99430	284	gi|694353176|ref|XP_009358069.1|	gi|694353176|ref|XP_009358069.1| PREDICTED: uncharacterized protein LOC103948737 [Pyrus x bretschneideri]	344	4e-53	446	87	84	94.25	263	3	1	87	-1	0
First_Contig2895	1689	gi|658045839|ref|XP_008358603.1|	gi|658045839|ref|XP_008358603.1| PREDICTED: LOW QUALITY PROTEIN: ATP-dependent Clp protease proteolytic subunit 4, chloroplastic-like [Malus domestica]	296	1e-90	738	138	137	99.28	1313	900	159	296	-2	0
First_Contig26105	1031	gi|694402755|ref|XP_009376362.1|	gi|694402755|ref|XP_009376362.1| PREDICTED: cyclic nucleotide-gated ion channel 1-like [Pyrus x bretschneideri]	565	2e-103	730	140	139	97.86	482	901	426	565	2	0
Contig_129309	298	gi|694392422|ref|XP_009371687.1|	gi|694392422|ref|XP_009371687.1| PREDICTED: uncharacterized protein LOC103960919 [Pyrus x bretschneideri]	286	2e-65	525	99	96	96.97	1	297	180	278	1	0
Contig_4585	1441	gi|694399229|ref|XP_009374749.1|	gi|694399229|ref|XP_009374749.1| PREDICTED: monodehydroascorbate reductase [Pyrus x bretschneideri]	434	0	950	192	188	96.35	1257	682	85	276	-2	0
Contig_20040	946	gi|694444246|ref|XP_009348654.1|	gi|694444246|ref|XP_009348654.1| PREDICTED: cyclin-dependent kinase inhibitor 7-like isoform X2 [Pyrus x bretschneideri]	181	3e-111	842	181	174	95.58	917	375	1	181	-3	0
Second_Contig2436	771	gi|694395364|ref|XP_009373013.1|	gi|694395364|ref|XP_009373013.1| PREDICTED: uncharacterized protein LOC103962075 isoform X1 [Pyrus x bretschneideri]	505	5e-126	964	188	186	98.94	770	207	318	505	-2	0
Contig_26670	620	gi|658063093|ref|XP_008367460.1|	gi|658063093|ref|XP_008367460.1| PREDICTED: WPP domain-interacting protein 2-like [Malus domestica]	581	3e-41	386	77	75	96.1	620	390	505	581	-1	0
Contig_107944	1604	gi|694321055|ref|XP_009351696.1|	gi|694321055|ref|XP_009351696.1| PREDICTED: BTB/POZ domain-containing protein At3g19850-like [Pyrus x bretschneideri]	549	0	2465	499	490	96.79	1497	1	13	511	-3	0
Contig_15588	1349	gi|694402656|ref|XP_009376317.1|	gi|694402656|ref|XP_009376317.1| PREDICTED: zinc-finger homeodomain protein 9 [Pyrus x bretschneideri]	323	4e-43	407	138	102	62.32	4	402	175	312	1	0
Contig_99174	267	gi|657956616|ref|XP_008369795.1|	gi|657956616|ref|XP_008369795.1| PREDICTED: pentatricopeptide repeat-containing protein At1g07740, mitochondrial-like, partial [Malus domestica]	401	3e-55	463	89	86	95.51	1	267	144	232	1	0
Contig_160027	318	gi|657981526|ref|XP_008382786.1|	gi|657981526|ref|XP_008382786.1| PREDICTED: uncharacterized protein LOC103445548 [Malus domestica]	1140	7e-36	342	109	82	59.63	317	3	257	365	-2	0
First_Contig4969	1681	gi|694331622|ref|XP_009356479.1|	gi|694331622|ref|XP_009356479.1| PREDICTED: serine/threonine-protein phosphatase 7 long form homolog isoform X2 [Pyrus x bretschneideri]	907	0	2302	488	466	93.85	15	1457	420	907	3	0
Contig_36518	977	gi|658040276|ref|XP_008355736.1|	gi|658040276|ref|XP_008355736.1| PREDICTED: pentatricopeptide repeat-containing protein At1g62680, mitochondrial-like [Malus domestica]	506	1e-143	1089	208	205	97.6	675	52	299	506	-3	0
Contig_104808	440	gi|657993846|ref|XP_008389219.1|	gi|657993846|ref|XP_008389219.1| PREDICTED: suppressor protein SRP40-like isoform X2 [Malus domestica]	603	1e-29	297	58	56	96.55	438	265	391	448	-3	0
Contig_196611	302	gi|449467775|ref|XP_004151598.1|	gi|449467775|ref|XP_004151598.1| PREDICTED: periplasmic oligopeptide-binding protein-like [Cucumis sativus]	521	3e-14	151	49	38	59.18	148	2	341	389	-2	0
First_Contig1318	1102	gi|658034792|ref|XP_008352916.1|	gi|658034792|ref|XP_008352916.1| PREDICTED: heavy metal-associated isoprenylated plant protein 26-like isoform X2 [Malus domestica]	146	1e-97	754	146	145	97.95	672	235	1	146	-2	0
Contig_44052	449	gi|694399197|ref|XP_009374735.1|	gi|694399197|ref|XP_009374735.1| PREDICTED: uncharacterized protein LOC103963625 [Pyrus x bretschneideri]	107	2e-08	130	43	34	62.79	182	54	22	64	-1	0
Contig_23255	1356	gi|658001241|ref|XP_008393086.1|	gi|658001241|ref|XP_008393086.1| PREDICTED: germin-like protein subfamily T member 2 [Malus domestica]	218	8e-120	916	218	201	88.07	1193	540	1	218	-2	0
Contig_3115	755	gi|694427300|ref|XP_009341286.1|	gi|694427300|ref|XP_009341286.1| PREDICTED: sorbitol dehydrogenase-like [Pyrus x bretschneideri]	358	1e-114	875	229	181	78.6	754	128	130	358	-2	0
Contig_131745	244	gi|657990598|ref|XP_008387520.1|	gi|657990598|ref|XP_008387520.1| PREDICTED: protein SHOOT GRAVITROPISM 6 [Malus domestica]	1553	2e-11	157	28	28	100	1	84	652	679	1	0
Contig_97510	974	gi|694408464|ref|XP_009378915.1|	gi|694408464|ref|XP_009378915.1| PREDICTED: uncharacterized protein LOC103967389 [Pyrus x bretschneideri]	76	7e-28	274	57	55	92.98	972	802	20	76	-3	0
Contig_36550	1181	gi|658014233|ref|XP_008342431.1|	gi|658014233|ref|XP_008342431.1| PREDICTED: uncharacterized protein LOC103405232 [Malus domestica]	1330	0	1469	378	342	88.62	1181	57	822	1196	-1	0
Contig_40944	1105	gi|694416758|ref|XP_009336495.1|	gi|694416758|ref|XP_009336495.1| PREDICTED: UDP-galactose transporter 2 [Pyrus x bretschneideri]	334	0	1400	269	269	100	299	1105	1	269	2	0
Contig_93928	285	gi|694332032|ref|XP_009356669.1|	gi|694332032|ref|XP_009356669.1| PREDICTED: probable protein phosphatase 2C 80 [Pyrus x bretschneideri]	434	3e-43	384	94	81	81.91	2	283	19	112	2	0
Contig_16305	1627	gi|694446133|ref|XP_009349453.1|	gi|694446133|ref|XP_009349453.1| PREDICTED: ribonuclease II, chloroplastic/mitochondrial-like [Pyrus x bretschneideri]	799	0	1784	344	339	97.67	3	1034	455	798	3	0
Contig_25872	1058	gi|694405961|ref|XP_009377812.1|	gi|694405961|ref|XP_009377812.1| PREDICTED: uncharacterized protein LOC103966380 [Pyrus x bretschneideri]	311	4e-85	685	133	131	96.99	1058	660	168	300	-1	0
Contig_105153	558	gi|359476012|ref|XP_003631778.1|	gi|359476012|ref|XP_003631778.1| PREDICTED: U-box domain-containing protein 35-like [Vitis vinifera]	796	2e-10	156	86	50	45.35	250	20	3	88	-3	0
First_Contig14184	970	gi|658043311|ref|XP_008357292.1|	gi|658043311|ref|XP_008357292.1| PREDICTED: LOW QUALITY PROTEIN: PTI1-like tyrosine-protein kinase 3 [Malus domestica]	497	6e-09	108	34	27	67.65	162	263	28	61	3	0
Second_Contig2855	1040	gi|657952569|ref|XP_008358085.1|	gi|657952569|ref|XP_008358085.1| PREDICTED: putative pentatricopeptide repeat-containing protein At1g12700, mitochondrial [Malus domestica]	610	2e-168	1191	248	235	90.32	295	1038	103	350	1	0
Contig_104561	292	gi|657966437|ref|XP_008374906.1|	gi|657966437|ref|XP_008374906.1| PREDICTED: uncharacterized protein LOC103438145 [Malus domestica]	263	4e-56	461	97	90	91.75	291	1	113	209	-2	0
Contig_118359	642	gi|657971778|ref|XP_008377679.1|	gi|657971778|ref|XP_008377679.1| PREDICTED: mitogen-activated protein kinase kinase kinase YODA-like [Malus domestica]	628	4e-72	606	122	118	95.9	368	3	270	389	-2	0
Contig_63623	215	gi|595791947|ref|XP_007199722.1|	gi|595791947|ref|XP_007199722.1| hypothetical protein PRUPE_ppa002360mg [Prunus persica]	682	1e-14	179	37	35	89.19	213	103	507	543	-3	0
Contig_4936	577	gi|657942457|ref|XP_008376870.1|	gi|657942457|ref|XP_008376870.1| PREDICTED: serine/threonine-protein kinase rio2-like isoform X2 [Malus domestica]	406	3e-113	863	164	164	100	86	577	1	164	2	0
First_Contig25231	701	gi|694384982|ref|XP_009368359.1|	gi|694384982|ref|XP_009368359.1| PREDICTED: transcription initiation factor TFIID subunit 14b-like isoform X1 [Pyrus x bretschneideri]	275	7e-80	634	130	123	93.08	699	310	146	275	-3	0
First_Contig24217	478	gi|470130396|ref|XP_004301089.1|	gi|470130396|ref|XP_004301089.1| PREDICTED: pentatricopeptide repeat-containing protein At1g18485-like [Fragaria vesca subsp. vesca]	957	3e-14	185	36	33	86.11	157	50	922	957	-1	0
Contig_80850	3296	gi|658042398|ref|XP_008356813.1|	gi|658042398|ref|XP_008356813.1| PREDICTED: uncharacterized protein LOC103420531 isoform X2 [Malus domestica]	1087	0	5188	1041	996	93.37	3125	3	1	1037	-1	0
Contig_55876	653	gi|657972230|ref|XP_008377915.1|	gi|657972230|ref|XP_008377915.1| PREDICTED: TMV resistance protein N-like [Malus domestica]	188	4e-93	713	168	148	77.98	152	652	1	166	2	0
First_Contig10064	572	gi|658047105|ref|XP_008359227.1|	gi|658047105|ref|XP_008359227.1| PREDICTED: uncharacterized protein LOC103422941 [Malus domestica]	573	2e-33	326	61	61	98.36	389	571	1	61	2	0
Contig_113891	501	gi|657988352|ref|XP_008386344.1|	gi|657988352|ref|XP_008386344.1| PREDICTED: LOW QUALITY PROTEIN: uncharacterized protein LOC103448865 [Malus domestica]	1433	8e-33	327	186	98	46.77	499	92	266	451	-3	0
Contig_162858	338	gi|658058240|ref|XP_008364921.1|	gi|658058240|ref|XP_008364921.1| PREDICTED: UDP-glycosyltransferase 84B2-like [Malus domestica]	477	2e-31	302	55	55	100	167	3	26	80	-1	0
Contig_16483	792	gi|657971523|ref|XP_008377550.1|	gi|657971523|ref|XP_008377550.1| PREDICTED: uncharacterized protein LOC103440632 [Malus domestica]	793	7e-69	491	170	116	54.12	153	662	518	686	3	0
Contig_83335	539	gi|694419815|ref|XP_009337844.1|	gi|694419815|ref|XP_009337844.1| PREDICTED: ethanolamine-phosphate cytidylyltransferase-like [Pyrus x bretschneideri]	428	2e-52	456	105	98	93.33	315	1	1	103	-3	0
Contig_46064	402	gi|657985308|ref|XP_008384758.1|	gi|657985308|ref|XP_008384758.1| PREDICTED: probable phytol kinase 2, chloroplastic [Malus domestica]	325	2e-10	150	33	33	100	401	303	293	325	-2	0
First_Contig18684	324	gi|694311952|ref|XP_009360211.1|	gi|694311952|ref|XP_009360211.1| PREDICTED: probable LRR receptor-like serine/threonine-protein kinase At3g47570 [Pyrus x bretschneideri]	948	1e-59	514	107	101	92.52	3	323	4	110	3	0
First_Contig5460	688	gi|694439471|ref|XP_009346619.1|	gi|694439471|ref|XP_009346619.1| PREDICTED: histone-lysine N-methyltransferase EZA1-like isoform X2 [Pyrus x bretschneideri]	672	7e-164	1226	228	224	98.25	686	3	414	641	-3	0
Contig_113988	261	gi|694425520|ref|XP_009340483.1|	gi|694425520|ref|XP_009340483.1| PREDICTED: uncharacterized protein LOC103932580 [Pyrus x bretschneideri]	288	1e-27	268	54	52	94.44	163	2	1	54	-3	0
Contig_194706	206	gi|159475024|ref|XP_001695623.1|	gi|159475024|ref|XP_001695623.1| hypothetical protein CHLREDRAFT_57990 [Chlamydomonas reinhardtii]	501	7e-08	127	38	32	63.16	151	38	354	391	-2	0
Contig_29627	1481	gi|694407348|ref|XP_009378420.1|	gi|694407348|ref|XP_009378420.1| PREDICTED: squalene synthase-like [Pyrus x bretschneideri]	410	0	1985	410	377	91.22	1245	67	1	410	-3	0
Second_Contig195	1823	gi|658028544|ref|XP_008349704.1|	gi|658028544|ref|XP_008349704.1| PREDICTED: dnaJ homolog subfamily B member 8-like, partial [Malus domestica]	155	2e-58	509	99	98	98.99	1567	1271	10	108	-2	0
First_Contig12033	387	gi|657954185|ref|XP_008366529.1|	gi|657954185|ref|XP_008366529.1| PREDICTED: probable ADP-ribosylation factor GTPase-activating protein AGD5 [Malus domestica]	478	1e-55	475	100	93	93	383	84	379	478	-2	0
First_Contig16256	299	gi|657995996|ref|XP_008390358.1|	gi|657995996|ref|XP_008390358.1| PREDICTED: [Pyruvate dehydrogenase (acetyl-transferring)] kinase, mitochondrial-like [Malus domestica]	364	1e-60	499	99	93	92.93	298	2	135	233	-2	0
Contig_55385	798	gi|657972369|ref|XP_008377984.1|	gi|657972369|ref|XP_008377984.1| PREDICTED: uncharacterized protein LOC103441068 [Malus domestica]	468	2e-150	1123	208	207	99.04	798	175	261	468	-1	0
First_Contig4863	2115	gi|694441869|ref|XP_009347658.1|	gi|694441869|ref|XP_009347658.1| PREDICTED: dual specificity protein phosphatase 12-like [Pyrus x bretschneideri]	366	0	930	194	191	96.91	413	994	4	197	2	0
First_Contig13080	673	gi|694444895|ref|XP_009348932.1|	gi|694444895|ref|XP_009348932.1| PREDICTED: GPCR-type G protein 1-like isoform X2 [Pyrus x bretschneideri]	468	2e-55	484	94	94	100	671	390	375	468	-3	0
Contig_7770	1712	gi|694325529|ref|XP_009353705.1|	gi|694325529|ref|XP_009353705.1| PREDICTED: uncharacterized protein LOC103944947 [Pyrus x bretschneideri]	474	0	2335	474	448	93.46	93	1460	1	474	3	0
Contig_184749	224	gi|658062518|ref|XP_008367159.1|	gi|658062518|ref|XP_008367159.1| PREDICTED: probable beta-1,3-galactosyltransferase 8 [Malus domestica]	410	2e-40	360	74	72	97.3	222	1	44	117	-3	0
Contig_45188	537	gi|694326767|ref|XP_009354287.1|	gi|694326767|ref|XP_009354287.1| PREDICTED: translation factor GUF1 homolog, organellar chromatophore-like [Pyrus x bretschneideri]	671	5e-38	361	71	71	100	537	325	601	671	-1	0
Contig_78644	766	gi|359479169|ref|XP_003632228.1|	gi|359479169|ref|XP_003632228.1| PREDICTED: calmodulin-related protein isoform 2 [Vitis vinifera]	166	9e-07	125	27	24	88.89	81	1	40	66	-2	0
Second_Contig1877	370	gi|658061746|ref|XP_008366754.1|	gi|658061746|ref|XP_008366754.1| PREDICTED: LOW QUALITY PROTEIN: RING finger and CHY zinc finger domain-containing protein 1-like [Malus domestica]	189	1e-54	447	89	86	92.13	3	269	101	189	3	0
Contig_43506	1768	gi|694377719|ref|XP_009365143.1|	gi|694377719|ref|XP_009365143.1| PREDICTED: G-type lectin S-receptor-like serine/threonine-protein kinase At2g19130 [Pyrus x bretschneideri]	825	0	1996	385	375	95.84	1	1155	441	825	1	0
First_Contig1604	2521	gi|694420600|ref|XP_009338202.1|	gi|694420600|ref|XP_009338202.1| PREDICTED: uncharacterized protein LOC103930575 [Pyrus x bretschneideri]	563	0	2210	458	430	93.67	2018	681	106	563	-3	0
Contig_45916	795	gi|694358968|ref|XP_009359702.1|	gi|694358968|ref|XP_009359702.1| PREDICTED: RRP12-like protein [Pyrus x bretschneideri]	1261	3e-11	136	28	28	100	795	712	712	739	-1	0
Second_Contig157	1694	gi|658046709|ref|XP_008359013.1|	gi|658046709|ref|XP_008359013.1| PREDICTED: scarecrow-like protein 14 [Malus domestica]	567	9e-174	1319	250	243	96	910	161	318	567	-2	0
First_Contig11221	711	gi|657959336|ref|XP_008371217.1|	gi|657959336|ref|XP_008371217.1| PREDICTED: pentatricopeptide repeat-containing protein At3g13160, mitochondrial-like [Malus domestica]	380	2e-107	824	162	157	96.3	710	225	49	210	-2	0
Contig_53085	400	gi|694324158|ref|XP_009353110.1|	gi|694324158|ref|XP_009353110.1| PREDICTED: uncharacterized protein LOC103944392 isoform X2 [Pyrus x bretschneideri]	939	1e-55	367	72	71	97.22	400	185	715	786	-1	0
Contig_102365	647	gi|694373023|ref|XP_009363736.1|	gi|694373023|ref|XP_009363736.1| PREDICTED: ankyrin repeat-containing protein At2g01680-like [Pyrus x bretschneideri]	421	3e-148	1098	215	211	96.74	647	3	12	226	-1	0
First_Contig17661	604	gi|658042211|ref|XP_008356725.1|	gi|658042211|ref|XP_008356725.1| PREDICTED: uncharacterized protein LOC103420438 [Malus domestica]	349	4e-118	891	172	169	98.26	87	602	1	172	3	0
Contig_7104	921	gi|657970068|ref|XP_008376767.1|	gi|657970068|ref|XP_008376767.1| PREDICTED: thylakoid lumenal 17.4 kDa protein, chloroplastic-like [Malus domestica]	236	2e-81	649	156	130	83.33	671	249	81	236	-2	0
Contig_78818	1586	gi|694366963|ref|XP_009362013.1|	gi|694366963|ref|XP_009362013.1| PREDICTED: F-box protein At5g07610-like [Pyrus x bretschneideri]	403	0	1701	317	315	99.05	1271	321	87	403	-1	0
First_Contig3259	835	gi|657991551|ref|XP_008388008.1|	gi|657991551|ref|XP_008388008.1| PREDICTED: probable GTP-binding protein OBGC2 [Malus domestica]	502	2e-165	1226	241	239	96.68	723	1	26	266	-2	0
First_Contig7673	825	gi|694380653|ref|XP_009366442.1|	gi|694380653|ref|XP_009366442.1| PREDICTED: TATA-box-binding protein 1-like [Pyrus x bretschneideri]	201	3e-15	172	32	32	96.88	325	420	112	143	1	0
Contig_140358	442	gi|658035207|ref|XP_008353127.1|	gi|658035207|ref|XP_008353127.1| PREDICTED: lipoxygenase 6, chloroplastic-like [Malus domestica]	228	4e-39	349	81	76	93.83	195	437	1	81	3	0
Contig_97578	499	gi|657962698|ref|XP_008372951.1|	gi|657962698|ref|XP_008372951.1| PREDICTED: uncharacterized protein LOC103436305 [Malus domestica]	485	7e-66	549	121	111	89.26	135	497	39	151	3	0
Contig_93702	582	gi|657972869|ref|XP_008378228.1|	gi|657972869|ref|XP_008378228.1| PREDICTED: pentatricopeptide repeat-containing protein At4g16390, chloroplastic-like [Malus domestica]	319	8e-84	660	161	139	84.47	567	85	18	178	-1	0
Contig_14641	366	gi|658053157|ref|XP_008362320.1|	gi|658053157|ref|XP_008362320.1| PREDICTED: ribulose-1,5 bisphosphate carboxylase/oxygenase large subunit N-methyltransferase, chloroplastic-like [Malus domestica]	497	2e-42	289	60	59	96.67	186	365	429	488	3	0
First_Contig15145	303	gi|694318879|ref|XP_009344662.1|	gi|694318879|ref|XP_009344662.1| PREDICTED: anthranilate synthase alpha subunit 1, chloroplastic [Pyrus x bretschneideri]	577	8e-12	160	39	33	79.49	154	270	442	480	1	0
First_Contig15865	452	gi|657981613|ref|XP_008382833.1|	gi|657981613|ref|XP_008382833.1| PREDICTED: casein kinase I isoform X2 [Malus domestica]	453	4e-08	135	27	27	100	370	450	327	353	1	0
Contig_33928	1274	gi|658044768|ref|XP_008358054.1|	gi|658044768|ref|XP_008358054.1| PREDICTED: uncharacterized protein LOC103421789 [Malus domestica]	481	5e-81	678	129	129	100	2	388	353	481	2	0
First_Contig18504	1595	gi|658060751|ref|XP_008366215.1|	gi|658060751|ref|XP_008366215.1| PREDICTED: LOW QUALITY PROTEIN: 26S protease regulatory subunit 6B homolog [Malus domestica]	379	0	1953	379	376	97.89	1411	275	1	379	-2	0
Contig_99352	475	gi|658012853|ref|XP_008341713.1|	gi|658012853|ref|XP_008341713.1| PREDICTED: probable amino-acid acetyltransferase NAGS2, chloroplastic [Malus domestica]	205	8e-45	387	74	74	100	474	253	132	205	-2	0
First_Contig17444	253	gi|645225974|ref|XP_008219824.1|	gi|645225974|ref|XP_008219824.1| PREDICTED: glucan endo-1,3-beta-glucosidase 5 isoform X2 [Prunus mume]	420	4e-51	436	84	82	95.24	2	253	170	253	2	0
Contig_19977	227	gi|694320659|ref|XP_009351511.1|	gi|694320659|ref|XP_009351511.1| PREDICTED: uncharacterized protein LOC103943044 isoform X2 [Pyrus x bretschneideri]	860	2e-25	260	56	51	87.5	227	60	805	860	-1	0
First_Contig10334	421	gi|657983433|ref|XP_008383791.1|	gi|657983433|ref|XP_008383791.1| PREDICTED: uncharacterized protein LOC103446452 [Malus domestica]	1387	9e-34	331	63	62	95.24	2	190	1066	1128	2	0
Contig_186817	242	gi|449474324|ref|XP_004154139.1|	gi|449474324|ref|XP_004154139.1| PREDICTED: oligopeptidase A-like, partial [Cucumis sativus]	336	7e-15	177	56	43	51.79	3	170	281	336	3	0
Contig_169173	255	gi|470148848|ref|XP_004309959.1|	gi|470148848|ref|XP_004309959.1| PREDICTED: uncharacterized mitochondrial protein AtMg00810-like [Fragaria vesca subsp. vesca]	239	2e-19	209	57	45	66.67	254	84	104	160	-2	0
First_Contig20647	1404	gi|694320520|ref|XP_009351444.1|	gi|694320520|ref|XP_009351444.1| PREDICTED: pentatricopeptide repeat-containing protein At1g11900 [Pyrus x bretschneideri]	360	2e-161	646	132	124	93.18	549	154	229	360	-1	0
Contig_20983	1514	gi|694432808|ref|XP_009343741.1|	gi|694432808|ref|XP_009343741.1| PREDICTED: uncharacterized protein LOC103935662 isoform X4 [Pyrus x bretschneideri]	1049	0	2121	468	433	90.81	1405	2	451	918	-2	0
Contig_129386	279	gi|657996207|ref|XP_008390466.1|	gi|657996207|ref|XP_008390466.1| PREDICTED: uncharacterized protein LOC103452714 [Malus domestica]	74	1e-21	215	41	41	97.56	155	277	1	41	2	0
First_Contig25225	1228	gi|694315544|ref|XP_009376069.1|	gi|694315544|ref|XP_009376069.1| PREDICTED: subtilisin-like protease SBT5.3 isoform X2 [Pyrus x bretschneideri]	722	0	1621	395	333	80.51	37	1206	350	722	1	0
Contig_181486	394	gi|694444838|ref|XP_009348907.1|	gi|694444838|ref|XP_009348907.1| PREDICTED: respiratory burst oxidase homolog protein E-like [Pyrus x bretschneideri]	914	7e-37	351	118	77	64.41	394	41	810	895	-1	0
Contig_180542	307	gi|658014363|ref|XP_008342503.1|	gi|658014363|ref|XP_008342503.1| PREDICTED: SNF2 domain-containing protein CLASSY 3-like [Malus domestica]	452	7e-65	533	102	101	97.06	2	307	267	368	2	0
Contig_95744	3275	gi|658008560|ref|XP_008339479.1|	gi|658008560|ref|XP_008339479.1| PREDICTED: uncharacterized protein LOC103402507 [Malus domestica]	538	0	2704	542	518	94.65	1720	113	1	538	-2	0
First_Contig6284	765	gi|657948636|ref|XP_008338682.1|	gi|657948636|ref|XP_008338682.1| PREDICTED: zinc finger protein NUTCRACKER-like isoform X1 [Malus domestica]	520	7e-43	401	76	76	100	228	1	1	76	-1	0
Contig_59577	822	gi|694357404|ref|XP_009359275.1|	gi|694357404|ref|XP_009359275.1| PREDICTED: myosin-11 isoform X2 [Pyrus x bretschneideri]	1898	4e-103	863	166	166	99.4	820	323	1711	1876	-3	0
Contig_84280	556	gi|694410539|ref|XP_009333676.1|	gi|694410539|ref|XP_009333676.1| PREDICTED: ultraviolet-B receptor UVR8-like, partial [Pyrus x bretschneideri]	298	6e-17	200	52	42	76.92	401	556	64	115	2	0
Contig_58226	346	gi|694396582|ref|XP_009373568.1|	gi|694396582|ref|XP_009373568.1| PREDICTED: selenium-binding protein 2 [Pyrus x bretschneideri]	491	5e-21	229	43	42	95.35	130	2	194	236	-1	0
Contig_21945	765	gi|694424832|ref|XP_009340182.1|	gi|694424832|ref|XP_009340182.1| PREDICTED: zinc finger CCCH domain-containing protein 56-like [Pyrus x bretschneideri]	344	9e-94	735	137	136	99.27	355	765	1	137	1	0
Contig_65006	489	gi|694440561|ref|XP_009347091.1|	gi|694440561|ref|XP_009347091.1| PREDICTED: DEAD-box ATP-dependent RNA helicase 5-like [Pyrus x bretschneideri]	544	8e-36	341	68	65	94.12	205	2	147	214	-3	0
Contig_66980	763	gi|657953079|ref|XP_008360895.1|	gi|657953079|ref|XP_008360895.1| PREDICTED: ribosomal RNA processing protein 36 homolog [Malus domestica]	241	4e-43	283	72	69	93.06	237	22	102	173	-2	0
Second_Contig1994	236	gi|694371412|ref|XP_009363270.1|	gi|694371412|ref|XP_009363270.1| PREDICTED: vacuolar-sorting receptor 6-like [Pyrus x bretschneideri]	629	3e-47	415	78	77	98.72	235	2	477	554	-2	0
Contig_62081	345	gi|698507241|ref|XP_009798966.1|	gi|698507241|ref|XP_009798966.1| PREDICTED: protein STAY-GREEN, chloroplastic-like [Nicotiana sylvestris]	267	2e-15	183	50	41	72	343	215	120	169	-3	0
First_Contig9155	375	gi|694371937|ref|XP_009363419.1|	gi|694371937|ref|XP_009363419.1| PREDICTED: uncharacterized protein LOC103953409 [Pyrus x bretschneideri]	4351	8e-75	637	124	122	97.58	373	2	3383	3506	-3	0
Contig_90306	402	gi|657970205|ref|XP_008376841.1|	gi|657970205|ref|XP_008376841.1| PREDICTED: uncharacterized protein LOC103439964 [Malus domestica]	158	3e-63	503	117	113	95.73	401	51	42	158	-2	0
Contig_125836	376	gi|658009187|ref|XP_008339796.1|	gi|658009187|ref|XP_008339796.1| PREDICTED: putative ATP-dependent RNA helicase DHX33 [Malus domestica]	716	3e-10	150	43	35	79.07	257	376	2	44	2	0
Second_Contig1961	658	gi|657982685|ref|XP_008383389.1|	gi|657982685|ref|XP_008383389.1| PREDICTED: obg-like ATPase 1 [Malus domestica]	394	1e-153	1132	219	216	98.63	657	1	146	364	-2	0
First_Contig10042	958	gi|694331428|ref|XP_009356390.1|	gi|694331428|ref|XP_009356390.1| PREDICTED: epoxide hydrolase 3 [Pyrus x bretschneideri]	338	7e-102	795	174	154	88.51	2	499	165	338	2	0
Contig_22211	327	gi|694372576|ref|XP_009363603.1|	gi|694372576|ref|XP_009363603.1| PREDICTED: uncharacterized aarF domain-containing protein kinase At4g31390, chloroplastic-like [Pyrus x bretschneideri]	678	2e-42	386	85	78	89.41	246	1	163	247	-1	0
First_Contig13750	2962	gi|694385235|ref|XP_009368451.1|	gi|694385235|ref|XP_009368451.1| PREDICTED: microtubule-associated protein TORTIFOLIA1-like isoform X1 [Pyrus x bretschneideri]	940	0	2478	470	465	98.09	1412	3	449	918	-3	0
First_Contig5381	286	gi|694391281|ref|XP_009371168.1|	gi|694391281|ref|XP_009371168.1| PREDICTED: uncharacterized protein LOC103960422 [Pyrus x bretschneideri]	217	6e-54	442	94	90	94.68	11	286	1	94	2	0
First_Contig10873	2534	gi|694356674|ref|XP_009359069.1|	gi|694356674|ref|XP_009359069.1| PREDICTED: protein ASPARTIC PROTEASE IN GUARD CELL 2-like [Pyrus x bretschneideri]	496	0	1414	291	278	91.75	2127	1255	62	352	-3	0
Contig_70973	644	gi|694415961|ref|XP_009336123.1|	gi|694415961|ref|XP_009336123.1| PREDICTED: 60S ribosomal protein L14-1-like [Pyrus x bretschneideri]	134	1e-18	208	43	42	97.67	642	514	74	116	-3	0
Contig_39142	1644	gi|694401024|ref|XP_009375581.1|	gi|694401024|ref|XP_009375581.1| PREDICTED: probable inactive receptor kinase At4g23740 [Pyrus x bretschneideri]	624	0	2434	478	469	95.61	1434	1	1	478	-1	0
First_Contig13023	1064	gi|657996366|ref|XP_008390551.1|	gi|657996366|ref|XP_008390551.1| PREDICTED: uncharacterized protein LOC103452791 [Malus domestica]	550	0	1477	291	283	95.88	1064	195	260	550	-1	0
Contig_145372	272	gi|658064449|ref|XP_008368168.1|	gi|658064449|ref|XP_008368168.1| PREDICTED: uncharacterized protein LOC103431774 [Malus domestica]	1417	2e-21	183	42	38	88.1	271	146	1347	1388	-2	0
Contig_94464	773	gi|657980034|ref|XP_008381992.1|	gi|657980034|ref|XP_008381992.1| PREDICTED: probable LRR receptor-like serine/threonine-protein kinase At5g10290 [Malus domestica]	611	4e-06	125	27	27	96.3	773	693	70	96	-1	0
Contig_67233	406	gi|694406890|ref|XP_009378216.1|	gi|694406890|ref|XP_009378216.1| PREDICTED: GATA transcription factor 5-like [Pyrus x bretschneideri]	331	6e-82	642	134	129	93.28	404	3	13	146	-3	0
Contig_73564	1228	gi|694384516|ref|XP_009368149.1|	gi|694384516|ref|XP_009368149.1| PREDICTED: disease resistance protein RGA2-like [Pyrus x bretschneideri]	1616	3e-87	447	202	126	53.96	426	950	1311	1490	3	0
Second_Contig2278	1168	gi|694403028|ref|XP_009376482.1|	gi|694403028|ref|XP_009376482.1| PREDICTED: cell division cycle-associated protein 7-like [Pyrus x bretschneideri]	494	0	1992	384	371	96.09	1154	3	1	384	-3	0
Contig_153250	419	gi|470126592|ref|XP_004299267.1|	gi|470126592|ref|XP_004299267.1| PREDICTED: protease 4-like [Fragaria vesca subsp. vesca]	678	1e-15	193	35	35	100	418	314	302	336	-2	0
Contig_94121	362	gi|694360246|ref|XP_009360071.1|	gi|694360246|ref|XP_009360071.1| PREDICTED: uncharacterized protein LOC103950568 [Pyrus x bretschneideri]	1369	2e-74	630	120	119	98.33	1	360	456	575	1	0
Contig_22061	1172	gi|658009631|ref|XP_008340031.1|	gi|658009631|ref|XP_008340031.1| PREDICTED: AMSH-like ubiquitin thioesterase 2 isoform X1 [Malus domestica]	250	3e-20	232	54	48	83.33	810	649	36	88	-3	0
Contig_19345	1138	gi|694366791|ref|XP_009361967.1|	gi|694366791|ref|XP_009361967.1| PREDICTED: flowering time control protein FY-like [Pyrus x bretschneideri]	740	1e-17	222	74	51	63.51	213	7	48	121	-2	0
First_Contig24891	1476	gi|694413953|ref|XP_009335219.1|	gi|694413953|ref|XP_009335219.1| PREDICTED: putative G3BP-like protein [Pyrus x bretschneideri]	448	5e-19	234	55	50	83.64	1234	1398	57	111	1	0
Contig_98674	1042	gi|694392069|ref|XP_009371527.1|	gi|694392069|ref|XP_009371527.1| PREDICTED: uncharacterized protein LOC103960770 [Pyrus x bretschneideri]	587	3e-102	821	177	170	91.53	531	1	1	177	-2	0
Second_Contig2997	1728	gi|657967489|ref|XP_008375422.1|	gi|657967489|ref|XP_008375422.1| PREDICTED: uncharacterized protein LOC103438661 [Malus domestica]	406	0	1951	406	382	91.63	1465	251	1	406	-3	0
Contig_93725	746	gi|657952427|ref|XP_008357470.1|	gi|657952427|ref|XP_008357470.1| PREDICTED: uncharacterized protein LOC103421217 [Malus domestica]	123	7e-07	123	26	25	92.31	86	163	98	123	2	0
Contig_84328	2436	gi|694353122|ref|XP_009358051.1|	gi|694353122|ref|XP_009358051.1| PREDICTED: uncharacterized protein LOC103948719 [Pyrus x bretschneideri]	440	1e-77	677	194	152	67.53	1786	2367	210	400	1	0
Contig_179940	244	gi|545357443|ref|XP_005644365.1|	gi|545357443|ref|XP_005644365.1| phosphatidylinositol 3 and 4-kinase family protein, partial [Coccomyxa subellipsoidea C-169]	593	3e-21	228	80	54	52.5	241	2	373	452	-1	0
Contig_6680	864	gi|657994866|ref|XP_008389748.1|	gi|657994866|ref|XP_008389748.1| PREDICTED: uncharacterized protein LOC103452052 [Malus domestica]	832	3e-174	1316	246	244	95.93	863	126	587	832	-2	0
Contig_195528	302	gi|694429716|ref|XP_009342372.1|	gi|694429716|ref|XP_009342372.1| PREDICTED: basic form of pathogenesis-related protein 1-like [Pyrus x bretschneideri]	160	6e-38	228	46	44	86.96	142	279	105	150	1	0
Second_Contig1973	500	gi|694323602|ref|XP_009352862.1|	gi|694323602|ref|XP_009352862.1| PREDICTED: uncharacterized protein LOC103944170 isoform X1 [Pyrus x bretschneideri]	99	1e-55	451	93	92	98.92	221	499	1	93	2	0
Contig_30647	391	gi|658013560|ref|XP_008342079.1|	gi|658013560|ref|XP_008342079.1| PREDICTED: probable indole-3-acetic acid-amido synthetase GH3.5 [Malus domestica]	441	1e-28	283	57	55	96.49	220	390	137	193	1	0
Contig_16174	451	gi|658032484|ref|XP_008351752.1|	gi|658032484|ref|XP_008351752.1| PREDICTED: callose synthase 10-like [Malus domestica]	436	2e-70	576	199	135	65.83	450	1	168	366	-2	0
First_Contig14747	421	gi|658034066|ref|XP_008352553.1|	gi|658034066|ref|XP_008352553.1| PREDICTED: probable E3 ubiquitin-protein ligase LOG2 [Malus domestica]	212	9e-11	149	30	29	96.67	420	331	183	212	-2	0
Contig_32121	397	gi|657998037|ref|XP_008391408.1|	gi|657998037|ref|XP_008391408.1| PREDICTED: uncharacterized protein LOC103453630 [Malus domestica]	164	1e-18	204	40	40	100	179	60	125	164	-3	0
Contig_63051	359	gi|470133977|ref|XP_004302835.1|	gi|470133977|ref|XP_004302835.1| PREDICTED: thioredoxin-like protein AAED1, chloroplastic-like [Fragaria vesca subsp. vesca]	261	8e-06	113	78	37	41.03	359	126	195	241	-1	0
Contig_63540	3213	gi|657987378|ref|XP_008385840.1|	gi|657987378|ref|XP_008385840.1| PREDICTED: uncharacterized protein LOC103448365 isoform X1 [Malus domestica]	766	0	3867	766	748	95.82	3187	890	1	766	-3	0
Contig_14346	551	gi|645251509|ref|XP_008231715.1|	gi|645251509|ref|XP_008231715.1| PREDICTED: probable aldo-keto reductase 2 [Prunus mume]	212	9e-27	268	58	55	86.21	378	551	4	61	3	0
Contig_114419	518	gi|694351188|ref|XP_009357464.1|	gi|694351188|ref|XP_009357464.1| PREDICTED: putative lactoylglutathione lyase [Pyrus x bretschneideri]	292	3e-118	883	172	169	97.67	517	2	61	232	-2	0
Contig_181427	347	gi|302821214|ref|XP_002992271.1|	gi|302821214|ref|XP_002992271.1| rab family GTPase [Selaginella moellendorffii]	199	6e-55	449	116	97	72.41	345	4	67	182	-3	0
Contig_55049	369	gi|658000255|ref|XP_008392576.1|	gi|658000255|ref|XP_008392576.1| PREDICTED: glutamate--cysteine ligase, chloroplastic-like [Malus domestica]	218	1e-27	268	55	54	96.36	364	200	164	218	-3	0
Contig_187652	285	gi|694443366|ref|XP_009348280.1|	gi|694443366|ref|XP_009348280.1| PREDICTED: phosphatidylinositol 4-phosphate 5-kinase 5 [Pyrus x bretschneideri]	781	3e-28	282	54	54	100	163	2	1	54	-3	0
First_Contig5834	1768	gi|694419857|ref|XP_009337864.1|	gi|694419857|ref|XP_009337864.1| PREDICTED: uncharacterized protein LOC103930280 [Pyrus x bretschneideri]	427	6e-176	930	184	175	94.02	504	1055	165	347	3	0
First_Contig16421	242	gi|694393049|ref|XP_009371980.1|	gi|694393049|ref|XP_009371980.1| PREDICTED: uncharacterized protein LOC103961177 [Pyrus x bretschneideri]	507	4e-46	405	80	77	93.75	240	1	256	335	-3	0
Contig_8341	732	gi|694425324|ref|XP_009340402.1|	gi|694425324|ref|XP_009340402.1| PREDICTED: cytochrome P450 71AV8-like [Pyrus x bretschneideri]	556	4e-100	794	214	178	72.43	662	24	1	212	-2	0
Contig_34690	1550	gi|470146126|ref|XP_004308680.1|	gi|470146126|ref|XP_004308680.1| PREDICTED: DNA topoisomerase 2-like [Fragaria vesca subsp. vesca]	1469	2e-34	288	188	107	40.96	592	1113	286	471	1	0
Contig_111126	1647	gi|657951917|ref|XP_008355042.1|	gi|657951917|ref|XP_008355042.1| PREDICTED: LOW QUALITY PROTEIN: phosphoinositide phospholipase C 4-like [Malus domestica]	588	0	2793	526	519	98.1	69	1646	1	526	3	0
First_Contig13191	303	gi|657982731|ref|XP_008383414.1|	gi|657982731|ref|XP_008383414.1| PREDICTED: serine/threonine-protein phosphatase 6 regulatory subunit 1-like isoform X1 [Malus domestica]	783	8e-13	169	38	36	92.11	302	189	746	783	-2	0
Contig_12338	730	gi|657952894|ref|XP_008359903.1|	gi|657952894|ref|XP_008359903.1| PREDICTED: uncharacterized protein LOC103423593 [Malus domestica]	343	8e-84	668	129	125	95.35	554	168	215	343	-3	0
Contig_133641	417	gi|658014982|ref|XP_008342819.1|	gi|658014982|ref|XP_008342819.1| PREDICTED: putative leucine-rich repeat receptor-like serine/threonine-protein kinase At2g24130 [Malus domestica]	1004	5e-75	630	139	136	96.4	417	1	129	267	-1	0
Contig_168118	258	gi|694369742|ref|XP_009362805.1|	gi|694369742|ref|XP_009362805.1| PREDICTED: metacaspase-1-like [Pyrus x bretschneideri]	372	5e-06	82	23	17	73.91	100	168	350	372	1	0
Contig_39848	1631	gi|694411507|ref|XP_009334113.1|	gi|694411507|ref|XP_009334113.1| PREDICTED: uncharacterized protein LOC103926953 [Pyrus x bretschneideri]	368	0	1803	340	336	97.94	1169	150	29	368	-1	0
Contig_86745	950	gi|657994592|ref|XP_008389605.1|	gi|657994592|ref|XP_008389605.1| PREDICTED: serine/threonine-protein kinase PBS1-like [Malus domestica]	363	1e-171	1259	289	248	84.43	151	948	1	289	1	0
Contig_91560	423	gi|694430425|ref|XP_009342693.1|	gi|694430425|ref|XP_009342693.1| PREDICTED: flavonol synthase/flavanone 3-hydroxylase-like [Pyrus x bretschneideri]	353	8e-50	430	88	84	93.18	158	421	1	88	2	0
Contig_1150	1068	gi|694430965|ref|XP_009342933.1|	gi|694430965|ref|XP_009342933.1| PREDICTED: uncharacterized protein LOC103934897 [Pyrus x bretschneideri]	1035	4e-96	807	195	167	77.95	182	766	691	885	2	0
Contig_94724	339	gi|657957449|ref|XP_008370225.1|	gi|657957449|ref|XP_008370225.1| PREDICTED: regulatory-associated protein of TOR 1-like [Malus domestica]	1337	9e-73	616	113	113	100	339	1	52	164	-1	0
Contig_93083	351	gi|645267030|ref|XP_008238885.1|	gi|645267030|ref|XP_008238885.1| PREDICTED: uncharacterized protein LOC103337496 [Prunus mume]	1345	6e-58	508	116	105	81.03	2	349	991	1106	2	0
Contig_15667	720	gi|658010481|ref|XP_008340489.1|	gi|658010481|ref|XP_008340489.1| PREDICTED: uncharacterized protein LOC103403428 [Malus domestica]	277	2e-41	377	74	73	94.59	498	719	116	189	3	0
Contig_32037	1951	gi|657987508|ref|XP_008385909.1|	gi|657987508|ref|XP_008385909.1| PREDICTED: phosphatidylinositol/phosphatidylcholine transfer protein SFH3-like isoform X2 [Malus domestica]	516	0	2272	507	447	86.98	1795	341	10	516	-1	0
First_Contig13279	965	gi|657970112|ref|XP_008376790.1|	gi|657970112|ref|XP_008376790.1| PREDICTED: pyridoxal reductase, chloroplastic isoform X1 [Malus domestica]	365	7e-30	222	82	55	58.54	743	498	200	267	-1	0
First_Contig14167	500	gi|658037181|ref|XP_008354155.1|	gi|658037181|ref|XP_008354155.1| PREDICTED: zinc finger CCCH domain-containing protein 29-like [Malus domestica]	665	7e-41	380	71	69	97.18	499	287	595	665	-2	0
Contig_136326	370	gi|658054563|ref|XP_008363033.1|	gi|658054563|ref|XP_008363033.1| PREDICTED: probable glutamate carboxypeptidase 2 [Malus domestica]	413	8e-14	176	49	37	71.43	369	223	191	231	-2	0
Contig_25612	513	gi|694391891|ref|XP_009371444.1|	gi|694391891|ref|XP_009371444.1| PREDICTED: probable protein ABIL5 [Pyrus x bretschneideri]	252	2e-113	848	171	164	94.15	511	2	46	216	-3	0
Contig_36560	419	gi|658021041|ref|XP_008345903.1|	gi|658021041|ref|XP_008345903.1| PREDICTED: apoptosis inhibitor 5-like isoform X2 [Malus domestica]	543	2e-89	709	139	138	97.84	1	417	132	270	1	0
First_Contig15292	299	gi|694381615|ref|XP_009366874.1|	gi|694381615|ref|XP_009366874.1| PREDICTED: uncharacterized protein LOC103956578 isoform X2 [Pyrus x bretschneideri]	180	2e-06	114	45	31	57.78	251	126	1	45	-1	0
Contig_123605	830	gi|658019545|ref|XP_008345130.1|	gi|658019545|ref|XP_008345130.1| PREDICTED: uncharacterized protein LOC103408038 [Malus domestica]	1355	6e-12	172	39	36	82.05	429	313	1317	1355	-3	0
First_Contig16207	389	gi|657967655|ref|XP_008375516.1|	gi|657967655|ref|XP_008375516.1| PREDICTED: DNA gyrase subunit A, chloroplastic/mitochondrial-like [Malus domestica]	494	1e-61	518	129	106	81.4	387	1	379	485	-3	0
Contig_48100	612	gi|694365631|ref|XP_009361636.1|	gi|694365631|ref|XP_009361636.1| PREDICTED: uncharacterized protein LOC103951883 [Pyrus x bretschneideri]	124	3e-26	260	65	60	89.23	188	3	1	65	-2	0
Contig_99599	1385	gi|657946994|ref|XP_008387348.1|	gi|657946994|ref|XP_008387348.1| PREDICTED: probable pectinesterase 53 [Malus domestica]	382	0	2047	382	380	98.95	1267	122	1	382	-2	0
Contig_69473	463	gi|694397034|ref|XP_009373780.1|	gi|694397034|ref|XP_009373780.1| PREDICTED: probable tRNA (guanine(26)-N(2))-dimethyltransferase 2 [Pyrus x bretschneideri]	585	9e-72	595	117	115	98.29	351	1	7	123	-2	0
First_Contig4352	1408	gi|658061631|ref|XP_008366690.1|	gi|658061631|ref|XP_008366690.1| PREDICTED: probable sugar phosphate/phosphate translocator At5g25400 [Malus domestica]	349	0	1494	315	296	90.79	23	958	35	349	2	0
First_Contig16227	623	gi|658040321|ref|XP_008355758.1|	gi|658040321|ref|XP_008355758.1| PREDICTED: uncharacterized protein LOC103419434 [Malus domestica]	446	3e-06	123	25	23	92	1	75	422	446	1	0
Contig_4132	982	gi|694389455|ref|XP_009370354.1|	gi|694389455|ref|XP_009370354.1| PREDICTED: uncharacterized protein LOC103959715 isoform X2 [Pyrus x bretschneideri]	386	1e-117	905	170	170	98.24	471	980	1	170	3	0
Contig_20593	1679	gi|694415505|ref|XP_009335929.1|	gi|694415505|ref|XP_009335929.1| PREDICTED: U4/U6 small nuclear ribonucleoprotein Prp3-like isoform X1 [Pyrus x bretschneideri]	873	0	2203	507	474	92.5	151	1593	23	528	1	0
Second_Contig2713	1638	gi|694429435|ref|XP_009342246.1|	gi|694429435|ref|XP_009342246.1| PREDICTED: homeobox-leucine zipper protein HDG2-like isoform X4 [Pyrus x bretschneideri]	721	2e-134	1067	206	206	99.03	663	1280	515	720	3	0
Contig_26691	1080	gi|694450651|ref|XP_009350679.1|	gi|694450651|ref|XP_009350679.1| PREDICTED: LOW QUALITY PROTEIN: probable histone-lysine N-methyltransferase ATXR3 [Pyrus x bretschneideri]	2479	1e-112	947	273	239	86.81	323	1078	6	278	2	0
Contig_106349	228	gi|657989410|ref|XP_008386906.1|	gi|657989410|ref|XP_008386906.1| PREDICTED: F-box protein SKIP24 isoform X2 [Malus domestica]	241	9e-26	252	51	49	92.16	228	76	190	240	-1	0
First_Contig3333	427	gi|694382095|ref|XP_009367082.1|	gi|694382095|ref|XP_009367082.1| PREDICTED: protein disulfide isomerase-like 1-4 [Pyrus x bretschneideri]	572	8e-27	275	56	56	100	426	259	517	572	-2	0
Contig_61748	786	gi|694329580|ref|XP_009355547.1|	gi|694329580|ref|XP_009355547.1| PREDICTED: uncharacterized protein LOC103946550 [Pyrus x bretschneideri]	786	4e-148	1135	251	222	87.25	784	74	538	786	-3	0
Contig_36654	1668	gi|658057796|ref|XP_008364686.1|	gi|658057796|ref|XP_008364686.1| PREDICTED: ABC transporter A family member 7-like, partial [Malus domestica]	605	0	1466	269	269	99.63	859	1665	252	520	1	0
Contig_15238	361	gi|657949555|ref|XP_008343752.1|	gi|657949555|ref|XP_008343752.1| PREDICTED: cyclin-U4-1-like [Malus domestica]	207	2e-80	619	119	118	98.32	3	359	1	119	3	0
Contig_107414	4133	gi|657949402|ref|XP_008342973.1|	gi|657949402|ref|XP_008342973.1| PREDICTED: structural maintenance of chromosomes protein 4 [Malus domestica]	1245	0	6464	1245	1233	98.47	3982	248	1	1245	-2	0
Contig_186163	247	gi|449467723|ref|XP_004151572.1|	gi|449467723|ref|XP_004151572.1| PREDICTED: UPF0042 nucleotide-binding protein YhbJ-like [Cucumis sativus]	232	3e-17	192	72	51	51.39	2	214	74	145	2	0
Contig_9878	431	gi|694405579|ref|XP_009377635.1|	gi|694405579|ref|XP_009377635.1| PREDICTED: RNA polymerase sigma factor sigB isoform X1 [Pyrus x bretschneideri]	643	7e-73	604	141	139	97.16	427	5	184	324	-2	0
Contig_88311	581	gi|658309724|ref|NP_001280949.1|	gi|658309724|ref|NP_001280949.1| L-3-cyanoalanine synthase 1, mitochondrial [Malus domestica]	376	3e-26	271	60	54	86.67	182	3	59	118	-1	0
Second_Contig1287	310	gi|657974955|ref|XP_008379317.1|	gi|657974955|ref|XP_008379317.1| PREDICTED: mitochondrial chaperone BCS1-like [Malus domestica]	522	3e-52	451	87	85	96.55	261	1	1	87	-2	0
Contig_137708	474	gi|694328273|ref|XP_009354954.1|	gi|694328273|ref|XP_009354954.1| PREDICTED: kinesin-like protein klpA [Pyrus x bretschneideri]	1047	2e-52	469	93	91	95.7	473	195	955	1047	-2	0
Contig_72639	800	gi|658001469|ref|XP_008393197.1|	gi|658001469|ref|XP_008393197.1| PREDICTED: DNA annealing helicase and endonuclease ZRANB3 [Malus domestica]	1221	0	1415	266	262	97.74	798	1	928	1193	-3	0
First_Contig15175	1397	gi|658058721|ref|XP_008365172.1|	gi|658058721|ref|XP_008365172.1| PREDICTED: putative disease resistance RPP13-like protein 1 [Malus domestica]	1163	0	2016	469	413	84.43	1395	1	232	690	-3	0
Contig_154776	328	gi|659131109|ref|XP_008465515.1|	gi|659131109|ref|XP_008465515.1| PREDICTED: heat shock cognate protein 80-like, partial [Cucumis melo]	134	1e-29	274	69	61	79.71	210	4	3	71	-2	0
Contig_194364	500	gi|657973234|ref|XP_008378407.1|	gi|657973234|ref|XP_008378407.1| PREDICTED: uncharacterized protein LOC103441507 [Malus domestica]	844	2e-78	628	132	125	90.91	103	498	81	212	1	0
Contig_152913	296	gi|586721914|ref|XP_006849012.1|	gi|586721914|ref|XP_006849012.1| hypothetical protein AMTR_s00028p00129850 [Amborella trichopoda]	132	8e-06	107	70	42	42.86	86	295	61	129	2	0
Contig_191183	252	gi|358343766|ref|XP_003635968.1|	gi|358343766|ref|XP_003635968.1| Holliday junction ATP-dependent DNA helicase ruvB [Medicago truncatula]	355	2e-23	239	86	63	56.98	1	252	86	165	1	0
First_Contig22867	1033	gi|694412514|ref|XP_009334571.1|	gi|694412514|ref|XP_009334571.1| PREDICTED: Williams-Beuren syndrome chromosomal region 22 protein homolog [Pyrus x bretschneideri]	290	3e-112	862	196	174	86.73	943	404	1	196	-1	0
Contig_34068	364	gi|657961618|ref|XP_008372403.1|	gi|657961618|ref|XP_008372403.1| PREDICTED: LOW QUALITY PROTEIN: tetratricopeptide repeat protein 4 homolog [Malus domestica]	360	8e-72	576	119	112	89.08	363	7	242	360	-2	0
Contig_33708	878	gi|657967188|ref|XP_008375287.1|	gi|657967188|ref|XP_008375287.1| PREDICTED: disease resistance protein RGA2-like [Malus domestica]	319	4e-18	215	50	46	86	727	876	1	50	1	0
Contig_81099	244	gi|657980976|ref|XP_008382497.1|	gi|657980976|ref|XP_008382497.1| PREDICTED: homoserine kinase-like [Malus domestica]	369	6e-49	418	81	80	98.77	2	244	4	84	2	0
Contig_143793	293	gi|657988221|ref|XP_008386274.1|	gi|657988221|ref|XP_008386274.1| PREDICTED: F-box/FBD/LRR-repeat protein At1g16930-like [Malus domestica]	464	3e-24	249	48	48	97.92	149	292	324	371	2	0
First_Contig14373	289	gi|657948216|ref|XP_008393913.1|	gi|657948216|ref|XP_008393913.1| PREDICTED: F-box protein At4g35930-like [Malus domestica]	261	7e-18	198	44	43	93.18	158	289	1	44	2	0
Contig_142191	1094	gi|590724789|ref|XP_007052567.1|	gi|590724789|ref|XP_007052567.1| Gag-pol polyprotein, putative [Theobroma cacao]	794	1e-81	417	120	89	60	399	40	397	516	-3	0
Second_Contig125	1541	gi|694385085|ref|XP_009368389.1|	gi|694385085|ref|XP_009368389.1| PREDICTED: ribosome maturation protein SBDS [Pyrus x bretschneideri]	378	0	1741	338	331	97.04	325	1332	41	378	1	0
Contig_3635	407	gi|658000058|ref|XP_008392472.1|	gi|658000058|ref|XP_008392472.1| PREDICTED: probable alanine--tRNA ligase, chloroplastic isoform X2 [Malus domestica]	815	2e-81	671	135	131	94.81	407	3	460	594	-1	0
First_Contig2368	674	gi|694436021|ref|XP_009345138.1|	gi|694436021|ref|XP_009345138.1| PREDICTED: uncharacterized protein At4g06744-like [Pyrus x bretschneideri]	426	9e-73	598	159	152	92.45	43	519	1	159	1	0
Contig_67469	727	gi|694381014|ref|XP_009366605.1|	gi|694381014|ref|XP_009366605.1| PREDICTED: RNA-binding protein 24-B isoform X1 [Pyrus x bretschneideri]	293	1e-96	749	139	137	98.56	418	2	1	139	-1	0
Contig_179347	334	gi|694440027|ref|XP_009346858.1|	gi|694440027|ref|XP_009346858.1| PREDICTED: uncharacterized protein LOC103938566 [Pyrus x bretschneideri]	289	4e-47	403	101	87	79.21	310	11	189	289	-1	0
Contig_35527	311	gi|658010204|ref|XP_008340339.1|	gi|658010204|ref|XP_008340339.1| PREDICTED: glutathione S-transferase U17-like [Malus domestica]	238	1e-19	211	45	44	88.89	176	310	1	45	2	0
Contig_82738	226	gi|694436083|ref|XP_009345167.1|	gi|694436083|ref|XP_009345167.1| PREDICTED: uncharacterized protein LOC103936993 [Pyrus x bretschneideri]	313	2e-43	376	75	75	98.67	225	1	1	75	-2	0
First_Contig17252	314	gi|657968092|ref|XP_008375741.1|	gi|657968092|ref|XP_008375741.1| PREDICTED: ethylene-responsive transcription factor ERF034-like [Malus domestica]	400	8e-21	223	64	50	71.88	314	126	330	393	-1	0
Contig_182533	354	gi|595819045|ref|XP_007204446.1|	gi|595819045|ref|XP_007204446.1| hypothetical protein PRUPE_ppa026426mg [Prunus persica]	742	6e-10	148	33	30	84.85	101	3	1	33	-2	0
Contig_16083	861	gi|658050196|ref|XP_008360812.1|	gi|658050196|ref|XP_008360812.1| PREDICTED: uncharacterized protein LOC103424510 [Malus domestica]	730	3e-144	1108	290	225	75.86	774	1	1	290	-1	0
Contig_129727	1388	gi|694327772|ref|XP_009354736.1|	gi|694327772|ref|XP_009354736.1| PREDICTED: tubulin-folding cofactor D [Pyrus x bretschneideri]	1272	5e-100	852	172	166	94.19	2	517	239	410	2	0
Second_Contig1369	2471	gi|694352210|ref|XP_009357778.1|	gi|694352210|ref|XP_009357778.1| PREDICTED: lipid phosphate phosphatase 2-like isoform X2 [Pyrus x bretschneideri]	374	1e-174	1330	294	268	87.41	1595	2470	14	305	2	0
First_Contig149	1282	gi|658011993|ref|XP_008341259.1|	gi|658011993|ref|XP_008341259.1| PREDICTED: probable protein S-acyltransferase 7 [Malus domestica]	445	2e-167	940	173	172	98.84	1281	763	109	281	-2	0
First_Contig15096	710	gi|658062339|ref|XP_008367063.1|	gi|658062339|ref|XP_008367063.1| PREDICTED: protein TIFY 6B-like [Malus domestica]	385	3e-62	386	81	77	91.36	484	242	305	385	-2	0
Second_Contig723	790	gi|694355012|ref|XP_009358612.1|	gi|694355012|ref|XP_009358612.1| PREDICTED: uncharacterized protein LOC103949235 [Pyrus x bretschneideri]	206	1e-36	342	89	82	88.76	509	246	118	206	-3	0
Contig_66003	1075	gi|657991273|ref|XP_008387863.1|	gi|657991273|ref|XP_008387863.1| PREDICTED: uncharacterized protein LOC103450312 isoform X2 [Malus domestica]	132	4e-30	296	63	59	90.48	672	860	40	102	3	0
Contig_33938	218	gi|694450352|ref|XP_009350602.1|	gi|694450352|ref|XP_009350602.1| PREDICTED: peroxisome biogenesis protein 16-like [Pyrus x bretschneideri]	369	2e-39	352	72	67	91.67	216	1	44	115	-3	0
First_Contig2647	620	gi|658057983|ref|XP_008364787.1|	gi|658057983|ref|XP_008364787.1| PREDICTED: uncharacterized protein LOC103428462 [Malus domestica]	275	4e-28	282	61	57	93.44	207	389	1	61	3	0
Contig_27993	232	gi|593268652|ref|XP_007136503.1|	gi|593268652|ref|XP_007136503.1| hypothetical protein PHAVU_009G050800g [Phaseolus vulgaris]	381	8e-10	142	27	27	96.3	231	151	218	244	-2	0
Contig_84418	1540	gi|694388318|ref|XP_009369873.1|	gi|694388318|ref|XP_009369873.1| PREDICTED: type I inositol 1,4,5-trisphosphate 5-phosphatase CVP2-like isoform X2 [Pyrus x bretschneideri]	606	0	2278	430	426	98.6	1292	3	1	430	-3	0
Contig_836	735	gi|694371438|ref|XP_009363280.1|	gi|694371438|ref|XP_009363280.1| PREDICTED: 40S ribosomal protein S4 [Pyrus x bretschneideri]	264	3e-141	1040	196	196	100	588	1	1	196	-1	0
Contig_193191	226	gi|694354044|ref|XP_009358319.1|	gi|694354044|ref|XP_009358319.1| PREDICTED: uncharacterized protein LOC103948951 [Pyrus x bretschneideri]	109	8e-06	106	19	18	94.74	225	169	33	51	-2	0
Contig_5642	384	gi|645259440|ref|XP_008235362.1|	gi|645259440|ref|XP_008235362.1| PREDICTED: uncharacterized protein LOC103334199 isoform X2 [Prunus mume]	753	9e-46	413	127	96	65.35	382	2	451	575	-3	0
First_Contig14378	1950	gi|657985685|ref|XP_008384934.1|	gi|657985685|ref|XP_008384934.1| PREDICTED: E3 ubiquitin-protein ligase RING1-like [Malus domestica]	366	0	1826	369	360	96.75	1176	70	1	365	-1	0
Contig_11504	388	gi|470108062|ref|XP_004290354.1|	gi|470108062|ref|XP_004290354.1| PREDICTED: vesicle transport protein USE1-like [Fragaria vesca subsp. vesca]	239	8e-08	128	29	28	86.21	275	189	47	75	-3	0
Contig_63428	2036	gi|658061311|ref|XP_008366521.1|	gi|658061311|ref|XP_008366521.1| PREDICTED: uncharacterized protein LOC103430166 [Malus domestica]	709	0	1535	300	295	97.33	1398	499	189	488	-3	0
Contig_64675	293	gi|657977870|ref|XP_008380851.1|	gi|657977870|ref|XP_008380851.1| PREDICTED: poly(A) polymerase type 3-like isoform X2 [Malus domestica]	708	2e-13	173	36	32	86.11	2	109	643	678	2	0
Contig_91598	1249	gi|657957519|ref|XP_008370260.1|	gi|657957519|ref|XP_008370260.1| PREDICTED: probably inactive leucine-rich repeat receptor-like protein kinase At3g28040 [Malus domestica]	965	6e-126	1015	224	224	99.11	674	3	1	224	-3	0
First_Contig10893	1717	gi|658043603|ref|XP_008357439.1|	gi|658043603|ref|XP_008357439.1| PREDICTED: putative disease resistance protein RGA3 [Malus domestica]	976	0	1580	381	325	81.36	2	1120	589	968	2	0
Contig_51397	384	gi|694398659|ref|XP_009374489.1|	gi|694398659|ref|XP_009374489.1| PREDICTED: beta-fructofuranosidase, soluble isoenzyme I-like [Pyrus x bretschneideri]	646	3e-84	680	128	128	99.22	1	384	136	263	1	0
Contig_34470	513	gi|694313930|ref|XP_009368929.1|	gi|694313930|ref|XP_009368929.1| PREDICTED: E3 ubiquitin-protein ligase HOS1 [Pyrus x bretschneideri]	972	4e-06	120	25	25	92	513	439	948	972	-1	0
Contig_54966	801	gi|658015778|ref|XP_008343218.1|	gi|658015778|ref|XP_008343218.1| PREDICTED: protein FAM192A [Malus domestica]	211	3e-64	528	107	106	97.2	799	479	105	211	-3	0
Contig_74091	478	gi|658026142|ref|XP_008348488.1|	gi|658026142|ref|XP_008348488.1| PREDICTED: 6-phosphofructokinase 6-like [Malus domestica]	540	5e-38	356	87	83	93.1	215	475	1	87	2	0
Contig_46088	859	gi|657988122|ref|XP_008386223.1|	gi|657988122|ref|XP_008386223.1| PREDICTED: uncharacterized protein LOC103448732 [Malus domestica]	549	0	1399	273	265	94.51	858	40	277	549	-2	0
Contig_39616	1394	gi|694368452|ref|XP_009362442.1|	gi|694368452|ref|XP_009362442.1| PREDICTED: threonylcarbamoyladenosine tRNA methylthiotransferase-like isoform X3 [Pyrus x bretschneideri]	550	0	1846	357	351	96.36	1394	324	194	550	-1	0
First_Contig6913	410	gi|657989591|ref|XP_008387005.1|	gi|657989591|ref|XP_008387005.1| PREDICTED: F-box/LRR-repeat protein At4g14103-like [Malus domestica]	480	1e-72	592	116	115	97.41	408	61	365	480	-3	0
Contig_168209	444	gi|670424356|ref|XP_008652894.1|	gi|670424356|ref|XP_008652894.1| PREDICTED: clathrin heavy chain 1-like [Zea mays]	358	8e-47	410	147	113	53.06	2	442	183	329	2	0
Contig_18337	1101	gi|658063615|ref|XP_008367727.1|	gi|658063615|ref|XP_008367727.1| PREDICTED: uncharacterized protein LOC103431357 isoform X2 [Malus domestica]	386	2e-161	1199	266	260	97.37	1100	309	121	386	-2	0
Contig_58898	443	gi|658053589|ref|XP_008362548.1|	gi|658053589|ref|XP_008362548.1| PREDICTED: uncharacterized protein LOC103426234 [Malus domestica]	148	6e-41	355	75	70	92	433	209	19	93	-2	0
First_Contig7347	2484	gi|658013839|ref|XP_008342232.1|	gi|658013839|ref|XP_008342232.1| PREDICTED: receptor-like protein 12 [Malus domestica]	893	0	3396	730	683	90.82	2470	287	158	887	-3	0
Contig_66870	1362	gi|694377632|ref|XP_009365106.1|	gi|694377632|ref|XP_009365106.1| PREDICTED: nucleobase-ascorbate transporter 1 [Pyrus x bretschneideri]	520	0	2086	403	401	99.26	1362	154	118	520	-1	0
Contig_12202	276	gi|694384250|ref|XP_009368042.1|	gi|694384250|ref|XP_009368042.1| PREDICTED: disease resistance protein RGA2-like [Pyrus x bretschneideri]	1219	9e-43	392	93	82	81.72	276	1	769	861	-1	0
Contig_11864	1076	gi|694395340|ref|XP_009373003.1|	gi|694395340|ref|XP_009373003.1| PREDICTED: alcohol-forming fatty acyl-CoA reductase-like [Pyrus x bretschneideri]	490	0	1705	329	326	97.57	990	4	1	329	-3	0
Contig_178524	280	gi|694312772|ref|XP_009363715.1|	gi|694312772|ref|XP_009363715.1| PREDICTED: probable WRKY transcription factor 40 isoform X2 [Pyrus x bretschneideri]	308	4e-21	223	44	44	95.45	2	133	105	148	2	0
Contig_58534	941	gi|694310724|ref|XP_009354554.1|	gi|694310724|ref|XP_009354554.1| PREDICTED: sorting nexin 2B-like [Pyrus x bretschneideri]	585	8e-160	1202	258	240	90.7	1	771	197	454	1	0
Contig_51452	514	gi|645225350|ref|XP_008219540.1|	gi|645225350|ref|XP_008219540.1| PREDICTED: uncharacterized protein LOC103319732 [Prunus mume]	720	7e-22	243	45	45	97.78	2	136	676	720	2	0
Contig_60822	699	gi|658033717|ref|XP_008352374.1|	gi|658033717|ref|XP_008352374.1| PREDICTED: UDP-glycosyltransferase 91C1-like [Malus domestica]	469	5e-92	732	157	144	89.81	699	229	313	469	-1	0
First_Contig16235	2857	gi|694359768|ref|XP_009359926.1|	gi|694359768|ref|XP_009359926.1| PREDICTED: uncharacterized protein LOC103950447 [Pyrus x bretschneideri]	831	0	2790	562	545	95.73	2611	938	1	562	-1	0
Contig_8588	851	gi|694366138|ref|XP_009361786.1|	gi|694366138|ref|XP_009361786.1| PREDICTED: F-box/kelch-repeat protein At3g06240-like [Pyrus x bretschneideri]	360	0	1315	251	249	98.41	99	851	16	266	3	0
Contig_27105	1430	gi|657948525|ref|XP_008338199.1|	gi|657948525|ref|XP_008338199.1| PREDICTED: putative pentatricopeptide repeat-containing protein At3g47840 [Malus domestica]	710	2e-105	865	186	171	86.02	1	558	526	709	1	0
Second_Contig1348	1635	gi|694379105|ref|XP_009365762.1|	gi|694379105|ref|XP_009365762.1| PREDICTED: ankyrin-1-like [Pyrus x bretschneideri]	167	5e-114	881	167	167	100	1020	520	1	167	-1	0
Contig_74454	1356	gi|657990708|ref|XP_008387574.1|	gi|657990708|ref|XP_008387574.1| PREDICTED: pentatricopeptide repeat-containing protein At4g02750-like [Malus domestica]	583	0	2286	428	423	98.36	1285	2	1	428	-3	0
First_Contig3490	2296	gi|694437695|ref|XP_009345861.1|	gi|694437695|ref|XP_009345861.1| PREDICTED: uncharacterized protein At4g37920, chloroplastic [Pyrus x bretschneideri]	436	0	2294	436	432	98.17	1991	684	1	436	-3	0
Contig_31561	571	gi|658009693|ref|XP_008340066.1|	gi|658009693|ref|XP_008340066.1| PREDICTED: probable BOI-related E3 ubiquitin-protein ligase 3 [Malus domestica]	342	1e-21	236	48	45	91.67	146	3	1	48	-3	0
Contig_16071	490	gi|470122943|ref|XP_004297496.1|	gi|470122943|ref|XP_004297496.1| PREDICTED: chaperone protein ClpC, chloroplastic-like [Fragaria vesca subsp. vesca]	922	2e-89	733	163	160	97.55	2	490	174	336	2	0
Contig_8278	808	gi|566215998|ref|XP_002325290.2|	gi|566215998|ref|XP_002325290.2| hypothetical protein POPTR_0019s00290g [Populus trichocarpa]	589	7e-15	194	93	60	44.09	807	529	202	284	-2	0
First_Contig264	2042	gi|645224578|ref|XP_008219178.1|	gi|645224578|ref|XP_008219178.1| PREDICTED: glutamyl-tRNA reductase 1, chloroplastic [Prunus mume]	544	0	1241	254	242	92.91	1603	842	78	331	-2	0
Contig_54538	429	gi|595804964|ref|XP_007202236.1|	gi|595804964|ref|XP_007202236.1| hypothetical protein PRUPE_ppa008697mg [Prunus persica]	322	1e-13	174	39	37	92.31	251	135	125	163	-2	0
Contig_100059	641	gi|694407771|ref|XP_009378609.1|	gi|694407771|ref|XP_009378609.1| PREDICTED: outer envelope protein 61, chloroplastic-like [Pyrus x bretschneideri]	578	9e-21	237	45	45	95.56	110	244	534	578	2	0
First_Contig16954	717	gi|694384851|ref|XP_009368301.1|	gi|694384851|ref|XP_009368301.1| PREDICTED: uncharacterized protein LOC103957808 [Pyrus x bretschneideri]	181	2e-60	444	114	104	88.6	414	73	70	181	-1	0
Contig_113966	978	gi|694402580|ref|XP_009376278.1|	gi|694402580|ref|XP_009376278.1| PREDICTED: cyclic dof factor 2-like [Pyrus x bretschneideri]	511	5e-80	578	108	107	98.15	978	655	314	421	-1	0
Contig_13224	404	gi|694332818|ref|XP_009357029.1|	gi|694332818|ref|XP_009357029.1| PREDICTED: cyclin-B1-2-like [Pyrus x bretschneideri]	141	9e-46	386	76	75	98.68	175	402	1	76	1	0
First_Contig14697	223	gi|657993594|ref|XP_008389089.1|	gi|657993594|ref|XP_008389089.1| PREDICTED: uncharacterized protein LOC103451468 isoform X3 [Malus domestica]	879	2e-35	334	73	68	91.78	3	221	540	612	3	0
Contig_119554	2180	gi|694409298|ref|XP_009379289.1|	gi|694409298|ref|XP_009379289.1| PREDICTED: uncharacterized protein LOC103967721 [Pyrus x bretschneideri]	2969	0	2755	589	559	92.53	1944	178	13	600	-3	0
First_Contig20202	421	gi|658061311|ref|XP_008366521.1|	gi|658061311|ref|XP_008366521.1| PREDICTED: uncharacterized protein LOC103430166 [Malus domestica]	709	1e-14	186	38	37	97.37	419	306	672	709	-3	0
Contig_10510	1727	gi|694380473|ref|XP_009366366.1|	gi|694380473|ref|XP_009366366.1| PREDICTED: ethylene-responsive transcription factor ERF060 [Pyrus x bretschneideri]	323	0	1688	323	318	98.14	1235	267	1	323	-1	0
Contig_172295	693	gi|658013992|ref|XP_008342308.1|	gi|658013992|ref|XP_008342308.1| PREDICTED: putative UDP-glucose flavonoid 3-O-glucosyltransferase 3 [Malus domestica]	474	6e-136	1024	207	200	95.65	621	1	1	207	-1	0
Contig_133954	242	gi|657970516|ref|XP_008377011.1|	gi|657970516|ref|XP_008377011.1| PREDICTED: leucine-rich repeat receptor protein kinase EXS-like [Malus domestica]	1297	5e-43	392	80	80	95	1	240	109	188	1	0
Contig_28358	839	gi|694351792|ref|XP_009357642.1|	gi|694351792|ref|XP_009357642.1| PREDICTED: ankyrin repeat-containing protein At3g12360-like [Pyrus x bretschneideri]	606	3e-104	829	163	159	95.71	838	350	444	606	-2	0
First_Contig15131	241	gi|657996662|ref|XP_008390697.1|	gi|657996662|ref|XP_008390697.1| PREDICTED: symplekin isoform X2 [Malus domestica]	1424	2e-44	402	80	78	96.25	240	1	425	504	-2	0
Contig_77271	784	gi|694387340|ref|XP_009369428.1|	gi|694387340|ref|XP_009369428.1| PREDICTED: CDT1-like protein a, chloroplastic [Pyrus x bretschneideri]	518	7e-62	342	86	74	81.4	592	335	17	102	-1	0
First_Contig11540	1036	gi|658030451|ref|XP_008350665.1|	gi|658030451|ref|XP_008350665.1| PREDICTED: uncharacterized protein LOC103414019 [Malus domestica]	803	1e-129	1021	225	203	87.56	3	665	580	803	3	0
Contig_4978	548	gi|694318018|ref|XP_009340872.1|	gi|694318018|ref|XP_009340872.1| PREDICTED: early nodulin-like protein 2 isoform X1 [Pyrus x bretschneideri]	346	2e-90	705	175	154	85.71	508	2	1	175	-2	0
Contig_60182	242	gi|657965848|ref|XP_008374594.1|	gi|657965848|ref|XP_008374594.1| PREDICTED: transcription factor PIF7-like [Malus domestica]	399	1e-16	192	39	39	94.87	2	118	174	212	2	0
Contig_93574	556	gi|657951641|ref|XP_008353834.1|	gi|657951641|ref|XP_008353834.1| PREDICTED: uncharacterized protein LOC103417392 isoform X5 [Malus domestica]	199	2e-09	142	67	39	50.75	513	349	84	150	-2	0
Contig_169496	474	gi|657970494|ref|XP_008376997.1|	gi|657970494|ref|XP_008376997.1| PREDICTED: uncharacterized protein LOC103440093 [Malus domestica]	515	2e-47	424	115	98	74.78	130	474	2	115	1	0
Contig_11593	341	gi|694409453|ref|XP_009379360.1|	gi|694409453|ref|XP_009379360.1| PREDICTED: oleoyl-acyl carrier protein thioesterase 1, chloroplastic-like [Pyrus x bretschneideri]	379	1e-32	223	57	48	80.7	230	60	313	369	-1	0
Contig_159542	428	gi|545368887|ref|XP_005649217.1|	gi|545368887|ref|XP_005649217.1| ribosomal protein S1 [Coccomyxa subellipsoidea C-169]	120	6e-53	432	105	92	78.1	315	1	3	107	-3	0
Contig_25653	282	gi|658028593|ref|XP_008349730.1|	gi|658028593|ref|XP_008349730.1| PREDICTED: DNA repair protein RAD51 homolog 4-like [Malus domestica]	132	3e-47	391	77	74	96.1	233	3	1	77	-2	0
First_Contig16568	577	gi|658015005|ref|XP_008342831.1|	gi|658015005|ref|XP_008342831.1| PREDICTED: uncharacterized protein LOC103405598 isoform X2 [Malus domestica]	736	4e-101	807	191	177	89.53	575	3	439	622	-3	0
Contig_58223	365	gi|595909132|ref|XP_007214260.1|	gi|595909132|ref|XP_007214260.1| hypothetical protein PRUPE_ppa024839mg [Prunus persica]	183	5e-22	227	79	54	63.29	346	110	111	183	-2	0
Contig_84321	730	gi|694423320|ref|XP_009339466.1|	gi|694423320|ref|XP_009339466.1| PREDICTED: 5-formyltetrahydrofolate cyclo-ligase-like protein COG0212 [Pyrus x bretschneideri]	379	6e-15	191	40	39	92.5	121	2	185	224	-1	0
Contig_174015	512	gi|694358811|ref|XP_009359664.1|	gi|694358811|ref|XP_009359664.1| PREDICTED: 2-oxoglutarate-dependent dioxygenase DAO-like [Pyrus x bretschneideri]	308	3e-123	917	170	170	98.82	510	1	121	290	-3	0
Contig_63654	336	gi|694312059|ref|XP_009360733.1|	gi|694312059|ref|XP_009360733.1| PREDICTED: tetratricopeptide repeat protein 7A [Pyrus x bretschneideri]	715	7e-46	314	67	63	89.55	202	2	176	242	-3	0
Second_Contig492	1413	gi|657996656|ref|XP_008390694.1|	gi|657996656|ref|XP_008390694.1| PREDICTED: uncharacterized protein LOC103452949 [Malus domestica]	489	0	1401	373	289	75.6	1413	382	120	489	-1	0
First_Contig16154	514	gi|694320768|ref|XP_009351560.1|	gi|694320768|ref|XP_009351560.1| PREDICTED: probable RNA-dependent RNA polymerase 1 [Pyrus x bretschneideri]	1116	6e-108	872	171	167	95.91	2	514	8	178	2	0
First_Contig7087	651	gi|694353499|ref|XP_009358171.1|	gi|694353499|ref|XP_009358171.1| PREDICTED: protein IQ-DOMAIN 1 [Pyrus x bretschneideri]	481	2e-153	1138	217	215	98.62	651	1	204	420	-1	0
Contig_171042	368	gi|694407919|ref|XP_009378676.1|	gi|694407919|ref|XP_009378676.1| PREDICTED: uncharacterized protein LOC103967145 [Pyrus x bretschneideri]	444	7e-49	426	121	101	76.03	4	366	159	279	1	0
Contig_7744	698	gi|645228916|ref|XP_008221216.1|	gi|645228916|ref|XP_008221216.1| PREDICTED: probable 26S proteasome non-ATPase regulatory subunit 3 isoform X1 [Prunus mume]	491	5e-28	193	88	58	63.64	426	689	186	248	3	0
Contig_4870	272	gi|658007889|ref|XP_008339125.1|	gi|658007889|ref|XP_008339125.1| PREDICTED: uncharacterized protein LOC103402165 [Malus domestica]	246	5e-52	431	80	80	100	270	31	167	246	-3	0
Second_Contig1149	1936	gi|657962646|ref|XP_008372924.1|	gi|657962646|ref|XP_008372924.1| PREDICTED: enhancer of polycomb homolog 2-like isoform X1 [Malus domestica]	463	1e-173	856	167	164	97.6	1350	850	181	347	-2	0
Contig_110148	558	gi|658034976|ref|XP_008353009.1|	gi|658034976|ref|XP_008353009.1| PREDICTED: gibberellin-regulated protein 3-like [Malus domestica]	107	2e-56	459	108	95	87.04	479	183	1	107	-2	0
Contig_37964	1613	gi|694379535|ref|XP_009365951.1|	gi|694379535|ref|XP_009365951.1| PREDICTED: probable ubiquitin conjugation factor E4 [Pyrus x bretschneideri]	1005	0	1861	354	352	99.44	1410	352	605	958	-3	0
Contig_101270	464	gi|645242082|ref|XP_008227383.1|	gi|645242082|ref|XP_008227383.1| PREDICTED: LOW QUALITY PROTEIN: uncharacterized protein LOC103326913 [Prunus mume]	1059	3e-71	450	95	88	87.37	1	285	826	920	1	0
Contig_24722	1118	gi|658036977|ref|XP_008354049.1|	gi|658036977|ref|XP_008354049.1| PREDICTED: metal transporter Nramp3-like [Malus domestica]	507	0	1789	361	353	95.57	1117	35	147	507	-2	0
Contig_152257	1276	gi|595974601|ref|XP_007217780.1|	gi|595974601|ref|XP_007217780.1| hypothetical protein PRUPE_ppa020022mg, partial [Prunus persica]	1199	1e-11	151	153	77	35.29	956	531	529	679	-3	0
First_Contig8320	295	gi|658005517|ref|XP_008337906.1|	gi|658005517|ref|XP_008337906.1| PREDICTED: LOW QUALITY PROTEIN: SRSF protein kinase 3 [Malus domestica]	445	2e-39	357	66	66	95.45	294	97	380	445	-2	0
First_Contig2408	463	gi|657945765|ref|XP_008381418.1|	gi|657945765|ref|XP_008381418.1| PREDICTED: homeobox-leucine zipper protein ATHB-7-like [Malus domestica]	236	4e-101	762	154	150	95.45	462	1	50	203	-2	0
First_Contig3915	1460	gi|596286596|ref|XP_007225643.1|	gi|596286596|ref|XP_007225643.1| hypothetical protein PRUPE_ppa004858mg [Prunus persica]	488	0	1775	342	341	98.83	1460	435	147	488	-1	0
Contig_18647	1854	gi|694439850|ref|XP_009346778.1|	gi|694439850|ref|XP_009346778.1| PREDICTED: probable metal-nicotianamine transporter YSL6 isoform X2 [Pyrus x bretschneideri]	678	0	922	182	181	98.9	1354	809	285	466	-3	0
Contig_68217	203	gi|694444461|ref|XP_009348753.1|	gi|694444461|ref|XP_009348753.1| PREDICTED: transmembrane 9 superfamily member 3-like [Pyrus x bretschneideri]	589	6e-13	165	48	38	75	3	146	321	366	3	0
Second_Contig1773	598	gi|694410334|ref|XP_009379757.1|	gi|694410334|ref|XP_009379757.1| PREDICTED: pentatricopeptide repeat-containing protein At3g04760, chloroplastic-like [Pyrus x bretschneideri]	705	2e-17	212	54	46	81.48	580	419	149	202	-1	0
First_Contig25960	519	gi|658056519|ref|XP_008364015.1|	gi|658056519|ref|XP_008364015.1| PREDICTED: protein notum homolog [Malus domestica]	177	8e-10	143	36	30	80.56	262	155	143	177	-3	0
First_Contig64	1198	gi|658015428|ref|XP_008343050.1|	gi|658015428|ref|XP_008343050.1| PREDICTED: THO complex subunit 4D-like [Malus domestica]	300	2e-114	882	207	198	94.2	611	3	83	289	-3	0
Contig_65649	717	gi|694404375|ref|XP_009377069.1|	gi|694404375|ref|XP_009377069.1| PREDICTED: uncharacterized protein LOC103965728 [Pyrus x bretschneideri]	154	3e-47	407	115	89	66.96	659	342	40	154	-2	0
Contig_70866	302	gi|694450585|ref|XP_009350665.1|	gi|694450585|ref|XP_009350665.1| PREDICTED: protein TIC 22, chloroplastic-like [Pyrus x bretschneideri]	279	1e-21	227	44	43	97.73	301	170	236	279	-2	0
Contig_2737	1814	gi|694377845|ref|XP_009365199.1|	gi|694377845|ref|XP_009365199.1| PREDICTED: protein DGCR14 [Pyrus x bretschneideri]	504	0	2494	498	484	95.18	1496	3	1	498	-1	0
Contig_8089	1019	gi|694315768|ref|XP_009377027.1|	gi|694315768|ref|XP_009377027.1| PREDICTED: phytoene synthase 2, chloroplastic-like [Pyrus x bretschneideri]	396	0	1336	255	254	98.82	1018	254	142	396	-2	0
First_Contig6688	773	gi|694405466|ref|XP_009377584.1|	gi|694405466|ref|XP_009377584.1| PREDICTED: UDP-glycosyltransferase 88A1-like [Pyrus x bretschneideri]	475	2e-175	1289	257	249	93.77	771	1	190	446	-3	0
Contig_109687	1013	gi|658049897|ref|XP_008360658.1|	gi|658049897|ref|XP_008360658.1| PREDICTED: serine/arginine repetitive matrix protein 2-like [Malus domestica]	705	0	1725	337	334	98.81	1011	1	78	414	-3	0
Contig_91576	295	gi|694399155|ref|XP_009374715.1|	gi|694399155|ref|XP_009374715.1| PREDICTED: uncharacterized protein At5g03900, chloroplastic-like [Pyrus x bretschneideri]	527	1e-08	136	56	35	53.57	5	142	210	265	2	0
Second_Contig246	2969	gi|694362858|ref|XP_009360824.1|	gi|694362858|ref|XP_009360824.1| PREDICTED: protein MEI2-like 3 [Pyrus x bretschneideri]	857	0	3567	705	690	97.02	2969	864	24	728	-1	0
First_Contig18185	1148	gi|657978388|ref|XP_008381133.1|	gi|657978388|ref|XP_008381133.1| PREDICTED: tubby-like protein 8 isoform X1 [Malus domestica]	426	1e-143	1088	316	229	70.25	1095	148	172	426	-3	0
Contig_171923	389	gi|658048923|ref|XP_008360143.1|	gi|658048923|ref|XP_008360143.1| PREDICTED: anthranilate synthase beta subunit 2, chloroplastic-like [Malus domestica]	136	1e-19	209	40	39	97.5	122	3	25	64	-1	0
First_Contig9702	298	gi|658002666|ref|XP_008393830.1|	gi|658002666|ref|XP_008393830.1| PREDICTED: uncharacterized protein LOC103455991 [Malus domestica]	1222	2e-36	346	86	79	89.53	55	297	1	86	1	0
Contig_165307	2314	gi|590652977|ref|XP_007033295.1|	gi|590652977|ref|XP_007033295.1| Uncharacterized protein TCM_019488 [Theobroma cacao]	1008	3e-07	105	70	36	42.86	1380	1586	913	979	3	0
First_Contig7901	887	gi|657971582|ref|XP_008377580.1|	gi|657971582|ref|XP_008377580.1| PREDICTED: probable LRR receptor-like serine/threonine-protein kinase At1g07650 [Malus domestica]	987	2e-158	1079	209	204	96.65	886	260	335	543	-2	0
Contig_45296	204	gi|694324936|ref|XP_009353444.1|	gi|694324936|ref|XP_009353444.1| PREDICTED: aspartic proteinase oryzasin-1-like [Pyrus x bretschneideri]	499	1e-18	206	46	44	93.48	138	1	1	46	-1	0
Contig_11525	454	gi|694351241|ref|XP_009357478.1|	gi|694351241|ref|XP_009357478.1| PREDICTED: putative leucine--tRNA ligase, mitochondrial [Pyrus x bretschneideri]	978	1e-27	286	59	55	89.83	278	454	421	479	2	0
Second_Contig872	964	gi|658048164|ref|XP_008359773.1|	gi|658048164|ref|XP_008359773.1| PREDICTED: LOW QUALITY PROTEIN: heme-binding-like protein At3g10130, chloroplastic [Malus domestica]	202	9e-136	1006	203	197	96.06	786	178	1	202	-2	0
Contig_196622	267	gi|657991774|ref|XP_008388126.1|	gi|657991774|ref|XP_008388126.1| PREDICTED: uncharacterized protein LOC103450537 isoform X1 [Malus domestica]	865	2e-06	119	29	24	79.31	88	2	558	586	-3	0
Contig_41042	442	gi|645220585|ref|XP_008240890.1|	gi|645220585|ref|XP_008240890.1| PREDICTED: probable serine/threonine-protein kinase NAK [Prunus mume]	396	6e-29	287	65	60	84.62	246	440	25	89	3	0
Contig_66033	318	gi|694430865|ref|XP_009342887.1|	gi|694430865|ref|XP_009342887.1| PREDICTED: pentatricopeptide repeat-containing protein At2g18940, chloroplastic-like [Pyrus x bretschneideri]	841	3e-30	299	56	56	96.43	318	151	786	841	-1	0
Contig_82156	466	gi|645275188|ref|XP_008242691.1|	gi|645275188|ref|XP_008242691.1| PREDICTED: tudor domain-containing protein 3 [Prunus mume]	442	1e-32	316	73	66	80.82	3	221	84	156	3	0
First_Contig3112	1115	gi|658063361|ref|XP_008367600.1|	gi|658063361|ref|XP_008367600.1| PREDICTED: surfeit locus protein 1-like isoform X1 [Malus domestica]	424	1e-129	993	215	206	92.09	1111	467	210	424	-2	0
Contig_26577	607	gi|657957218|ref|XP_008370098.1|	gi|657957218|ref|XP_008370098.1| PREDICTED: PHD finger protein ALFIN-LIKE 1-like [Malus domestica]	239	5e-121	900	172	172	99.42	518	3	1	172	-3	0
Contig_141683	456	gi|567188409|ref|XP_006404091.1|	gi|567188409|ref|XP_006404091.1| hypothetical protein EUTSA_v10010974mg, partial [Eutrema salsugineum]	187	1e-63	510	145	120	72.41	439	11	39	182	-3	0
Contig_149493	418	gi|658061038|ref|XP_008366370.1|	gi|658061038|ref|XP_008366370.1| PREDICTED: uncharacterized protein LOC103430015 [Malus domestica]	276	1e-61	503	136	108	70.59	418	11	130	264	-1	0
Contig_117820	865	gi|657986207|ref|XP_008385226.1|	gi|657986207|ref|XP_008385226.1| PREDICTED: uncharacterized protein LOC103447800 [Malus domestica]	1042	5e-55	413	218	131	47.25	11	661	521	727	2	0
First_Contig14625	407	gi|567119904|ref|XP_006389990.1|	gi|567119904|ref|XP_006389990.1| hypothetical protein EUTSA_v10018744mg [Eutrema salsugineum]	369	2e-12	165	36	33	88.89	406	299	274	309	-2	0
Contig_155716	329	gi|645243582|ref|XP_008228040.1|	gi|645243582|ref|XP_008228040.1| PREDICTED: uncharacterized protein LOC103327479 [Prunus mume]	1047	2e-62	536	109	103	91.74	329	3	602	710	-1	0
Contig_88614	332	gi|694446717|ref|XP_009349649.1|	gi|694446717|ref|XP_009349649.1| PREDICTED: GPN-loop GTPase 3 homolog, partial [Pyrus x bretschneideri]	192	2e-29	277	105	66	59.05	331	17	75	145	-2	0
First_Contig24925	632	gi|657955505|ref|XP_008369222.1|	gi|657955505|ref|XP_008369222.1| PREDICTED: polypyrimidine tract-binding protein homolog 3-like [Malus domestica]	467	2e-82	664	126	126	100	255	632	20	145	3	0
Contig_156236	423	gi|657990465|ref|XP_008387455.1|	gi|657990465|ref|XP_008387455.1| PREDICTED: elongator complex protein 5 [Malus domestica]	378	7e-12	162	128	60	39.84	422	48	59	141	-2	0
Contig_50456	475	gi|694393765|ref|XP_009372309.1|	gi|694393765|ref|XP_009372309.1| PREDICTED: mannosyl-oligosaccharide glucosidase GCS1-like [Pyrus x bretschneideri]	507	1e-13	178	36	36	97.22	475	368	332	367	-1	0
First_Contig2865	423	gi|658012641|ref|XP_008341595.1|	gi|658012641|ref|XP_008341595.1| PREDICTED: transcription factor MYB34-like [Malus domestica]	388	8e-61	506	125	121	96	422	48	264	388	-2	0
First_Contig6383	254	gi|596294510|ref|XP_007226848.1|	gi|596294510|ref|XP_007226848.1| hypothetical protein PRUPE_ppa017173mg, partial [Prunus persica]	396	3e-41	367	81	71	82.72	2	244	6	86	2	0
Contig_104629	1309	gi|658030036|ref|XP_008350471.1|	gi|658030036|ref|XP_008350471.1| PREDICTED: uncharacterized protein LOC103413805 [Malus domestica]	657	8e-140	1088	290	232	72.07	882	76	1	290	-2	0
Contig_184482	348	gi|595839072|ref|XP_007207773.1|	gi|595839072|ref|XP_007207773.1| hypothetical protein PRUPE_ppa026368mg, partial [Prunus persica]	1060	9e-24	194	66	48	59.09	200	3	193	258	-2	0
First_Contig9232	686	gi|658057202|ref|XP_008364369.1|	gi|658057202|ref|XP_008364369.1| PREDICTED: UDP-glucuronate 4-epimerase 3 [Malus domestica]	438	3e-54	474	89	88	98.88	267	1	1	89	-3	0
First_Contig11945	931	gi|694384610|ref|XP_009368193.1|	gi|694384610|ref|XP_009368193.1| PREDICTED: LOW QUALITY PROTEIN: peptidyl-prolyl cis-trans isomerase FKBP16-3, chloroplastic-like [Pyrus x bretschneideri]	281	1e-106	821	171	163	92.4	417	929	59	229	3	0
First_Contig25920	678	gi|658028514|ref|XP_008349687.1|	gi|658028514|ref|XP_008349687.1| PREDICTED: uncharacterized protein LOC103412962 [Malus domestica]	139	7e-17	196	38	38	100	676	563	102	139	-3	0
Contig_20246	2221	gi|657980524|ref|XP_008382255.1|	gi|657980524|ref|XP_008382255.1| PREDICTED: uncharacterized protein LOC103445065 [Malus domestica]	485	0	1891	486	430	87.45	1899	505	1	485	-2	0
First_Contig3832	2032	gi|645268473|ref|XP_008239543.1|	gi|645268473|ref|XP_008239543.1| PREDICTED: mitochondrial phosphate carrier protein 2, mitochondrial [Prunus mume]	352	2e-117	933	191	184	93.72	298	870	164	352	1	0
Contig_6926	604	gi|694332567|ref|XP_009356914.1|	gi|694332567|ref|XP_009356914.1| PREDICTED: uncharacterized protein LOC103947701 [Pyrus x bretschneideri]	297	1e-41	377	80	79	88.75	328	89	132	211	-1	0
First_Contig6943	1283	gi|657973071|ref|XP_008378332.1|	gi|657973071|ref|XP_008378332.1| PREDICTED: uncharacterized protein LOC103441431 [Malus domestica]	181	4e-95	746	200	170	83	859	260	1	181	-2	0
Contig_135936	413	gi|658044861|ref|XP_008358098.1|	gi|658044861|ref|XP_008358098.1| PREDICTED: LOW QUALITY PROTEIN: zeaxanthin epoxidase, chloroplastic-like [Malus domestica]	584	7e-26	268	121	74	51.24	362	9	1	97	-1	0
Contig_121356	438	gi|658009655|ref|XP_008340044.1|	gi|658009655|ref|XP_008340044.1| PREDICTED: uncharacterized protein LOC103403020 [Malus domestica]	182	5e-43	372	71	71	100	219	7	15	85	-1	0
Contig_22888	402	gi|694444085|ref|XP_009348584.1|	gi|694444085|ref|XP_009348584.1| PREDICTED: vesicle-associated protein 1-2-like [Pyrus x bretschneideri]	262	6e-47	403	104	98	92.31	400	89	140	243	-3	0
First_Contig4699	387	gi|694325199|ref|XP_009353558.1|	gi|694325199|ref|XP_009353558.1| PREDICTED: uncharacterized protein LOC103944824 [Pyrus x bretschneideri]	708	5e-53	464	129	125	92.25	1	387	21	149	1	0
Second_Contig2607	637	gi|694325199|ref|XP_009353558.1|	gi|694325199|ref|XP_009353558.1| PREDICTED: uncharacterized protein LOC103944824 [Pyrus x bretschneideri]	708	8e-151	1141	212	210	98.11	2	637	404	615	2	0
Contig_121107	357	gi|470115918|ref|XP_004294138.1|	gi|470115918|ref|XP_004294138.1| PREDICTED: uncharacterized protein LOC101305149 [Fragaria vesca subsp. vesca]	160	1e-28	270	88	68	67.05	266	3	60	147	-2	0
Contig_135543	414	gi|645242640|ref|XP_008227631.1|	gi|645242640|ref|XP_008227631.1| PREDICTED: uncharacterized protein LOC103327120 [Prunus mume]	278	6e-13	167	82	57	39.02	92	337	189	270	2	0
Contig_43826	322	gi|658026899|ref|XP_008348874.1|	gi|658026899|ref|XP_008348874.1| PREDICTED: beta-ureidopropionase-like [Malus domestica]	126	5e-47	287	65	59	87.69	321	127	9	73	-2	0
First_Contig8369	229	gi|694408484|ref|XP_009378922.1|	gi|694408484|ref|XP_009378922.1| PREDICTED: uncharacterized protein LOC103967395 isoform X2 [Pyrus x bretschneideri]	1601	2e-41	381	75	73	97.33	3	227	687	761	3	0
Contig_75628	711	gi|657973421|ref|XP_008378509.1|	gi|657973421|ref|XP_008378509.1| PREDICTED: uncharacterized protein LOC103441605 [Malus domestica]	224	6e-139	1020	221	209	92.76	710	48	2	222	-2	0
Contig_142157	296	gi|694413944|ref|XP_009335215.1|	gi|694413944|ref|XP_009335215.1| PREDICTED: uncharacterized protein LOC103927954 [Pyrus x bretschneideri]	1700	2e-50	450	99	90	82.83	294	1	1129	1227	-3	0
Contig_31131	1046	gi|694313384|ref|XP_009366573.1|	gi|694313384|ref|XP_009366573.1| PREDICTED: probable disease resistance protein At5g66900 isoform X1 [Pyrus x bretschneideri]	852	0	1401	307	295	92.83	923	3	1	307	-1	0
Contig_184264	332	gi|657955251|ref|XP_008369089.1|	gi|657955251|ref|XP_008369089.1| PREDICTED: uncharacterized protein LOC103432662 [Malus domestica]	1318	4e-29	202	47	40	74.47	149	9	533	579	-1	0
Contig_139418	683	gi|694412617|ref|XP_009334618.1|	gi|694412617|ref|XP_009334618.1| PREDICTED: uncharacterized protein LOC103927419 [Pyrus x bretschneideri]	379	1e-57	368	115	105	82.61	342	683	65	178	3	0
First_Contig23458	235	gi|658001051|ref|XP_008392991.1|	gi|658001051|ref|XP_008392991.1| PREDICTED: probable LRR receptor-like serine/threonine-protein kinase At3g47570 [Malus domestica]	1043	1e-39	366	78	76	93.59	235	2	133	210	-1	0
Contig_135304	299	gi|658052083|ref|XP_008361771.1|	gi|658052083|ref|XP_008361771.1| PREDICTED: NAC transcription factor 29-like [Malus domestica]	231	2e-37	334	64	63	98.44	107	298	1	64	2	0
Contig_38851	408	gi|657991426|ref|XP_008387940.1|	gi|657991426|ref|XP_008387940.1| PREDICTED: tRNA (adenine(58)-N(1))-methyltransferase non-catalytic subunit trm6 [Malus domestica]	451	6e-19	215	40	39	97.5	2	121	412	451	2	0
Contig_26887	538	gi|694408475|ref|XP_009378918.1|	gi|694408475|ref|XP_009378918.1| PREDICTED: peptide chain release factor 1-like, mitochondrial isoform X1 [Pyrus x bretschneideri]	416	1e-64	538	102	102	100	537	232	315	416	-2	0
First_Contig4536	1328	gi|658054959|ref|XP_008363232.1|	gi|658054959|ref|XP_008363232.1| PREDICTED: probable inactive leucine-rich repeat receptor-like protein kinase At3g03770 [Malus domestica]	793	0	1003	206	201	97.09	1327	710	143	348	-2	0
Contig_105506	247	gi|596058819|ref|XP_007221028.1|	gi|596058819|ref|XP_007221028.1| hypothetical protein PRUPE_ppa014881mg, partial [Prunus persica]	422	6e-07	121	36	25	61.11	134	241	45	80	2	0
Second_Contig1690	387	gi|694378265|ref|XP_009365378.1|	gi|694378265|ref|XP_009365378.1| PREDICTED: histone deacetylase HDT1-like [Pyrus x bretschneideri]	293	2e-57	475	95	93	94.74	101	385	5	99	2	0
First_Contig479	697	gi|694318875|ref|XP_009344642.1|	gi|694318875|ref|XP_009344642.1| PREDICTED: probable zinc metalloprotease EGY2, chloroplastic [Pyrus x bretschneideri]	517	4e-114	883	176	176	99.43	697	170	342	517	-1	0
Contig_1206	2219	gi|694427576|ref|XP_009341413.1|	gi|694427576|ref|XP_009341413.1| PREDICTED: ubiquitin carboxyl-terminal hydrolase 12-like isoform X1 [Pyrus x bretschneideri]	221	2e-89	722	164	151	88.41	1026	535	46	207	-3	0
Contig_22775	2210	gi|658004803|ref|XP_008337534.1|	gi|658004803|ref|XP_008337534.1| PREDICTED: probable importin-7 homolog [Malus domestica]	1033	0	1629	309	305	98.71	928	2	482	790	-2	0
Contig_48589	311	gi|694441966|ref|XP_009347701.1|	gi|694441966|ref|XP_009347701.1| PREDICTED: protein PALE CRESS, chloroplastic-like [Pyrus x bretschneideri]	314	4e-64	519	103	103	99.03	311	3	20	122	-1	0
Contig_11	1305	gi|694432534|ref|XP_009343612.1|	gi|694432534|ref|XP_009343612.1| PREDICTED: serine/threonine-protein kinase HT1-like isoform X1 [Pyrus x bretschneideri]	553	2e-99	809	149	149	98.66	839	1285	405	553	2	0
Contig_17829	877	gi|694319679|ref|XP_009348085.1|	gi|694319679|ref|XP_009348085.1| PREDICTED: uncharacterized protein LOC103939697 [Pyrus x bretschneideri]	693	2e-164	1239	299	273	88.63	3	875	71	369	3	0
First_Contig13124	2637	gi|657955040|ref|XP_008368980.1|	gi|657955040|ref|XP_008368980.1| PREDICTED: homeobox protein LUMINIDEPENDENS-like isoform X2 [Malus domestica]	983	0	1551	333	317	92.49	1654	2634	568	900	1	0
Contig_50424	1599	gi|658050999|ref|XP_008361223.1|	gi|658050999|ref|XP_008361223.1| PREDICTED: glucan endo-1,3-beta-glucosidase 14-like [Malus domestica]	398	6e-159	1120	210	209	99.52	967	338	136	345	-3	0
Contig_66368	519	gi|658046730|ref|XP_008359024.1|	gi|658046730|ref|XP_008359024.1| PREDICTED: DEAD-box ATP-dependent RNA helicase 20-like [Malus domestica]	288	4e-11	156	55	41	67.27	501	340	12	66	-1	0
First_Contig9679	1661	gi|658013044|ref|XP_008341818.1|	gi|658013044|ref|XP_008341818.1| PREDICTED: exocyst complex component EXO70A1-like [Malus domestica]	627	0	2174	456	427	93.42	2	1303	172	627	2	0
Contig_9128	1380	gi|658025364|ref|XP_008348086.1|	gi|658025364|ref|XP_008348086.1| PREDICTED: uncharacterized protein LOC103411213 [Malus domestica]	271	0	1372	271	263	95.2	1273	461	1	271	-3	0
Contig_54693	351	gi|657999376|ref|XP_008392124.1|	gi|657999376|ref|XP_008392124.1| PREDICTED: uncharacterized protein LOC103454295 isoform X1 [Malus domestica]	189	4e-10	142	56	40	64.29	351	187	116	169	-1	0
Contig_165746	227	gi|694434177|ref|XP_009344329.1|	gi|694434177|ref|XP_009344329.1| PREDICTED: probable inactive 2-oxoglutarate-dependent dioxygenase AOP2 [Pyrus x bretschneideri]	316	3e-11	151	28	28	100	226	143	289	316	-2	0
Contig_127248	453	gi|694313336|ref|XP_009366394.1|	gi|694313336|ref|XP_009366394.1| PREDICTED: methylesterase 10 [Pyrus x bretschneideri]	274	4e-94	720	138	136	97.1	414	1	5	142	-1	0
Contig_43211	1259	gi|595846205|ref|XP_007209089.1|	gi|595846205|ref|XP_007209089.1| hypothetical protein PRUPE_ppa003534mg [Prunus persica]	567	3e-53	315	94	75	74.47	436	170	199	292	-2	0
Second_Contig571	2190	gi|658032273|ref|XP_008351639.1|	gi|658032273|ref|XP_008351639.1| PREDICTED: dihydrolipoyllysine-residue acetyltransferase component 3 of pyruvate dehydrogenase complex, mitochondrial-like [Malus domestica]	545	0	2697	545	537	97.98	1819	185	1	545	-3	0
Contig_43412	2929	gi|658039411|ref|XP_008355277.1|	gi|658039411|ref|XP_008355277.1| PREDICTED: receptor-like protein 12 [Malus domestica]	1072	2e-25	297	87	71	73.56	261	1	67	152	-2	0
Contig_71288	431	gi|595976353|ref|XP_007217886.1|	gi|595976353|ref|XP_007217886.1| hypothetical protein PRUPE_ppa010115mg [Prunus persica]	263	4e-14	175	37	34	89.19	320	430	77	113	2	0
Contig_52364	306	gi|685298648|ref|XP_009140094.1|	gi|685298648|ref|XP_009140094.1| PREDICTED: 40S ribosomal protein S10-2-like [Brassica rapa]	179	2e-10	144	43	36	72.09	29	157	110	151	2	0
Contig_89259	319	gi|658052241|ref|XP_008361850.1|	gi|658052241|ref|XP_008361850.1| PREDICTED: uncharacterized protein LOC103425536 [Malus domestica]	148	1e-57	462	107	100	88.79	1	312	35	141	1	0
Contig_181761	203	gi|449466460|ref|XP_004150944.1|	gi|449466460|ref|XP_004150944.1| PREDICTED: uncharacterized protein LOC101217070 [Cucumis sativus]	1637	5e-10	145	58	41	46.55	19	192	802	859	1	0
Contig_56947	334	gi|694449786|ref|XP_009350459.1|	gi|694449786|ref|XP_009350459.1| PREDICTED: putative disease resistance protein RGA3 [Pyrus x bretschneideri]	959	6e-11	156	40	30	70	296	177	916	955	-3	0
Contig_100633	412	gi|694429803|ref|XP_009342412.1|	gi|694429803|ref|XP_009342412.1| PREDICTED: B3 domain-containing protein Os01g0723500-like [Pyrus x bretschneideri]	316	9e-12	124	49	29	46.94	412	266	236	284	-1	0
Contig_65556	1385	gi|658057624|ref|XP_008364592.1|	gi|658057624|ref|XP_008364592.1| PREDICTED: uncharacterized protein LOC103428274 [Malus domestica]	2147	0	2387	461	460	99.78	1	1383	18	478	1	0
Contig_14004	705	gi|657955914|ref|XP_008369434.1|	gi|657955914|ref|XP_008369434.1| PREDICTED: E3 ubiquitin-protein ligase HOS1 [Malus domestica]	972	4e-112	901	168	167	98.21	505	2	1	168	-3	0
First_Contig20900	602	gi|694405722|ref|XP_009377698.1|	gi|694405722|ref|XP_009377698.1| PREDICTED: serine carboxypeptidase-like 42 [Pyrus x bretschneideri]	474	1e-37	357	71	68	94.37	388	600	1	71	1	0
First_Contig13373	924	gi|658024097|ref|XP_008347452.1|	gi|658024097|ref|XP_008347452.1| PREDICTED: J domain-containing protein required for chloroplast accumulation response 1-like [Malus domestica]	584	3e-118	924	220	207	90.45	661	2	1	220	-3	0
Contig_134996	261	gi|658040729|ref|XP_008355970.1|	gi|658040729|ref|XP_008355970.1| PREDICTED: uncharacterized protein LOC103419649 [Malus domestica]	165	4e-08	125	27	24	81.48	212	132	27	53	-2	0
Contig_3309	204	gi|694401676|ref|XP_009375872.1|	gi|694401676|ref|XP_009375872.1| PREDICTED: membrin-11-like [Pyrus x bretschneideri]	227	2e-38	336	67	67	100	2	202	47	113	2	0
First_Contig24017	593	gi|593703865|ref|XP_007152335.1|	gi|593703865|ref|XP_007152335.1| hypothetical protein PHAVU_004G121300g [Phaseolus vulgaris]	859	2e-09	147	35	29	80	592	488	451	485	-2	0
Contig_769	2070	gi|658054680|ref|XP_008363095.1|	gi|658054680|ref|XP_008363095.1| PREDICTED: beta-galactosidase 3-like [Malus domestica]	853	0	1877	411	360	87.59	1182	1	316	726	-1	0
First_Contig14462	342	gi|694311398|ref|XP_009357500.1|	gi|694311398|ref|XP_009357500.1| PREDICTED: MATE efflux family protein 5-like [Pyrus x bretschneideri]	495	2e-61	514	113	109	95.58	2	340	265	377	2	0
Contig_191718	474	gi|658011581|ref|XP_008341038.1|	gi|658011581|ref|XP_008341038.1| PREDICTED: uncharacterized protein LOC103403968 [Malus domestica]	187	3e-17	197	98	63	43.88	190	474	1	97	1	0
Contig_114577	279	gi|694389926|ref|XP_009370565.1|	gi|694389926|ref|XP_009370565.1| PREDICTED: uncharacterized aarF domain-containing protein kinase 1 [Pyrus x bretschneideri]	540	5e-34	225	47	44	93.62	248	108	86	132	-2	0
Second_Contig863	2303	gi|694357089|ref|XP_009359186.1|	gi|694357089|ref|XP_009359186.1| PREDICTED: uncharacterized protein LOC103949798 [Pyrus x bretschneideri]	468	0	2469	468	465	97.65	2218	815	1	468	-2	0
Contig_167572	425	gi|695052703|ref|XP_009414420.1|	gi|695052703|ref|XP_009414420.1| PREDICTED: survival of motor neuron-related-splicing factor 30-like [Musa acuminata subsp. malaccensis]	287	9e-07	122	62	38	45.16	411	226	84	143	-3	0
Contig_57262	422	gi|657986452|ref|XP_008385352.1|	gi|657986452|ref|XP_008385352.1| PREDICTED: ABC transporter G family member 28 isoform X3 [Malus domestica]	949	2e-13	177	32	32	96.88	420	325	106	137	-3	0
Contig_19007	984	gi|657968325|ref|XP_008375862.1|	gi|657968325|ref|XP_008375862.1| PREDICTED: G-type lectin S-receptor-like serine/threonine-protein kinase At4g27290 [Malus domestica]	820	0	1606	316	305	93.67	2	949	114	429	2	0
First_Contig17229	1087	gi|658045208|ref|XP_008358283.1|	gi|658045208|ref|XP_008358283.1| PREDICTED: probable receptor protein kinase TMK1 [Malus domestica]	925	0	1529	348	316	87.93	1044	1	61	408	-2	0
First_Contig10284	791	gi|658040331|ref|XP_008355764.1|	gi|658040331|ref|XP_008355764.1| PREDICTED: uncharacterized protein LOC103419439 [Malus domestica]	153	1e-32	310	98	82	78.57	560	267	1	98	-1	0
Contig_19318	1053	gi|694399787|ref|XP_009375002.1|	gi|694399787|ref|XP_009375002.1| PREDICTED: uncharacterized protein LOC103963867 [Pyrus x bretschneideri]	455	0	1367	269	266	98.14	807	1	1	269	-1	0
Contig_67019	632	gi|657991826|ref|XP_008388156.1|	gi|657991826|ref|XP_008388156.1| PREDICTED: uncharacterized protein LOC103450568 [Malus domestica]	615	4e-116	902	198	177	86.36	37	630	198	395	1	0
Contig_55435	465	gi|658054258|ref|XP_008362885.1|	gi|658054258|ref|XP_008362885.1| PREDICTED: bifunctional purple acid phosphatase 26-like isoform X1 [Malus domestica]	486	3e-54	469	114	93	80.7	464	123	387	486	-2	0
Contig_51776	232	gi|694442792|ref|XP_009348045.1|	gi|694442792|ref|XP_009348045.1| PREDICTED: uncharacterized protein LOC103939662 [Pyrus x bretschneideri]	112	6e-14	163	58	40	62.07	224	51	47	104	-3	0
Contig_88399	234	gi|694312308|ref|XP_009361773.1|	gi|694312308|ref|XP_009361773.1| PREDICTED: K(+) efflux antiporter 6-like isoform X1 [Pyrus x bretschneideri]	599	2e-17	175	36	35	97.22	110	3	386	421	-2	0
First_Contig15689	544	gi|657995182|ref|XP_008389915.1|	gi|657995182|ref|XP_008389915.1| PREDICTED: uncharacterized protein LOC103452178 [Malus domestica]	1582	7e-106	867	180	166	90.56	542	3	627	806	-3	0
Contig_17004	350	gi|694407499|ref|XP_009378486.1|	gi|694407499|ref|XP_009378486.1| PREDICTED: uncharacterized protein LOC103966971 [Pyrus x bretschneideri]	184	2e-42	365	70	69	98.57	350	141	115	184	-1	0
Contig_117999	1126	gi|657951882|ref|XP_008354859.1|	gi|657951882|ref|XP_008354859.1| PREDICTED: serine/threonine-protein kinase N1-like [Malus domestica]	502	6e-21	245	47	46	95.74	1125	985	456	502	-2	0
First_Contig11835	527	gi|657980921|ref|XP_008382466.1|	gi|657980921|ref|XP_008382466.1| PREDICTED: expansin-like A1 [Malus domestica]	260	8e-47	406	81	79	96.3	526	284	55	135	-2	0
First_Contig8748	1925	gi|694332957|ref|XP_009357091.1|	gi|694332957|ref|XP_009357091.1| PREDICTED: uncharacterized protein LOC103947848 [Pyrus x bretschneideri]	741	0	2352	505	481	92.87	1554	61	220	724	-3	0
Second_Contig521	2261	gi|657950396|ref|XP_008347745.1|	gi|657950396|ref|XP_008347745.1| PREDICTED: translocase of chloroplast 34 [Malus domestica]	312	6e-168	1273	255	246	94.12	1022	258	58	312	-1	0
First_Contig16222	316	gi|694327992|ref|XP_009354830.1|	gi|694327992|ref|XP_009354830.1| PREDICTED: probable sugar phosphate/phosphate translocator At3g14410 [Pyrus x bretschneideri]	337	3e-19	211	57	49	80.7	171	1	107	163	-2	0
Second_Contig1078	1291	gi|658001564|ref|XP_008393245.1|	gi|658001564|ref|XP_008393245.1| PREDICTED: pentatricopeptide repeat-containing protein PNM1, mitochondrial-like [Malus domestica]	537	0	1030	198	195	98.48	64	657	28	225	1	0
Contig_137818	351	gi|658040661|ref|XP_008355934.1|	gi|658040661|ref|XP_008355934.1| PREDICTED: thioredoxin O, mitochondrial-like [Malus domestica]	237	3e-10	144	67	38	53.73	9	209	30	96	3	0
First_Contig2716	974	gi|694426913|ref|XP_009341117.1|	gi|694426913|ref|XP_009341117.1| PREDICTED: WRKY transcription factor 22-like [Pyrus x bretschneideri]	346	2e-127	882	196	188	95.41	972	385	34	225	-3	0
Second_Contig3030	1052	gi|658048135|ref|XP_008359760.1|	gi|658048135|ref|XP_008359760.1| PREDICTED: LOW QUALITY PROTEIN: filament-like plant protein 4 [Malus domestica]	935	0	1546	300	296	97	1050	151	636	935	-3	0
Contig_1103	397	gi|657981678|ref|XP_008382865.1|	gi|657981678|ref|XP_008382865.1| PREDICTED: structural maintenance of chromosomes protein 1 [Malus domestica]	1218	4e-76	641	132	131	98.48	397	2	736	867	-1	0
Contig_92201	389	gi|694378445|ref|XP_009365460.1|	gi|694378445|ref|XP_009365460.1| PREDICTED: uncharacterized protein LOC103955311 [Pyrus x bretschneideri]	96	3e-15	177	34	34	100	104	3	1	34	-1	0
Contig_58007	236	gi|658010418|ref|XP_008340455.1|	gi|658010418|ref|XP_008340455.1| PREDICTED: alanine--tRNA ligase [Malus domestica]	1015	8e-22	234	64	48	68.75	44	235	1	64	2	0
Contig_17265	287	gi|657970132|ref|XP_008376802.1|	gi|657970132|ref|XP_008376802.1| PREDICTED: small heat shock protein, chloroplastic [Malus domestica]	223	2e-57	465	95	92	93.68	287	3	82	176	-1	0
Contig_24807	1281	gi|657962944|ref|XP_008373076.1|	gi|657962944|ref|XP_008373076.1| PREDICTED: homeobox protein HAT3.1-like isoform X1 [Malus domestica]	1081	0	1491	302	291	94.37	906	1	81	382	-1	0
Contig_35312	856	gi|657992981|ref|XP_008388756.1|	gi|657992981|ref|XP_008388756.1| PREDICTED: translational activator GCN1 [Malus domestica]	2626	1e-39	391	77	76	96.1	584	814	1682	1758	2	0
Contig_64780	1003	gi|657989472|ref|XP_008386939.1|	gi|657989472|ref|XP_008386939.1| PREDICTED: heat stress transcription factor A-2d-like [Malus domestica]	166	2e-102	785	154	153	99.35	542	1003	8	161	2	0
Contig_8318	483	gi|694411121|ref|XP_009333933.1|	gi|694411121|ref|XP_009333933.1| PREDICTED: pentatricopeptide repeat-containing protein At3g48250, chloroplastic-like [Pyrus x bretschneideri]	653	2e-29	298	66	63	84.85	2	199	174	239	2	0
First_Contig18972	654	gi|658005368|ref|XP_008337828.1|	gi|658005368|ref|XP_008337828.1| PREDICTED: protein TIFY 10A-like [Malus domestica]	278	3e-68	556	112	106	93.75	319	654	39	150	1	0
Contig_79901	252	gi|657965627|ref|XP_008374473.1|	gi|657965627|ref|XP_008374473.1| PREDICTED: uncharacterized protein LOC103437753 [Malus domestica]	565	6e-48	420	83	82	97.59	251	3	460	542	-2	0
Contig_2570	786	gi|694423541|ref|XP_009339572.1|	gi|694423541|ref|XP_009339572.1| PREDICTED: AP2-associated protein kinase 1 [Pyrus x bretschneideri]	688	2e-87	719	145	140	94.48	785	351	544	688	-2	0
Second_Contig1592	1295	gi|657970598|ref|XP_008377061.1|	gi|657970598|ref|XP_008377061.1| PREDICTED: WAT1-related protein At4g19185-like [Malus domestica]	397	0	1718	385	341	87.01	83	1198	13	397	2	0
Contig_118064	430	gi|694446386|ref|XP_009349559.1|	gi|694446386|ref|XP_009349559.1| PREDICTED: protein argonaute 10-like [Pyrus x bretschneideri]	990	2e-23	253	51	50	96.08	276	428	1	51	3	0
First_Contig4891	1521	gi|595835822|ref|XP_007207133.1|	gi|595835822|ref|XP_007207133.1| hypothetical protein PRUPE_ppa002661mg [Prunus persica]	647	0	1531	312	296	91.35	1520	585	206	517	-2	0
Contig_175289	413	gi|658049196|ref|XP_008360282.1|	gi|658049196|ref|XP_008360282.1| PREDICTED: uncharacterized protein LOC103423991 [Malus domestica]	273	2e-36	332	121	91	64.46	72	410	64	184	3	0
First_Contig4586	477	gi|694351766|ref|XP_009357634.1|	gi|694351766|ref|XP_009357634.1| PREDICTED: leukocyte receptor cluster member 8-like isoform X2 [Pyrus x bretschneideri]	917	2e-98	795	158	151	93.67	476	3	491	648	-2	0
First_Contig797	1631	gi|645298852|ref|XP_008245842.1|	gi|645298852|ref|XP_008245842.1| PREDICTED: serine hydroxymethyltransferase 3, chloroplastic-like, partial [Prunus mume]	456	2e-94	777	144	144	98.61	1631	1200	69	212	-1	0
Contig_44016	392	gi|658008019|ref|XP_008339192.1|	gi|658008019|ref|XP_008339192.1| PREDICTED: TMV resistance protein N-like [Malus domestica]	1131	1e-71	607	130	122	89.23	3	392	168	297	3	0
Contig_191201	506	gi|586746534|ref|XP_006850642.1|	gi|586746534|ref|XP_006850642.1| hypothetical protein AMTR_s00034p00201690 [Amborella trichopoda]	103	5e-11	149	64	43	48.44	378	187	34	97	-3	0
First_Contig13649	236	gi|694391176|ref|XP_009371130.1|	gi|694391176|ref|XP_009371130.1| PREDICTED: uncharacterized protein LOC103960384 isoform X2 [Pyrus x bretschneideri]	229	7e-46	387	78	75	96.15	3	236	113	190	3	0
First_Contig11979	362	gi|694443481|ref|XP_009348325.1|	gi|694443481|ref|XP_009348325.1| PREDICTED: uncharacterized protein LOC103939958 [Pyrus x bretschneideri]	147	3e-12	157	31	31	96.77	361	269	117	147	-2	0
Contig_184451	388	gi|657943234|ref|XP_008360996.1|	gi|657943234|ref|XP_008360996.1| PREDICTED: probable indole-3-acetic acid-amido synthetase GH3.1 [Malus domestica]	141	3e-68	534	107	105	95.33	68	388	1	107	2	0
Contig_89074	747	gi|657991583|ref|XP_008388026.1|	gi|657991583|ref|XP_008388026.1| PREDICTED: BEL1-like homeodomain protein 3 [Malus domestica]	585	1e-37	364	68	68	100	206	3	1	68	-2	0
Contig_136513	256	gi|694388657|ref|XP_009370012.1|	gi|694388657|ref|XP_009370012.1| PREDICTED: uncharacterized protein LOC103959388 [Pyrus x bretschneideri]	150	2e-33	299	78	67	75.64	239	6	14	91	-3	0
Contig_74766	326	gi|694309837|ref|XP_009340181.1|	gi|694309837|ref|XP_009340181.1| PREDICTED: L-type lectin-domain containing receptor kinase VII.1-like [Pyrus x bretschneideri]	725	5e-27	275	61	57	88.52	185	3	1	61	-1	0
First_Contig12857	539	gi|595857615|ref|XP_007210580.1|	gi|595857615|ref|XP_007210580.1| hypothetical protein PRUPE_ppa015862mg [Prunus persica]	345	4e-44	395	148	102	62.84	3	437	218	342	3	0
Second_Contig3277	591	gi|694435380|ref|XP_009344860.1|	gi|694435380|ref|XP_009344860.1| PREDICTED: uncharacterized protein LOC103936728 isoform X2 [Pyrus x bretschneideri]	536	9e-112	865	197	174	79.19	591	1	54	250	-1	0
First_Contig1837	820	gi|657966147|ref|XP_008374755.1|	gi|657966147|ref|XP_008374755.1| PREDICTED: synaptotagmin-4-like [Malus domestica]	824	0	1379	273	264	93.41	819	1	22	294	-2	0
Contig_193583	423	gi|351725159|ref|NP_001235291.1|	gi|351725159|ref|NP_001235291.1| uncharacterized protein LOC100306454 [Glycine max]	140	2e-14	174	101	60	33.66	399	97	44	140	-1	0
Contig_143486	434	gi|657970678|ref|XP_008377103.1|	gi|657970678|ref|XP_008377103.1| PREDICTED: enoyl-CoA hydratase 2, peroxisomal [Malus domestica]	306	3e-24	251	50	49	98	151	2	122	171	-2	0
Contig_20180	1140	gi|657993831|ref|XP_008389211.1|	gi|657993831|ref|XP_008389211.1| PREDICTED: probable sulfate transporter 3.3 [Malus domestica]	697	0	1848	387	363	92.25	1138	20	309	695	-3	0
Contig_16673	527	gi|658001524|ref|XP_008393226.1|	gi|658001524|ref|XP_008393226.1| PREDICTED: dnaJ homolog subfamily C member 21-like [Malus domestica]	594	2e-91	731	175	169	95.43	1	525	325	498	1	0
Contig_41704	746	gi|694398372|ref|XP_009374365.1|	gi|694398372|ref|XP_009374365.1| PREDICTED: probable serine/threonine-protein kinase WNK4 isoform X2 [Pyrus x bretschneideri]	586	2e-63	547	101	101	100	305	3	1	101	-1	0
Contig_19111	1466	gi|694388485|ref|XP_009369948.1|	gi|694388485|ref|XP_009369948.1| PREDICTED: dihydrolipoyl dehydrogenase 2, chloroplastic [Pyrus x bretschneideri]	568	0	1692	358	334	92.18	462	1466	158	515	3	0
First_Contig9227	1640	gi|694414085|ref|XP_009335278.1|	gi|694414085|ref|XP_009335278.1| PREDICTED: uncharacterized protein LOC103928005 [Pyrus x bretschneideri]	543	0	1973	501	430	83.03	241	1638	30	529	1	0
Contig_1574	1296	gi|657954459|ref|XP_008367934.1|	gi|657954459|ref|XP_008367934.1| PREDICTED: uncharacterized protein LOC103431545 [Malus domestica]	321	2e-61	533	155	125	76.77	1295	855	158	311	-2	0
First_Contig15766	3741	gi|657987924|ref|XP_008386129.1|	gi|657987924|ref|XP_008386129.1| PREDICTED: uncharacterized protein LOC103448643 [Malus domestica]	1259	0	4085	814	794	96.56	3260	852	354	1167	-2	0
Contig_137122	491	gi|658053026|ref|XP_008362247.1|	gi|658053026|ref|XP_008362247.1| PREDICTED: rRNA biogenesis protein rrp36-like [Malus domestica]	242	7e-57	471	84	84	100	253	2	1	84	-2	0
Contig_38258	932	gi|694357098|ref|XP_009359189.1|	gi|694357098|ref|XP_009359189.1| PREDICTED: AP-1 complex subunit mu-2 [Pyrus x bretschneideri]	428	4e-113	763	142	142	100	265	690	46	187	1	0
Contig_54550	373	gi|657991529|ref|XP_008387996.1|	gi|657991529|ref|XP_008387996.1| PREDICTED: probable ubiquitin-conjugating enzyme E2 18 [Malus domestica]	161	3e-21	221	45	43	93.33	239	373	1	45	2	0
Contig_125384	1006	gi|658007199|ref|XP_008338775.1|	gi|658007199|ref|XP_008338775.1| PREDICTED: uncharacterized protein At4g08330, chloroplastic-like [Malus domestica]	164	5e-33	318	65	62	93.85	196	2	31	95	-1	0
Contig_30129	736	gi|658013982|ref|XP_008342303.1|	gi|658013982|ref|XP_008342303.1| PREDICTED: uncharacterized protein LOC103405117 [Malus domestica]	176	3e-12	164	37	35	89.19	626	736	1	37	2	0
Contig_37461	1396	gi|694319060|ref|XP_009345399.1|	gi|694319060|ref|XP_009345399.1| PREDICTED: protein trichome birefringence-like 33 [Pyrus x bretschneideri]	422	0	2184	409	405	97.8	1396	170	14	422	-1	0
[truncated: 69,694 more rows]
