# Supplementary material for: Physiological and transcriptomic analyses characterized high temperature stress response mechanisms in Sorbus pohuashanensis
Source: Sci Rep. 2021 May 12;11:10117. doi: 10.1038/s41598-021-89418-7 (PMC8115228; doi:10.1038/s41598-021-89418-7)
Supplement: Supplementary file 4 — Supplementary Information 4. [file 41598_2021_89418_MOESM4_ESM.xlsx]

## Sheet: Sheet1
Table S6. GO annotation of DEGs under high-temperature stress.
GO_ID	GO_term	TYPE	diff_gene_in_this_GO	UP_GENE	DOWN_GENE	gene_UP_list	gene_DOWN_list
GO:0046872	metal ion binding	molecular_function	77	48	29	Contig_50907,First_Contig2576,Contig_24348,First_Contig7723,Contig_3193,First_Contig9624,First_Contig9557,First_Contig15492,Contig_37871,First_Contig11998,Contig_167267,Contig_71534,Contig_82074,First_Contig21031,Contig_33432,Second_Contig590,First_Contig2088,Second_Contig1038,Contig_190147,Contig_35251,Contig_7042,Contig_2179,First_Contig11535,Contig_153960,Contig_21162,Second_Contig1381,Contig_…	Contig_77,Contig_1365,Contig_44830,Contig_66445,First_Contig21473,First_Contig16148,Second_Contig1004,Contig_11344,Contig_84349,First_Contig9974,First_Contig10116,First_Contig10170,Contig_101526,First_Contig252,Contig_29625,Contig_1211,Contig_23255,First_Contig3211,Contig_69694,Contig_6377,Contig_23177,Contig_6053,First_Contig13451,Contig_24487,First_Contig4049,First_Contig7574,Contig_55684,Conti…
GO:0008270	zinc ion binding	molecular_function	77	64	13	Contig_50907,Contig_8727,Contig_7818,First_Contig2576,Contig_24348,First_Contig7723,Contig_3193,First_Contig9624,First_Contig9557,Contig_106909,First_Contig15492,Contig_37871,Contig_3997,First_Contig11998,Second_Contig3639,First_Contig1095,Contig_71534,Contig_82074,First_Contig21031,Second_Contig304,Contig_33432,Second_Contig590,First_Contig2088,Second_Contig1038,First_Contig287,Contig_179551,Con…	Contig_77,First_Contig1842,Contig_14123,First_Contig25104,First_Contig252,Contig_11284,First_Contig11418,Second_Contig1319,Contig_21574,Contig_24487,Contig_18850,First_Contig7574,Contig_11286,
GO:0003676	nucleic acid binding	molecular_function	69	65	4	First_Contig22222,First_Contig1238,Contig_8727,Contig_7818,First_Contig2576,Contig_99924,Contig_24348,First_Contig7723,Contig_3193,First_Contig9624,First_Contig9557,First_Contig15492,Contig_3997,First_Contig11998,Contig_19968,Contig_79265,Second_Contig3639,First_Contig1095,Contig_71534,Contig_79445,Contig_82074,First_Contig21031,Second_Contig304,Contig_33432,First_Contig25647,Contig_4044,Second_C…	First_Contig1842,First_Contig25104,Contig_28265,First_Contig7574,
GO:0016491	oxidoreductase activity	molecular_function	39	15	24	Contig_2433,Contig_9089,Contig_36738,Contig_111685,Contig_167267,Contig_7871,Contig_190147,Contig_35251,Contig_7042,Contig_12154,Contig_17833,Contig_90146,Contig_44287,Contig_45515,First_Contig9644,	Contig_11677,Contig_10504,Contig_3416,Contig_66445,First_Contig16148,Second_Contig1004,Contig_37583,First_Contig9974,Second_Contig1652,First_Contig10116,Contig_8569,First_Contig10170,Contig_101526,Contig_19698,First_Contig11418,First_Contig3211,Contig_69694,Contig_6377,Contig_23177,First_Contig13451,Contig_24487,First_Contig4049,Contig_1484,Contig_7053,
GO:0016787	hydrolase activity	molecular_function	32	6	26	First_Contig5388,Contig_6438,Contig_30707,Contig_1214,Contig_22471,Contig_190023,	Contig_32783,First_Contig7294,Contig_37379,Contig_10696,Contig_38193,Contig_54034,Contig_151405,Contig_11344,Contig_60179,Contig_12083,Contig_38035,Contig_94915,Contig_4487,Contig_51676,Contig_4985,First_Contig692,Contig_4986,Contig_9331,Contig_37978,Contig_29625,Contig_4861,Contig_8266,Contig_80307,Contig_9330,First_Contig20332,Second_Contig272,
GO:0020037	heme binding	molecular_function	18	4	14	Contig_167267,Contig_35251,Contig_90146,Contig_45515,	Contig_66445,First_Contig16148,Second_Contig1004,First_Contig9974,First_Contig10116,First_Contig10170,Contig_101526,First_Contig3211,Contig_69694,Contig_6377,Contig_23177,First_Contig13451,First_Contig4049,Contig_1484,
GO:0005506	iron ion binding	molecular_function	14	6	8	Contig_111685,Contig_167267,Contig_35251,Contig_12154,Contig_90146,Contig_45515,	Contig_66445,First_Contig16148,First_Contig10116,First_Contig10170,Contig_23177,First_Contig13451,First_Contig4049,Contig_1484,
GO:0050660	flavin adenine dinucleotide binding	molecular_function	11	2	9	Contig_111685,Contig_17833,	Contig_11677,Contig_3416,First_Contig1891,Second_Contig1652,First_Contig10116,Contig_32104,Contig_19698,Contig_23177,Contig_1484,
GO:0016829	lyase activity	molecular_function	10	0	10	-	Contig_44830,Contig_36320,First_Contig21473,Contig_2396,First_Contig5216,Contig_14123,Contig_45982,Contig_21574,Contig_6053,Contig_18850,
GO:0005509	calcium ion binding	molecular_function	10	2	8	Contig_34019,Contig_9830,	Second_Contig2310,First_Contig1922,Contig_14207,First_Contig5105,First_Contig2407,Second_Contig781,Contig_15993,First_Contig4020,
GO:0004553	hydrolase activity, hydrolyzing O-glycosyl compounds	molecular_function	10	4	6	First_Contig5388,Contig_6438,Contig_30707,Contig_1214,	Contig_86931,Contig_151405,Contig_38035,Contig_30738,Contig_1539,First_Contig15153,
GO:0016705	oxidoreductase activity, acting on paired donors, with incorporation or reduction of molecular oxygen	molecular_function	9	4	5	Contig_167267,Contig_35251,Contig_90146,Contig_45515,	Contig_66445,First_Contig16148,First_Contig10170,First_Contig13451,First_Contig4049,
GO:0004806	triglyceride lipase activity	molecular_function	9	0	9	-	First_Contig7294,Contig_60179,Contig_12083,Contig_94915,Contig_51676,Contig_4985,First_Contig692,Contig_4986,First_Contig20332,
GO:0004497	monooxygenase activity	molecular_function	9	4	5	Contig_167267,Contig_35251,Contig_90146,Contig_45515,	Contig_66445,First_Contig16148,First_Contig10170,First_Contig13451,First_Contig4049,
GO:0016757	transferase activity, transferring glycosyl groups	molecular_function	8	2	6	Contig_128070,Contig_7305,	Contig_5337,Contig_6821,Contig_42650,Second_Contig59,First_Contig4877,First_Contig299,
GO:0016747	transferase activity, transferring acyl groups other than amino-acyl groups	molecular_function	8	3	5	Contig_26039,Contig_32498,First_Contig26102,	Contig_36763,First_Contig7664,Contig_14993,Contig_4770,Contig_49229,
GO:0003964	RNA-directed DNA polymerase activity	molecular_function	8	8	0	Contig_62261,Contig_36564,Contig_163193,Contig_25228,First_Contig3351,Contig_1677,First_Contig22291,First_Contig12826,	-
GO:0016853	isomerase activity	molecular_function	7	3	4	Contig_2657,Contig_2658,First_Contig12634,	Contig_33193,Contig_11284,Second_Contig1319,Contig_11286,
GO:0016798	hydrolase activity, acting on glycosyl bonds	molecular_function	7	5	2	First_Contig5388,Contig_6438,Contig_30707,Contig_1214,Contig_22471,	Contig_151405,Contig_38035,
GO:0016758	transferase activity, transferring hexosyl groups	molecular_function	6	0	6	-	Contig_5337,Contig_6821,Second_Contig59,First_Contig11524,First_Contig1255,First_Contig4877,
GO:0004601	peroxidase activity	molecular_function	6	0	6	-	Second_Contig1004,First_Contig9974,Contig_101526,First_Contig3211,Contig_69694,Contig_6377,
GO:0004190	aspartic-type endopeptidase activity	molecular_function	6	3	3	Contig_37595,Contig_12310,Contig_12311,	Contig_13826,Contig_67623,Contig_49826,
GO:0045735	nutrient reservoir activity	molecular_function	5	1	4	First_Contig2649,	Contig_1365,Contig_84349,Contig_1211,Contig_23255,
GO:0016887	ATPase activity	molecular_function	5	1	4	Contig_35671,	First_Contig3281,Contig_11344,Contig_17645,First_Contig23273,
GO:0009055	electron carrier activity	molecular_function	5	0	5	-	First_Contig10116,Second_Contig1597,Contig_23177,Contig_1484,Contig_4978,
GO:0005215	transporter activity	molecular_function	5	0	5	-	Contig_47214,First_Contig11919,Contig_4089,First_Contig10469,Contig_16551,
GO:0000156	phosphorelay response regulator activity	molecular_function	5	5	0	Second_Contig2200,First_Contig3715,First_Contig10666,Second_Contig1924,Second_Contig2448,	-
GO:0030145	manganese ion binding	molecular_function	4	0	4	-	Contig_1365,Contig_84349,Contig_1211,Contig_23255,
GO:0016706	oxidoreductase activity, acting on paired donors, with incorporation or reduction of molecular oxygen, 2-oxoglutarate as one donor, and incorporation of one atom each of oxygen into both donors	molecular_function	4	1	3	First_Contig9644,	Contig_10504,Contig_37583,Contig_18140,
GO:0010333	terpene synthase activity	molecular_function	4	1	3	First_Contig18218,	First_Contig1015,Contig_44830,Contig_25284,
GO:0005507	copper ion binding	molecular_function	4	1	3	Contig_190147,	Contig_8569,Second_Contig1597,Contig_4978,
GO:0004565	beta-galactosidase activity	molecular_function	4	4	0	First_Contig5388,Contig_32721,Contig_30707,Contig_1214,	-
GO:0003968	RNA-directed RNA polymerase activity	molecular_function	4	4	0	Contig_95149,Contig_38635,First_Contig19646,First_Contig16336,	-
GO:0000287	magnesium ion binding	molecular_function	4	1	3	First_Contig18218,	First_Contig1015,Contig_44830,Contig_25284,
GO:0005576	extracellular region	cellular_component	8	2	6	First_Contig5388,Contig_30707,	Contig_1365,Contig_151405,Contig_84349,Contig_38035,Contig_1211,Contig_23255,
GO:0005739	mitochondrion	cellular_component	6	2	4	Contig_190147,Contig_190111,	Contig_36320,Contig_3416,Contig_2396,Second_Contig272,
GO:0048046	apoplast	cellular_component	5	2	3	First_Contig5388,Contig_30707,	Contig_151405,Contig_38035,Contig_101526,
GO:0005618	cell wall	cellular_component	5	0	5	-	Contig_54034,Contig_151405,Contig_38035,Contig_4487,Contig_101526,
GO:0008152	metabolic process	biological_process	72	26	46	Contig_182529,Contig_35671,Contig_9089,First_Contig5537,Contig_128070,Contig_26039,Contig_21603,Contig_36738,First_Contig5388,Contig_6438,First_Contig3344,Contig_46643,Contig_189257,Contig_7042,Contig_30707,Contig_32498,Contig_1214,Contig_11376,Contig_17833,First_Contig19261,Contig_22471,First_Contig383,First_Contig26102,Contig_43005,First_Contig6813,Contig_7305,	Contig_36763,Contig_28631,Second_Contig1321,Contig_20561,Contig_44830,Contig_37379,Contig_38193,First_Contig7664,First_Contig3281,Contig_5337,Contig_79659,Contig_151405,Contig_6821,Second_Contig62,First_Contig1891,Contig_42650,Contig_7279,Contig_17645,Contig_38035,Second_Contig59,Second_Contig3172,Contig_14123,Contig_18455,Contig_14993,Contig_32104,Contig_33370,First_Contig11524,Contig_9331,Conti…
GO:0055114	oxidation-reduction process	biological_process	49	15	34	Contig_2433,Contig_9089,Contig_36738,Contig_111685,Contig_167267,Contig_7871,Contig_190147,Contig_35251,Contig_7042,Contig_12154,Contig_17833,Contig_90146,Contig_44287,Contig_45515,First_Contig9644,	Contig_11677,Contig_15166,Contig_10504,Contig_25043,Contig_3416,Contig_66445,First_Contig16148,Second_Contig1004,Contig_37583,First_Contig1891,First_Contig20160,First_Contig9974,Second_Contig3041,Second_Contig1652,First_Contig10116,Contig_8569,Contig_32104,Contig_12119,First_Contig10170,First_Contig18048,Contig_101526,Contig_19698,First_Contig11418,First_Contig1884,First_Contig3211,Contig_69694,C…
GO:0015074	DNA integration	biological_process	33	30	3	First_Contig22222,First_Contig1238,Contig_8727,Contig_7818,Contig_24348,First_Contig7723,Contig_3997,Second_Contig3639,First_Contig1095,Contig_71534,Contig_79445,Contig_82074,Second_Contig304,Contig_33432,Contig_125720,First_Contig15896,First_Contig11535,First_Contig16942,First_Contig1164,First_Contig640,First_Contig22291,Second_Contig3685,Second_Contig2751,Contig_188724,First_Contig2139,First_Co…	First_Contig1842,First_Contig25104,First_Contig7574,
GO:0006355	regulation of transcription, DNA-templated	biological_process	27	20	7	First_Contig8678,First_Contig15218,Contig_3997,Contig_39015,First_Contig9153,First_Contig8679,First_Contig4704,Contig_32498,Contig_38433,Second_Contig3380,First_Contig4571,Contig_54667,Contig_133259,First_Contig14666,Contig_63262,Contig_72573,First_Contig12846,First_Contig16380,First_Contig11174,Contig_41877	First_Contig6201,Contig_107942,Contig_56091,Contig_39631,First_Contig2838,Contig_17860,Contig_19434,
GO:0005975	carbohydrate metabolic process	biological_process	18	8	10	First_Contig5388,Contig_6438,Contig_30707,Contig_2657,Contig_2658,Contig_1214,Contig_22471,First_Contig12634,	Contig_86931,Contig_151405,Contig_33193,Contig_38035,Contig_11284,Second_Contig1319,Contig_30738,Contig_1539,First_Contig15153,Contig_11286,
GO:0006508	proteolysis	biological_process	13	5	8	Contig_37595,Contig_67813,Contig_12310,Contig_12311,First_Contig2139,	Contig_10696,Contig_13826,First_Contig9008,Contig_67623,Contig_19076,Contig_49826,First_Contig7978,Contig_8425,
GO:0006629	lipid metabolic process	biological_process	12	1	11	Contig_9830,	Contig_32783,First_Contig7294,Contig_60179,Contig_12083,Contig_94915,Contig_51676,Contig_4985,First_Contig692,Contig_4986,Contig_37978,First_Contig20332,
GO:0006351	transcription, DNA-templated	biological_process	12	8	4	Contig_3997,Second_Contig1840,Contig_64728,Contig_23317,Second_Contig3380,First_Contig4571,Contig_54667,First_Contig14666,	First_Contig6201,Contig_107942,Contig_39631,Contig_17860,
GO:0006200	obsolete ATP catabolic process	biological_process	9	3	6	Contig_35671,Contig_58342,Contig_7479,	Second_Contig2598,First_Contig10142,Contig_37118,First_Contig1550,First_Contig2380,Contig_53680,
GO:0045454	cell redox homeostasis	biological_process	7	0	7	-	Contig_15166,Contig_25043,First_Contig118,Contig_884,First_Contig18048,First_Contig1884,Contig_26212,
GO:0006979	response to oxidative stress	biological_process	7	1	6	First_Contig19469,	Second_Contig1004,First_Contig9974,Contig_101526,First_Contig3211,Contig_69694,Contig_6377,
GO:0035556	intracellular signal transduction	biological_process	6	6	0	Second_Contig2200,First_Contig3715,First_Contig10666,Second_Contig1924,Second_Contig2448,Contig_9830,	-
GO:0032259	methylation	biological_process	6	1	5	Contig_34356,	Contig_7279,Contig_21633,First_Contig9252,Contig_33370,First_Contig6830,
GO:0009058	biosynthetic process	biological_process	6	1	5	Contig_118270,	Contig_26537,Contig_25220,Contig_18335,First_Contig16319,First_Contig4091,
GO:0006950	response to stress	biological_process	6	2	4	First_Contig22990,First_Contig803,	Contig_1094,Contig_85213,Contig_6551,Second_Contig854,
GO:0000160	phosphorelay signal transduction system	biological_process	5	5	0	Second_Contig2200,First_Contig3715,First_Contig10666,Second_Contig1924,Second_Contig2448,	-
GO:1902600	hydrogen ion transmembrane transport	biological_process	4	4	0	Contig_93273,First_Contig3631,Contig_190147,Contig_190111,	-
GO:0008652	cellular amino acid biosynthetic process	biological_process	4	2	2	Contig_46643,Contig_12154,	Contig_36320,Contig_2396,
GO:0001172	transcription, RNA-templated	biological_process	4	4	0	Contig_95149,Contig_38635,First_Contig19646,First_Contig16336,	-
