# Supplementary material for: Physiological and transcriptomic analyses characterized high temperature stress response mechanisms in Sorbus pohuashanensis
Source: Sci Rep. 2021 May 12;11:10117. doi: 10.1038/s41598-021-89418-7 (PMC8115228; doi:10.1038/s41598-021-89418-7)
Supplement: Supplementary file 5 — Supplementary Information 5. [file 41598_2021_89418_MOESM5_ESM.xlsx]

## Sheet: Sheet1
Table S7. KEGG annotation of DEGs under high-temperature stress.
pathway_ID	PATHWAY_DES	target_gene_in_this_pathway	target_gene_in_all_pathway	all_gene_in_this_pathway	all_gene_in_all_pathway	all_gene_list
ko01522	Endocrine resistance	24	167	11157	10073	Contig_31943,First_Contig19732,Contig_1975,First_Contig2079,Contig_143475,Second_Contig564,Contig_28631,Contig_25442,Contig_30036,First_Contig13749,Contig_4861,Contig_46643,Second_Contig272,First_Contig6667,First_Contig1922,Contig_10696,Contig_190023,Contig_8425,Contig_89958,Contig_21261,First_Contig1884,First_Contig17121,Second_Contig211,First_Contig16092,
ko00940	Phenylpropanoid biosynthesis	18	167	267	10073	First_Contig6830,Contig_17366,First_Contig20075,Contig_6377,First_Contig9974,Second_Contig1004,First_Contig9970,Contig_101525,Contig_10674,Contig_24487,Contig_69694,First_Contig3211,Contig_14993,Contig_30738,First_Contig15153,Contig_1539,Contig_57436,Contig_101526,
ko00500	Starch and sucrose metabolism	11	167	442	10073	First_Contig16319,Second_Contig2310,Contig_17366,First_Contig20075,First_Contig3322,Contig_118270,Contig_10674,Contig_30738,First_Contig15153,Contig_1539,Contig_22471,
ko00460	Cyanoamino acid metabolism	9	167	137	10073	Contig_17366,First_Contig20075,Contig_36320,Contig_10674,Contig_2396,Contig_30738,First_Contig15153,Contig_1539,Contig_76030,
ko00910	Nitrogen metabolism	8	167	85	10073	Contig_1484,Contig_18850,First_Contig21191,Contig_23177,Contig_21574,First_Contig1775,First_Contig10116,Contig_14123,
ko04146	Peroxisome	8	167	203	10073	Contig_36738,First_Contig1891,Second_Contig3041,Contig_32798,Contig_31873,Contig_18455,Contig_32104,Second_Contig62,
ko03320	PPAR signaling pathway	7	167	116	10073	Contig_1434,First_Contig1891,Contig_31834,Contig_31873,Contig_18455,Contig_32104,Second_Contig62,
ko00052	Galactose metabolism	7	167	169	10073	First_Contig12634,Contig_6438,Contig_30707,First_Contig5388,Contig_1214,Contig_2658,Contig_33193,
ko00909	Sesquiterpenoid and triterpenoid biosynthesis	6	167	46	10073	First_Contig1015,Contig_17833,First_Contig3275,Contig_6053,Contig_28944,Second_Contig1441,
ko00908	Zeatin biosynthesis	6	167	93	10073	Contig_3779,First_Contig4877,First_Contig1003,Second_Contig59,Contig_5337,Contig_6821,
ko00592	alpha-Linolenic acid metabolism	6	167	137	10073	Contig_69043,First_Contig1891,First_Contig11418,Contig_31873,First_Contig9252,Contig_32104,
ko00270	Cysteine and methionine metabolism	6	167	286	10073	Contig_36320,Contig_25220,Contig_12154,Contig_45982,First_Contig5216,Contig_2396,
ko04142	Lysosome	5	167	114	10073	Contig_30707,First_Contig5388,Contig_1214,First_Contig6667,Contig_190023,
ko00400	Phenylalanine, tyrosine and tryptophan biosynthesis	5	167	117	10073	Contig_88517,Contig_25220,Contig_42650,First_Contig299,Contig_88518,
ko02024	Quorum sensing	5	167	118	10073	Contig_88517,First_Contig21473,Contig_18455,Second_Contig62,Contig_88518,
ko00053	Ascorbate and aldarate metabolism	5	167	144	10073	Contig_19698,Contig_11677,Contig_3416,Contig_54363,Second_Contig1652,
ko00250	Alanine, aspartate and glutamate metabolism	5	167	178	10073	First_Contig2178,First_Contig21191,Contig_46643,First_Contig12941,First_Contig2174,
ko00071	Fatty acid degradation	5	167	182	10073	First_Contig1891,Contig_31873,Contig_18455,Contig_32104,Second_Contig62,
ko04141	Protein processing in endoplasmic reticulum	5	167	220	10073	Contig_5846,Contig_58426,Contig_18924,Second_Contig3172,First_Contig1188,
ko00520	Amino sugar and nucleotide sugar metabolism	5	167	325	10073	Contig_11284,Contig_11286,First_Contig12634,Second_Contig1319,Contig_2658,
ko00941	Flavonoid biosynthesis	4	167	63	10073	First_Contig6830,First_Contig10170,Contig_37583,Contig_14993,
ko00600	Sphingolipid metabolism	4	167	85	10073	Contig_6438,Contig_30707,First_Contig5388,Contig_1214,
ko05418	Fluid shear stress and atherosclerosis	4	167	105	10073	First_Contig2178,Contig_190023,First_Contig2174,Contig_16520,
ko00220	Arginine biosynthesis	4	167	121	10073	First_Contig2178,First_Contig21191,First_Contig2174,Contig_48435,
ko00190	Oxidative phosphorylation	4	167	174	10073	Contig_190040,Contig_190020,Contig_11344,First_Contig366,
ko05206	MicroRNAs in cancer	4	167	201	10073	Contig_28265,Contig_7479,Second_Contig2598,Contig_58342,
ko04714	Thermogenesis	4	167	238	10073	Contig_18455,Contig_190040,Second_Contig62,Contig_190020,
ko00564	Glycerophospholipid metabolism	4	167	283	10073	Contig_34421,Contig_7279,First_Contig10249,First_Contig303,
ko00966	Glucosinolate biosynthesis	3	167	14	10073	Contig_6714,Contig_107181,Contig_76030,
ko00195	Photosynthesis	3	167	15	10073	Contig_1528,Contig_7298,First_Contig366,
ko00604	Glycosphingolipid biosynthesis	3	167	17	10073	Contig_30707,First_Contig5388,Contig_1214,
ko00531	Glycosaminoglycan degradation	3	167	23	10073	Contig_30707,First_Contig5388,Contig_1214,
ko00905	Brassinosteroid biosynthesis	3	167	24	10073	Contig_5703,Contig_5702,First_Contig13451,
ko00073	Cutin, suberine and wax biosynthesis	3	167	43	10073	First_Contig2929,Second_Contig3041,Contig_32798,
ko04020	Calcium signaling pathway	3	167	58	10073	First_Contig19732,Contig_15993,Contig_9830,
ko00511	Other glycan degradation	3	167	63	10073	Contig_30707,First_Contig5388,Contig_1214,
ko00760	Nicotinate and nicotinamide metabolism	3	167	67	10073	Contig_43005,First_Contig6813,First_Contig4326,
ko02010	ABC transporters	3	167	72	10073	Contig_7479,Second_Contig2598,Contig_58342,
ko01040	Biosynthesis of unsaturated fatty acids	3	167	76	10073	First_Contig1891,Contig_31873,Contig_32104,
ko04976	Bile secretion	3	167	85	10073	Contig_7479,Second_Contig2598,Contig_58342,
ko04212	Longevity regulating pathway	3	167	108	10073	Second_Contig3041,Contig_32798,Contig_4861,
ko05226	Gastric cancer	3	167	123	10073	Contig_7479,Second_Contig2598,Contig_58342,
ko04024	cAMP signaling pathway	3	167	139	10073	First_Contig1891,Contig_32104,First_Contig303,
ko00240	Pyrimidine metabolism	3	167	143	10073	Contig_43005,First_Contig12941,First_Contig6813,
ko00040	Pentose and glucuronate interconversions	3	167	150	10073	First_Contig21473,Contig_4488,Contig_4487,
ko00380	Tryptophan metabolism	3	167	163	10073	Contig_6714,Contig_66445,Contig_107181,
ko00410	beta-Alanine metabolism	3	167	164	10073	First_Contig1891,First_Contig4937,Contig_32104,
ko00640	Propanoate metabolism	3	167	171	10073	First_Contig1891,First_Contig4937,Contig_32104,
ko00330	Arginine and proline metabolism	3	167	177	10073	Contig_45982,First_Contig5216,Contig_48435,
ko04626	Plant-pathogen interaction	3	167	186	10073	Contig_143475,First_Contig1922,Contig_48435,
ko00051	Fructose and mannose metabolism	3	167	189	10073	Contig_11284,Contig_11286,Second_Contig1319,
ko00710	Carbon fixation in photosynthetic organisms	3	167	235	10073	Contig_1434,Contig_7871,Contig_31834,
ko04120	Ubiquitin mediated proteolysis	3	167	285	10073	Contig_58426,Second_Contig3172,First_Contig203,
ko00620	Pyruvate metabolism	3	167	291	10073	Contig_1434,Contig_31834,First_Contig5537,
ko05134	Legionellosis	2	167	11	10073	Contig_5846,Contig_18924,
ko00405	Phenazine biosynthesis	2	167	15	10073	Contig_88517,Contig_88518,
ko02025	Biofilm formation	2	167	15	10073	Contig_88517,Contig_88518,
ko04933	AGE-RAGE signaling pathway in diabetic complications	2	167	28	10073	Contig_15993,Contig_9830,
ko00945	Stilbenoid, diarylheptanoid and gingerol biosynthesis	2	167	32	10073	First_Contig6830,Contig_14993,
ko05131	Shigellosis	2	167	35	10073	Contig_58426,Second_Contig3172,
ko00999	Biosynthesis of secondary metabolites	2	167	36	10073	First_Contig6830,Contig_57436,
ko03060	Protein export	2	167	44	10073	Contig_10696,First_Contig9008,
ko04216	Ferroptosis	2	167	48	10073	Contig_18455,Second_Contig62,
ko00960	Tropane, piperidine and pyridine alkaloid biosynthesis	2	167	57	10073	First_Contig9704,Contig_25220,
ko04920	Adipocytokine signaling pathway	2	167	61	10073	Contig_18455,Second_Contig62,
ko00906	Carotenoid biosynthesis	2	167	63	10073	Contig_81000,First_Contig13764,
ko04624	Toll and Imd signaling pathway	2	167	75	10073	Contig_58426,Second_Contig3172,
ko00100	Steroid biosynthesis	2	167	76	10073	Contig_17833,Contig_33370,
ko03440	Homologous recombination	2	167	84	10073	Contig_70083,Contig_49430,
ko04013	MAPK signaling pathway	2	167	86	10073	Contig_58426,Second_Contig3172,
ko02020	Two-component system	2	167	96	10073	Contig_4488,Contig_4487,
ko00920	Sulfur metabolism	2	167	98	10073	Contig_36320,Contig_2396,
ko04919	Thyroid hormone signaling pathway	2	167	121	10073	Contig_15993,Contig_9830,
ko00130	Ubiquinone and other terpenoid-quinone biosynthesis	2	167	123	10073	Contig_25220,Contig_57436,
ko00061	Fatty acid biosynthesis	2	167	136	10073	Contig_18455,Second_Contig62,
ko05012	Parkinson disease	2	167	143	10073	Contig_190040,Contig_190020,
ko05010	Alzheimer disease	2	167	155	10073	Contig_7871,Contig_190040,
ko00280	Valine, leucine and isoleucine degradation	2	167	195	10073	First_Contig4937,Contig_31873,
ko04070	Phosphatidylinositol signaling system	2	167	217	10073	Contig_15993,Contig_9830,
ko00562	Inositol phosphate metabolism	2	167	255	10073	Contig_15993,Contig_9830,
ko00010	Glycolysis / Gluconeogenesis	2	167	428	10073	Contig_7871,Contig_33193,
ko00982	Drug metabolism	1	167	89	10073	Contig_16520,
ko05164	Influenza A	1	167	48	10073	Contig_2594,
ko04932	Non-alcoholic fatty liver disease (NAFLD)	1	167	108	10073	Contig_190040,
ko04915	Estrogen signaling pathway	1	167	43	10073	Second_Contig1595,
ko04217	Necroptosis	1	167	103	10073	First_Contig21191,
ko05016	Huntington disease	1	167	146	10073	Contig_190040,
ko04115	p53 signaling pathway	1	167	68	10073	First_Contig203,
ko00983	Drug metabolism	1	167	150	10073	Contig_16520,
ko04016	MAPK signaling pathway	1	167	220	10073	Contig_143475,
ko00980	Metabolism of xenobiotics by cytochrome P450	1	167	98	10073	Contig_16520,
ko00510	N-Glycan biosynthesis	1	167	124	10073	Contig_28631,
ko04666	Fc gamma R-mediated phagocytosis	1	167	79	10073	First_Contig303,
ko00780	Biotin metabolism	1	167	53	10073	Contig_18335,
ko04614	Renin-angiotensin system	1	167	34	10073	First_Contig6667,
ko04973	Carbohydrate digestion and absorption	1	167	52	10073	Second_Contig2310,
ko00591	Linoleic acid metabolism	1	167	57	10073	Contig_69043,
ko04066	HIF-1 signaling pathway	1	167	205	10073	Contig_7871,
ko04612	Antigen processing and presentation	1	167	32	10073	Contig_190023,
ko00603	Glycosphingolipid biosynthesis	1	167	25	10073	Contig_6438,
ko05204	Chemical carcinogenesis	1	167	98	10073	Contig_16520,
ko04723	Retrograde endocannabinoid signaling	1	167	84	10073	Contig_190020,
ko00860	Porphyrin and chlorophyll metabolism	1	167	149	10073	Contig_11485,
ko05200	Pathways in cancer	1	167	177	10073	Contig_16520,
ko04112	Cell cycle	1	167	34	10073	Contig_4861,
ko00627	Aminobenzoate degradation	1	167	31	10073	First_Contig5537,
ko01524	Platinum drug resistance	1	167	117	10073	Contig_16520,
ko03030	DNA replication	1	167	78	10073	Contig_49430,
ko00350	Tyrosine metabolism	1	167	103	10073	Contig_25220,
ko00904	Diterpenoid biosynthesis	1	167	28	10073	First_Contig18218,
ko00565	Ether lipid metabolism	1	167	70	10073	First_Contig303,
ko00480	Glutathione metabolism	1	167	238	10073	Contig_16520,
ko04014	Ras signaling pathway	1	167	60	10073	First_Contig303,
ko00944	Flavone and flavonol biosynthesis	1	167	9	10073	First_Contig10170,
ko04145	Phagosome	1	167	64	10073	Contig_190023,
ko00900	Terpenoid backbone biosynthesis	1	167	138	10073	Contig_2594,
ko05162	Measles	1	167	90	10073	First_Contig203,
ko05231	Choline metabolism in cancer	1	167	117	10073	First_Contig303,
ko04928	Parathyroid hormone synthesis, secretion and action	1	167	49	10073	First_Contig303,
ko04724	Glutamatergic synapse	1	167	53	10073	First_Contig303,
ko04072	Phospholipase D signaling pathway	1	167	114	10073	First_Contig303,
ko00360	Phenylalanine metabolism	1	167	98	10073	Contig_25220,
ko04921	Oxytocin signaling pathway	1	167	57	10073	First_Contig19732,
ko00750	Vitamin B6 metabolism	1	167	32	10073	First_Contig13279,
ko00950	Isoquinoline alkaloid biosynthesis	1	167	47	10073	Contig_25220,
ko04210	Apoptosis	1	167	92	10073	Contig_190023,
ko04972	Pancreatic secretion	1	167	55	10073	Second_Contig2310,
ko04144	Endocytosis	1	167	79	10073	First_Contig303,
ko00561	Glycerolipid metabolism	1	167	209	10073	Contig_6438,
ko00401	Novobiocin biosynthesis	1	167	10	10073	Contig_25220,
ko03430	Mismatch repair	1	167	30	10073	Contig_49430,
ko05323	Rheumatoid arthritis	1	167	21	10073	Contig_190023,
ko04964	Proximal tubule bicarbonate reclamation	1	167	29	10073	First_Contig21191,
ko03410	Base excision repair	1	167	98	10073	Contig_49430,
ko00902	Monoterpenoid biosynthesis	1	167	25	10073	Contig_9089,
ko05205	Proteoglycans in cancer	1	167	104	10073	Contig_190023,
ko04260	Cardiac muscle contraction	1	167	37	10073	Contig_190040,
ko04140	Autophagy	1	167	127	10073	Contig_190023,
ko00970	Aminoacyl-tRNA biosynthesis	1	167	249	10073	Contig_11485,
ko05225	Hepatocellular carcinoma	1	167	131	10073	Contig_16520,
ko03420	Nucleotide excision repair	1	167	51	10073	Contig_49430,
ko05145	Toxoplasmosis	1	167	115	10073	First_Contig1922,
ko05166	Human T-cell leukemia virus 1 infection	1	167	80	10073	Contig_2594,
ko04912	GnRH signaling pathway	1	167	62	10073	First_Contig303,
ko00471	D-Glutamine and D-glutamate metabolism	1	167	25	10073	First_Contig21191,
ko03018	RNA degradation	1	167	170	10073	First_Contig6795,
ko04075	Plant hormone signal transduction	1	167	175	10073	Contig_31943,
ko04071	Sphingolipid signaling pathway	1	167	129	10073	First_Contig303,
ko00340	Histidine metabolism	1	167	70	10073	Contig_16810,
ko04925	Aldosterone synthesis and secretion	1	167	25	10073	First_Contig19732,
ko05214	Glioma	1	167	44	10073	First_Contig19732,
